# Supplementary material for: Synthesis and crystal structure of the cubane-like cluster [(Tp*)MoFe3S3(μ3-Cl)(PMe3)3](BPh4)
Source: Acta Crystallogr E Crystallogr Commun. 2026 Jun 5;82(Pt 7):786–9. doi: 10.1107/S2056989026005475 (PMC13330838; doi:10.1107/S2056989026005475)
Supplement: Supplementary file 1 [file e-82-00786-sup1.cif]

##############################################################################
#                                                                            #
# This CIF contains the data in a paper accepted for publication in          #
# Acta Crystallographica Section E. It conforms to the requirements of       #
# Notes for Authors for Acta Crystallographica Section E, and has been       #
# peer reviewed under the auspices of the IUCr Commission on Journals.       #
#                                                                            #
# Full details of the Crystallographic Information File format               #
# are given in the paper "The Crystallographic Information File (CIF):       #
# a New Standard Archive File for Crystallography" by S. R. Hall, F. H.      #
# Allen and I. D. Brown [Acta Cryst. (1991), A47, 655-685].                  #
#                                                                            #
# The current version of the core CIF dictionary is obtainable from          #
# ftp://ftp.iucr.org/pub/cif_core.dic.                                       #
#                                                                            #
# Software is freely available for graphical display of the structure(s)     #
# in this CIF. For information consult the CIF software page                 #
# http://www.iucr.org/resources/cif/software.                                #
#                                                                            #
# This file may be used for bona fide research purposes within the           #
# scientific community so long as proper attribution is given to the journal # 
# article from which it was obtained.                                        #
#                                                                            #
##############################################################################
data_I
_audit_creation_method
;
Olex2 1.5
(compiled 2026.05.15 svn.rea2f22b2 for OlexSys, GUI svn.r7569)
;
_journal_date_recd_electronic     2026-04-30
_journal_date_accepted     2026-05-23
_journal_name_full     'Acta Crystallographica, Section E'
_journal_year     2026
_journal_volume     82
_journal_issue      1
_journal_page_first     0
_journal_page_last     0
_journal_paper_category     GM
_journal_paper_doi     10.1107/S2056989026005475
_journal_coeditor_code     OI2038
_publ_contact_author_name     'Gan Xu'
_publ_contact_author_address
;
Jiangsu Collaborative Innovation Center of Biomedical Functional Materials and Jiangsu Key Laboratory of New Power Batteries, School of Chemistry and Materials Science, Nanjing Normal University, Nanjing 210023, Jiangsu, China.
;
_publ_contact_author_email     'ganxu@nnu.edu.cn'
_publ_contact_author_fax     ?
_publ_contact_author_phone     ?
_publ_section_title
;
Synthesis and crystal structure of the cubane-like cluster
[(Tp*)MoFe~3~S~3~(\m~3~-Cl)(PMe~3~)~3~](BPh~4~)
;
loop_
    _publ_author_name
    _publ_author_footnote
    _publ_author_address
    'He, Juan' .
;
Jiangsu Collaborative Innovation Center of Biomedical Functional Materials
School of Chemistry and Materials Science, Nanjing Normal University,
Nanjing 210023, Jiangsu, People's Republic of China
;
    'Chen, Xuan-Yi' .
;
Jiangsu Collaborative Innovation Center of Biomedical Functional Materials
School of Chemistry and Materials Science, Nanjing Normal University,
Nanjing 210023, Jiangsu, People's Republic of China
;
    'Wei, Jia' .
;
Changzhou University, Wujin District, Changzhou City, Jiangsu Province, 213164,
People's Republic of China
;
    'Han, Jie' .
;
School of Science and Technology, Hong Kong Metropolitan University, Hong Kong,
China
;
    'Chen, Xu-Dong' .
;
Jiangsu Collaborative Innovation Center of Biomedical Functional Materials
School of Chemistry and Materials Science, Nanjing Normal University,
Nanjing 210023, Jiangsu, People's Republic of China
;
    'Xu, Gan' .
;
Jiangsu Collaborative Innovation Center of Biomedical Functional Materials
School of Chemistry and Materials Science, Nanjing Normal University,
Nanjing 210023, Jiangsu, People's Republic of China
;
_publ_section_synopsis
;
The title heterometallic single cubane cluster
[(Tp*)MoFe~3~S~3~(\m~3~-Cl)(PMe~3~)~3~](BPh~4~) [Tp* =
tris(3,5-dimethylpyrazol-1-yl)hydroborate(1--)] features distinct coordination
geometries for the Mo and Fe sites and serves as a typical example in the
Mo--Fe--S cluster family with potential applications for the  construction of
high-nuclearity clusters and synthesisis of FeMo-co mimics
;
_chemical_name_systematic
;\
\m~3~-Chlorido-tri-\m~3~-sulfido-tris(trimethylphosphine)[tris(3,5-\
dimethylpyrazol-1-yl)hydroborato]triiron(II)molybdenum(III)
tetraphenylborate
;
_chemical_name_common     ?
_chemical_formula_moiety
                     'C24 H49 B Cl Fe3 Mo N6 P3 S3 +, C24 H20 B -, [+ solvents]'
_chemical_formula_sum     'C48 H69 B2 Cl Fe3 Mo N6 P3 S3'
_chemical_formula_iupac
                          '[Fe3 Mo Cl S3 (C15 H22 B N6) (C3 H9 P)3] (C24 H20 B)'
_chemical_formula_weight     1239.74
_chemical_melting_point     ?
_space_group_crystal_system     triclinic
_space_group_name_H-M_alt     'P -1'
_space_group_name_Hall     '-P 1'
loop_
    _space_group_symop_operation_xyz
    'x, y, z'
    '-x, -y, -z'
_cell_length_a     13.5563(6)
_cell_length_b     14.6993(6)
_cell_length_c     16.4158(7)
_cell_angle_alpha     76.650(2)
_cell_angle_beta     86.558(2)
_cell_angle_gamma     89.408(2)
_cell_volume     3177.0(2)
_cell_formula_units_Z     2
_cell_measurement_reflns_used     9880
_cell_measurement_theta_min     3.83
_cell_measurement_theta_max     53.03
_cell_measurement_temperature     193.00
_exptl_crystal_description     block
_exptl_crystal_colour     'dark black'
_exptl_crystal_size_max     0.04
_exptl_crystal_size_mid     0.03
_exptl_crystal_size_min     0.02
_exptl_crystal_density_diffrn     1.296
_exptl_crystal_density_meas     ?
_exptl_crystal_density_method     ?
_exptl_crystal_F_000     1278
_exptl_absorpt_coefficient_mu     6.165
_exptl_absorpt_correction_type     multi-scan
_exptl_absorpt_process_details
;
(SADABS; Krause et al., 2015)
;
_exptl_absorpt_correction_T_min     0.3580
_exptl_absorpt_correction_T_max     0.7504
_exptl_special_details
;
Single-crystal X-ray diffraction data for the title compound was collected at
193 K on a Bruker APEX II CCD diffractometer operating at 50 kV and 30 mA
using Ga-K\a radiation (\l = 1.34138 \%A). Crystal was mounted on a loop using
Parabar 10312 oil for data collection. Data was collected with a series of
<i>\f</i> and/or <i>\w</i> scans. Data was integrated using SAINT and scaled
with either a numerical or multiscan absorption correction using SADABS.
Structure was solved using SHELXT and refined by full-matrix least-squares on
<i>F^2^</i> using the SHELXL and OLEX2 (Dolomanov <i>et al.</i>, 2009)
programs. All non-hydrogen atoms were refined with anisotropic displacement
parameters.
;
_diffrn_ambient_temperature     193.00
_diffrn_source     ?
_diffrn_radiation_type     GaK\a
_diffrn_radiation_wavelength     1.34138
_diffrn_measurement_device_type     'Bruker APEXII CCD'
_diffrn_measurement_method     '\f and \w scans'
_diffrn_detector_area_resol_mean     ?
_diffrn_reflns_number     24282
_diffrn_reflns_av_R_equivalents     0.0586
_diffrn_reflns_av_unetI/netI     0.0736
_diffrn_reflns_theta_min     3.835
_diffrn_reflns_theta_max     53.124
_diffrn_reflns_theta_full     53.124
_diffrn_measured_fraction_theta_max     0.960
_diffrn_measured_fraction_theta_full     0.960
_diffrn_reflns_limit_h_min     -16
_diffrn_reflns_limit_h_max     15
_diffrn_reflns_limit_k_min     -17
_diffrn_reflns_limit_k_max     17
_diffrn_reflns_limit_l_min     -19
_diffrn_reflns_limit_l_max     19
_refine_special_details     ?
_reflns_number_total     10840
_reflns_number_gt     9181
_reflns_threshold_expression     'I > 2\s(I)'
_refine_ls_structure_factor_coef     Fsqd
_refine_ls_matrix_type     full
_refine_ls_R_factor_all     0.0557
_refine_ls_R_factor_gt     0.0469
_refine_ls_wR_factor_gt     0.1230
_refine_ls_wR_factor_ref     0.1297
_refine_ls_goodness_of_fit_ref     1.087
_refine_ls_restrained_S_all     1.087
_refine_ls_number_reflns     10840
_refine_ls_number_parameters     622
_refine_ls_number_restraints     1
_refine_ls_hydrogen_treatment     mixed
_refine_ls_weighting_scheme     calc
_refine_ls_weighting_details
              'w=1/[\s^2^(Fo^2^)+(0.0629P)^2^+0.4220P] where P=(Fo^2^+2Fc^2^)/3'
_atom_sites_solution_hydrogens     mixed
_atom_sites_solution_primary     ?
_atom_sites_solution_secondary     ?
_refine_ls_shift/su_max     0.001
_refine_ls_shift/su_mean     0.000
_refine_diff_density_max     1.375
_refine_diff_density_min     -1.437
_refine_ls_extinction_method     none
_refine_ls_extinction_coef     .
loop_
    _atom_type_symbol
    _atom_type_description
    _atom_type_scat_dispersion_real
    _atom_type_scat_dispersion_imag
    _atom_type_scat_source
    'C' 'C' 0.0148 0.0070
                         'International Tables Vol C Tables 4.2.6.8 and 6.1.1.4'
    'H' 'H' 0.0000 0.0000
                         'International Tables Vol C Tables 4.2.6.8 and 6.1.1.4'
    'B' 'B' 0.0073 0.0030
                         'International Tables Vol C Tables 4.2.6.8 and 6.1.1.4'
    'Cl' 'Cl' 0.3294 0.5404
                         'International Tables Vol C Tables 4.2.6.8 and 6.1.1.4'
    'Fe' 'Fe' -0.2784 2.5795
                         'International Tables Vol C Tables 4.2.6.8 and 6.1.1.4'
    'Mo' 'Mo' -0.2157 2.1595
                         'International Tables Vol C Tables 4.2.6.8 and 6.1.1.4'
    'N' 'N' 0.0253 0.0136
                         'International Tables Vol C Tables 4.2.6.8 and 6.1.1.4'
    'P' 'P' 0.2596 0.3354
                         'International Tables Vol C Tables 4.2.6.8 and 6.1.1.4'
    'S' 'S' 0.2924 0.4247
                         'International Tables Vol C Tables 4.2.6.8 and 6.1.1.4'
_computing_data_collection
;
APEX2 (Bruker, 2015)
;
_computing_cell_refinement
;
SAINT v8.37A (Bruker, 2015)
;
_computing_data_reduction
;
SAINT v8.37A (Bruker, 2015)
;
_computing_structure_solution
;
<i>olex2.solve</i> 1.5 (Bourhis <i>et al.</i>,  2015)
;
_computing_structure_refinement
;
SHELXL2019/3 (Sheldrick, 2015)
;
_computing_molecular_graphics
;
Olex2 1.5 (Dolomanov <i>et al.</i>,  2009)
;
_computing_publication_material
;
Olex2 1.5 (Dolomanov <i>et al.</i>,  2009)
;
loop_
    _atom_site_type_symbol
    _atom_site_label
    _atom_site_fract_x
    _atom_site_fract_y
    _atom_site_fract_z
    _atom_site_U_iso_or_equiv
    _atom_site_adp_type
    _atom_site_calc_flag
    _atom_site_occupancy
    _atom_site_disorder_assembly
    _atom_site_disorder_group
    Mo Mo1 0.75812(2) 0.33475(2) 0.48764(2) 0.01710(10) Uani d 1 . .
    Fe Fe1 0.70662(4) 0.46086(4) 0.57946(3) 0.02321(15) Uani d 1 . .
    Fe Fe2 0.85269(4) 0.34927(4) 0.62444(3) 0.02376(15) Uani d 1 . .
    Fe Fe3 0.67512(4) 0.28355(4) 0.64487(3) 0.02361(15) Uani d 1 . .
    S S1 0.85371(7) 0.46348(6) 0.50678(6) 0.0225(2) Uani d 1 . .
    S S2 0.80741(7) 0.21129(6) 0.60013(6) 0.0240(2) Uani d 1 . .
    S S3 0.59614(6) 0.37183(6) 0.53748(6) 0.0242(2) Uani d 1 . .
    Cl Cl1 0.72983(8) 0.39173(7) 0.72898(6) 0.0340(2) Uani d 1 . .
    P P3 0.59876(8) 0.18825(7) 0.77049(6) 0.0289(2) Uani d 1 . .
    P P2 0.98350(8) 0.36536(8) 0.71259(6) 0.0331(3) Uani d 1 . .
    P P1 0.65672(8) 0.60423(7) 0.61598(7) 0.0299(2) Uani d 1 . .
    N N1 0.7243(2) 0.4251(2) 0.36033(18) 0.0217(7) Uani d 1 . .
    N N3 0.8900(2) 0.2929(2) 0.41267(18) 0.0229(7) Uani d 1 . .
    N N2 0.7485(2) 0.3916(2) 0.28978(18) 0.0239(7) Uani d 1 . .
    N N5 0.6810(2) 0.2256(2) 0.43663(19) 0.0234(7) Uani d 1 . .
    N N4 0.8745(2) 0.2695(2) 0.33785(18) 0.0248(7) Uani d 1 . .
    N N6 0.6954(2) 0.2275(2) 0.35250(18) 0.0251(7) Uani d 1 . .
    C C18 0.7328(3) 0.4581(3) 0.2196(2) 0.0275(9) Uani d 1 . .
    C C16 0.6929(3) 0.5134(2) 0.3318(2) 0.0228(8) Uani d 1 . .
    C C17 0.6971(3) 0.5355(3) 0.2452(2) 0.0283(9) Uani d 1 . .
    H H17 0.678776 0.593265 0.210030 0.034 Uiso calc 1 . .
    C C15 0.6562(3) 0.5760(3) 0.3865(2) 0.0299(9) Uani d 1 . .
    H H15A 0.596567 0.548815 0.419544 0.045 Uiso calc 1 . .
    H H15B 0.640499 0.637455 0.351619 0.045 Uiso calc 1 . .
    H H15C 0.707287 0.583048 0.424417 0.045 Uiso calc 1 . .
    B B1 0.7747(3) 0.2893(3) 0.2976(3) 0.0255(10) Uani d 1 . .
    H H1 0.785(3) 0.273(2) 0.2336(14) 0.031 Uiso d 1 . .
    C C10 0.5741(3) 0.1323(3) 0.5572(2) 0.0358(10) Uani d 1 . .
    H H10A 0.629522 0.110497 0.592237 0.054 Uiso calc 1 . .
    H H10B 0.525283 0.081972 0.564336 0.054 Uiso calc 1 . .
    H H10C 0.543272 0.186343 0.573880 0.054 Uiso calc 1 . .
    C C36 0.2274(3) 0.3095(3) 0.0543(2) 0.0308(9) Uani d 1 . .
    C C26 0.2971(3) 0.1698(3) -0.0194(2) 0.0264(9) Uani d 1 . .
    C C35 0.2453(3) 0.3845(3) 0.0898(3) 0.0382(10) Uani d 1 . .
    H H35 0.309644 0.392179 0.107096 0.046 Uiso calc 1 . .
    C C21 0.9848(3) 0.2710(2) 0.4281(2) 0.0261(9) Uani d 1 . .
    C C37 0.4233(3) 0.2742(3) 0.0303(2) 0.0286(9) Uani d 1 . .
    C C29 0.2878(3) 0.0676(3) -0.1455(3) 0.0449(12) Uani d 1 . .
    H H29 0.283764 0.033111 -0.187455 0.054 Uiso calc 1 . .
    C C20 1.0343(3) 0.2897(3) 0.5013(3) 0.0340(10) Uani d 1 . .
    H H20A 1.037888 0.357338 0.496372 0.051 Uiso calc 1 . .
    H H20B 1.101196 0.263756 0.502483 0.051 Uiso calc 1 . .
    H H20C 0.996233 0.260359 0.553230 0.051 Uiso calc 1 . .
    C C30 0.2518(4) 0.1568(4) -0.1580(3) 0.0484(12) Uani d 1 . .
    H H30 0.223187 0.184617 -0.209290 0.058 Uiso calc 1 . .
    C C25 0.2567(3) 0.2064(3) -0.0965(3) 0.0344(10) Uani d 1 . .
    H H25 0.231511 0.268306 -0.106995 0.041 Uiso calc 1 . .
    C C44 0.3496(3) 0.1731(3) 0.2144(3) 0.0395(11) Uani d 1 . .
    H H44 0.401354 0.218100 0.204568 0.047 Uiso calc 1 . .
    C C13 0.6349(3) 0.1650(3) 0.3321(3) 0.0326(10) Uani d 1 . .
    C C12 0.5801(3) 0.1221(3) 0.4033(3) 0.0364(10) Uani d 1 . .
    H H12 0.530607 0.075581 0.407893 0.044 Uiso calc 1 . .
    C C19 0.7555(4) 0.4439(3) 0.1334(2) 0.0449(12) Uani d 1 . .
    H H19A 0.819033 0.411798 0.131531 0.067 Uiso calc 1 . .
    H H19B 0.759148 0.504729 0.093319 0.067 Uiso calc 1 . .
    H H19C 0.703346 0.405916 0.118810 0.067 Uiso calc 1 . .
    C C43 0.2978(3) 0.1603(3) 0.1466(2) 0.0304(9) Uani d 1 . .
    C C11 0.6112(3) 0.1601(2) 0.4670(2) 0.0272(9) Uani d 1 . .
    C C34 0.1720(4) 0.4492(3) 0.1010(3) 0.0469(13) Uani d 1 . .
    H H34 0.187326 0.499386 0.125644 0.056 Uiso calc 1 . .
    C C7 0.5014(3) 0.2508(3) 0.8140(3) 0.0445(12) Uani d 1 . .
    H H7A 0.527977 0.309105 0.823272 0.067 Uiso calc 1 . .
    H H7B 0.474850 0.212050 0.867485 0.067 Uiso calc 1 . .
    H H7C 0.448567 0.265218 0.774842 0.067 Uiso calc 1 . .
    C C42 0.5089(3) 0.2205(3) 0.0510(3) 0.0379(10) Uani d 1 . .
    H H42 0.500927 0.157968 0.082684 0.045 Uiso calc 1 . .
    C C48 0.2236(3) 0.0928(3) 0.1663(3) 0.0397(11) Uani d 1 . .
    H H48 0.186585 0.081303 0.122284 0.048 Uiso calc 1 . .
    C C22 1.0275(3) 0.2339(3) 0.3651(3) 0.0319(10) Uani d 1 . .
    H H22 1.093600 0.212318 0.361646 0.038 Uiso calc 1 . .
    C C38 0.4423(3) 0.3640(3) -0.0191(3) 0.0395(11) Uani d 1 . .
    H H38 0.387910 0.403095 -0.037527 0.047 Uiso calc 1 . .
    C C23 0.9575(3) 0.2334(3) 0.3080(2) 0.0313(9) Uani d 1 . .
    C C5 1.1063(3) 0.3283(3) 0.6841(3) 0.0458(12) Uani d 1 . .
    H H5A 1.105196 0.261394 0.685091 0.069 Uiso calc 1 . .
    H H5B 1.152672 0.339834 0.724150 0.069 Uiso calc 1 . .
    H H5C 1.127315 0.363659 0.627569 0.069 Uiso calc 1 . .
    C C46 0.2527(4) 0.0555(3) 0.3127(3) 0.0521(14) Uani d 1 . .
    H H46 0.237499 0.020448 0.368276 0.063 Uiso calc 1 . .
    C C45 0.3272(4) 0.1214(3) 0.2964(3) 0.0470(13) Uani d 1 . .
    H H45 0.363596 0.131936 0.341103 0.056 Uiso calc 1 . .
    C C31 0.1309(3) 0.3022(3) 0.0314(3) 0.0410(11) Uani d 1 . .
    H H31 0.114542 0.251462 0.007861 0.049 Uiso calc 1 . .
    C C9 0.5436(4) 0.0762(3) 0.7708(3) 0.0439(12) Uani d 1 . .
    H H9A 0.490519 0.085518 0.731713 0.066 Uiso calc 1 . .
    H H9B 0.516325 0.047345 0.827433 0.066 Uiso calc 1 . .
    H H9C 0.594054 0.035191 0.753419 0.066 Uiso calc 1 . .
    C C27 0.3345(3) 0.0789(3) -0.0103(3) 0.0358(10) Uani d 1 . .
    H H27 0.364280 0.050486 0.040173 0.043 Uiso calc 1 . .
    C C28 0.3297(3) 0.0289(3) -0.0719(3) 0.0431(11) Uani d 1 . .
    H H28 0.355738 -0.032690 -0.062925 0.052 Uiso calc 1 . .
    C C41 0.6030(3) 0.2538(4) 0.0276(3) 0.0460(12) Uani d 1 . .
    H H41 0.657959 0.214632 0.043900 0.055 Uiso calc 1 . .
    C C2 0.7470(3) 0.6363(3) 0.6812(3) 0.0404(11) Uani d 1 . .
    H H2A 0.747406 0.589168 0.734218 0.061 Uiso calc 1 . .
    H H2B 0.730009 0.697328 0.692509 0.061 Uiso calc 1 . .
    H H2C 0.812662 0.639798 0.652091 0.061 Uiso calc 1 . .
    C C40 0.6184(4) 0.3438(4) -0.0192(3) 0.0505(13) Uani d 1 . .
    H H40 0.683488 0.367230 -0.035074 0.061 Uiso calc 1 . .
    C C47 0.2012(4) 0.0412(3) 0.2477(3) 0.0479(13) Uani d 1 . .
    H H47 0.149695 -0.004100 0.258101 0.058 Uiso calc 1 . .
    C C1 0.6454(4) 0.7099(3) 0.5335(3) 0.0451(12) Uani d 1 . .
    H H1A 0.708555 0.723254 0.500797 0.068 Uiso calc 1 . .
    H H1B 0.627495 0.762500 0.558775 0.068 Uiso calc 1 . .
    H H1C 0.593949 0.700804 0.496639 0.068 Uiso calc 1 . .
    B B2 0.3121(4) 0.2287(3) 0.0521(3) 0.0296(10) Uani d 1 . .
    C C6 0.9605(4) 0.3060(4) 0.8217(3) 0.0679(17) Uani d 1 . .
    H H6A 0.901849 0.332658 0.845089 0.102 Uiso calc 1 . .
    H H6B 1.017736 0.313841 0.853137 0.102 Uiso calc 1 . .
    H H6C 0.949421 0.239225 0.825764 0.102 Uiso calc 1 . .
    C C33 0.0779(4) 0.4403(3) 0.0763(3) 0.0496(13) Uani d 1 . .
    H H33 0.028158 0.484428 0.082971 0.060 Uiso calc 1 . .
    C C8 0.6869(4) 0.1586(3) 0.8510(3) 0.0476(12) Uani d 1 . .
    H H8A 0.740033 0.120869 0.832726 0.071 Uiso calc 1 . .
    H H8B 0.653491 0.122857 0.903020 0.071 Uiso calc 1 . .
    H H8C 0.714761 0.216058 0.860983 0.071 Uiso calc 1 . .
    C C32 0.0576(3) 0.3661(3) 0.0417(3) 0.0457(12) Uani d 1 . .
    H H32 -0.007043 0.358644 0.024659 0.055 Uiso calc 1 . .
    C C4 1.0033(3) 0.4859(3) 0.7165(3) 0.0445(11) Uani d 1 . .
    H H4A 1.024670 0.522292 0.660416 0.067 Uiso calc 1 . .
    H H4B 1.054433 0.488800 0.755560 0.067 Uiso calc 1 . .
    H H4C 0.941595 0.511830 0.735514 0.067 Uiso calc 1 . .
    C C39 0.5378(4) 0.3988(3) -0.0424(3) 0.0512(13) Uani d 1 . .
    H H39 0.547030 0.460942 -0.074687 0.061 Uiso calc 1 . .
    C C14 0.6316(4) 0.1516(3) 0.2442(3) 0.0525(13) Uani d 1 . .
    H H14A 0.613536 0.210649 0.206652 0.079 Uiso calc 1 . .
    H H14B 0.582378 0.103597 0.243080 0.079 Uiso calc 1 . .
    H H14C 0.696712 0.131774 0.225639 0.079 Uiso calc 1 . .
    C C24 0.9652(4) 0.2031(3) 0.2277(3) 0.0502(13) Uani d 1 . .
    H H24A 0.918605 0.151721 0.230683 0.075 Uiso calc 1 . .
    H H24B 1.032621 0.181815 0.217759 0.075 Uiso calc 1 . .
    H H24C 0.949363 0.255701 0.181759 0.075 Uiso calc 1 . .
    C C3 0.5411(3) 0.6000(4) 0.6782(4) 0.0587(14) Uani d 1 . .
    H H3A 0.486636 0.587980 0.645376 0.088 Uiso calc 1 . .
    H H3B 0.530334 0.660000 0.693784 0.088 Uiso calc 1 . .
    H H3C 0.543668 0.549894 0.729044 0.088 Uiso calc 1 . .
loop_
    _atom_site_aniso_label
    _atom_site_aniso_U_11
    _atom_site_aniso_U_22
    _atom_site_aniso_U_33
    _atom_site_aniso_U_12
    _atom_site_aniso_U_13
    _atom_site_aniso_U_23
    Mo1 0.01712(17) 0.01653(16) 0.01822(16) -0.00150(11) -0.00160(12)
                                                                    -0.00500(12)
    Fe1 0.0257(3) 0.0211(3) 0.0245(3) -0.0017(2) -0.0001(2) -0.0091(2)
    Fe2 0.0246(3) 0.0251(3) 0.0218(3) -0.0043(2) -0.0056(2) -0.0045(2)
    Fe3 0.0266(3) 0.0233(3) 0.0205(3) -0.0052(2) 0.0031(2) -0.0052(2)
    S1 0.0228(5) 0.0204(5) 0.0245(5) -0.0048(4) -0.0021(4) -0.0051(4)
    S2 0.0271(5) 0.0192(5) 0.0248(5) 0.0007(4) -0.0014(4) -0.0036(4)
    S3 0.0176(5) 0.0277(5) 0.0288(5) -0.0008(4) 0.0007(4) -0.0102(4)
    Cl1 0.0461(6) 0.0325(5) 0.0252(5) -0.0081(4) 0.0012(4) -0.0108(4)
    P3 0.0349(6) 0.0248(5) 0.0255(5) -0.0012(4) 0.0071(4) -0.0053(4)
    P2 0.0316(6) 0.0377(6) 0.0283(5) -0.0076(5) -0.0103(5) -0.0018(5)
    P1 0.0261(5) 0.0279(5) 0.0406(6) -0.0019(4) -0.0015(5) -0.0180(5)
    N1 0.0225(16) 0.0199(16) 0.0223(16) 0.0014(13) -0.0027(13) -0.0038(13)
    N3 0.0248(17) 0.0228(16) 0.0216(16) -0.0007(13) -0.0001(13) -0.0066(13)
    N2 0.0314(18) 0.0234(16) 0.0186(15) 0.0014(14) -0.0051(13) -0.0075(13)
    N5 0.0232(17) 0.0234(16) 0.0251(16) -0.0028(13) -0.0032(13) -0.0080(13)
    N4 0.0302(18) 0.0246(16) 0.0213(16) 0.0038(14) 0.0013(14) -0.0098(13)
    N6 0.0340(19) 0.0219(16) 0.0229(16) -0.0034(14) -0.0069(14) -0.0108(13)
    C18 0.031(2) 0.031(2) 0.0207(19) -0.0027(17) -0.0070(17) -0.0044(16)
    C16 0.0185(19) 0.024(2) 0.0261(19) -0.0011(15) -0.0023(16) -0.0067(16)
    C17 0.035(2) 0.023(2) 0.026(2) 0.0037(17) -0.0069(17) -0.0009(16)
    C15 0.032(2) 0.026(2) 0.032(2) 0.0099(17) -0.0014(18) -0.0071(17)
    B1 0.034(3) 0.026(2) 0.020(2) 0.0041(19) -0.0037(19) -0.0104(18)
    C10 0.040(2) 0.030(2) 0.035(2) -0.0104(19) -0.0020(19) -0.0011(18)
    C36 0.041(3) 0.026(2) 0.0211(19) 0.0058(18) 0.0031(18) 0.0010(16)
    C26 0.027(2) 0.025(2) 0.025(2) -0.0023(16) 0.0015(16) -0.0020(16)
    C35 0.048(3) 0.036(2) 0.029(2) 0.014(2) -0.001(2) -0.0054(19)
    C21 0.019(2) 0.0223(19) 0.034(2) 0.0028(16) -0.0016(17) -0.0016(17)
    C37 0.034(2) 0.028(2) 0.027(2) 0.0003(18) 0.0001(17) -0.0113(17)
    C29 0.046(3) 0.047(3) 0.048(3) -0.002(2) -0.003(2) -0.024(2)
    C20 0.021(2) 0.037(2) 0.044(3) 0.0021(18) -0.0001(18) -0.011(2)
    C30 0.052(3) 0.059(3) 0.039(3) 0.000(2) -0.007(2) -0.019(2)
    C25 0.035(2) 0.034(2) 0.033(2) 0.0030(19) 0.0024(19) -0.0063(19)
    C44 0.054(3) 0.032(2) 0.035(2) 0.018(2) -0.004(2) -0.0119(19)
    C13 0.043(3) 0.024(2) 0.036(2) -0.0004(18) -0.016(2) -0.0138(18)
    C12 0.042(3) 0.029(2) 0.041(2) -0.0143(19) -0.009(2) -0.0107(19)
    C19 0.074(3) 0.040(3) 0.021(2) 0.007(2) -0.009(2) -0.0062(19)
    C43 0.035(2) 0.029(2) 0.024(2) 0.0120(18) 0.0016(18) -0.0011(17)
    C11 0.029(2) 0.0196(19) 0.033(2) -0.0021(16) -0.0056(17) -0.0060(16)
    C34 0.073(4) 0.038(3) 0.029(2) 0.021(2) 0.001(2) -0.007(2)
    C7 0.049(3) 0.042(3) 0.043(3) 0.001(2) 0.019(2) -0.017(2)
    C42 0.040(3) 0.039(2) 0.036(2) -0.001(2) -0.002(2) -0.011(2)
    C48 0.036(3) 0.042(3) 0.036(2) 0.005(2) 0.003(2) 0.001(2)
    C22 0.024(2) 0.027(2) 0.046(3) 0.0039(17) 0.0095(19) -0.0140(18)
    C38 0.050(3) 0.031(2) 0.038(2) -0.004(2) 0.008(2) -0.0124(19)
    C23 0.036(2) 0.028(2) 0.030(2) 0.0027(18) 0.0070(19) -0.0107(17)
    C5 0.036(3) 0.046(3) 0.059(3) 0.004(2) -0.022(2) -0.014(2)
    C46 0.070(4) 0.043(3) 0.036(3) 0.027(3) 0.018(3) 0.001(2)
    C45 0.075(4) 0.042(3) 0.025(2) 0.026(3) -0.007(2) -0.010(2)
    C31 0.043(3) 0.041(3) 0.035(2) 0.006(2) 0.006(2) -0.005(2)
    C9 0.060(3) 0.027(2) 0.043(3) -0.009(2) 0.019(2) -0.0101(19)
    C27 0.042(3) 0.030(2) 0.035(2) 0.0039(19) -0.0011(19) -0.0055(18)
    C28 0.049(3) 0.029(2) 0.054(3) 0.000(2) 0.005(2) -0.016(2)
    C41 0.040(3) 0.066(3) 0.038(3) -0.002(2) -0.001(2) -0.024(2)
    C2 0.043(3) 0.037(2) 0.049(3) 0.002(2) -0.014(2) -0.024(2)
    C40 0.045(3) 0.070(4) 0.044(3) -0.019(3) 0.006(2) -0.031(3)
    C47 0.047(3) 0.043(3) 0.044(3) 0.005(2) 0.015(2) 0.004(2)
    C1 0.053(3) 0.033(2) 0.054(3) 0.002(2) -0.016(2) -0.014(2)
    B2 0.035(3) 0.027(2) 0.025(2) 0.005(2) -0.001(2) -0.0020(19)
    C6 0.071(4) 0.090(4) 0.032(3) -0.024(3) -0.021(3) 0.012(3)
    C33 0.061(3) 0.048(3) 0.035(3) 0.033(3) 0.006(2) -0.004(2)
    C8 0.063(3) 0.040(3) 0.036(3) 0.005(2) -0.007(2) 0.000(2)
    C32 0.040(3) 0.048(3) 0.043(3) 0.021(2) 0.003(2) -0.001(2)
    C4 0.045(3) 0.048(3) 0.046(3) -0.009(2) -0.004(2) -0.022(2)
    C39 0.071(4) 0.040(3) 0.044(3) -0.019(3) 0.019(3) -0.018(2)
    C14 0.073(4) 0.051(3) 0.042(3) -0.013(3) -0.019(3) -0.024(2)
    C24 0.059(3) 0.050(3) 0.043(3) 0.013(2) 0.014(2) -0.020(2)
    C3 0.037(3) 0.071(4) 0.076(4) -0.002(3) 0.008(3) -0.037(3)
_geom_special_details
;
 All esds (except the esd in the dihedral angle between two l.s. planes)
 are estimated using the full covariance matrix.  The cell esds are taken
 into account individually in the estimation of esds in distances, angles
 and torsion angles; correlations between esds in cell parameters are only
 used when they are defined by crystal symmetry.  An approximate (isotropic)
 treatment of cell esds is used for estimating esds involving l.s. planes.
;
loop_
    _geom_bond_atom_site_label_1
    _geom_bond_atom_site_label_2
    _geom_bond_site_symmetry_2
    _geom_bond_distance
    _geom_bond_publ_flag
    Mo1 Fe1 . 2.7080(6) y
    Mo1 Fe2 . 2.7028(6) y
    Mo1 Fe3 . 2.6955(6) y
    Mo1 S1 . 2.3944(9) y
    Mo1 S2 . 2.3928(9) y
    Mo1 S3 . 2.3986(9) y
    Mo1 N1 . 2.272(3) y
    Mo1 N3 . 2.269(3) y
    Mo1 N5 . 2.265(3) y
    Fe1 Fe2 . 2.5896(8) y
    Fe1 Fe3 . 2.6085(7) y
    Fe1 S1 . 2.2573(10) y
    Fe1 S3 . 2.2387(11) y
    Fe1 Cl1 . 2.4678(11) y
    Fe1 P1 . 2.4006(11) y
    Fe2 Fe3 . 2.5772(8) y
    Fe2 S1 . 2.2470(10) y
    Fe2 S2 . 2.2536(10) y
    Fe2 Cl1 . 2.4976(11) y
    Fe2 P2 . 2.4019(12) y
    Fe3 S2 . 2.2464(11) y
    Fe3 S3 . 2.2538(11) y
    Fe3 Cl1 . 2.4792(11) y
    Fe3 P3 . 2.3930(10) y
    P3 C7 . 1.806(4) ?
    P3 C9 . 1.815(4) ?
    P3 C8 . 1.810(5) ?
    P2 C5 . 1.814(5) ?
    P2 C6 . 1.812(5) ?
    P2 C4 . 1.811(4) ?
    P1 C2 . 1.808(4) ?
    P1 C1 . 1.821(4) ?
    P1 C3 . 1.813(5) ?
    N1 N2 . 1.381(4) ?
    N1 C16 . 1.348(4) ?
    N3 N4 . 1.378(4) ?
    N3 C21 . 1.347(5) ?
    N2 C18 . 1.354(4) ?
    N2 B1 . 1.520(5) ?
    N5 N6 . 1.377(4) ?
    N5 C11 . 1.346(5) ?
    N4 B1 . 1.537(5) ?
    N4 C23 . 1.352(5) ?
    N6 B1 . 1.523(5) ?
    N6 C13 . 1.349(5) ?
    C18 C17 . 1.376(5) ?
    C18 C19 . 1.490(5) ?
    C16 C17 . 1.381(5) ?
    C16 C15 . 1.490(5) ?
    C17 H17 . 0.9500 ?
    C15 H15A . 0.9800 ?
    C15 H15B . 0.9800 ?
    C15 H15C . 0.9800 ?
    B1 H1 . 1.128(18) ?
    C10 H10A . 0.9800 ?
    C10 H10B . 0.9800 ?
    C10 H10C . 0.9800 ?
    C10 C11 . 1.498(5) ?
    C36 C35 . 1.389(6) ?
    C36 C31 . 1.396(6) ?
    C36 B2 . 1.648(6) ?
    C26 C25 . 1.397(6) ?
    C26 C27 . 1.402(5) ?
    C26 B2 . 1.633(6) ?
    C35 H35 . 0.9500 ?
    C35 C34 . 1.401(6) ?
    C21 C20 . 1.492(5) ?
    C21 C22 . 1.371(5) ?
    C37 C42 . 1.410(6) ?
    C37 C38 . 1.399(6) ?
    C37 B2 . 1.641(6) ?
    C29 H29 . 0.9500 ?
    C29 C30 . 1.369(6) ?
    C29 C28 . 1.365(6) ?
    C20 H20A . 0.9800 ?
    C20 H20B . 0.9800 ?
    C20 H20C . 0.9800 ?
    C30 H30 . 0.9500 ?
    C30 C25 . 1.381(6) ?
    C25 H25 . 0.9500 ?
    C44 H44 . 0.9500 ?
    C44 C43 . 1.400(6) ?
    C44 C45 . 1.402(6) ?
    C13 C12 . 1.372(6) ?
    C13 C14 . 1.504(5) ?
    C12 H12 . 0.9500 ?
    C12 C11 . 1.383(5) ?
    C19 H19A . 0.9800 ?
    C19 H19B . 0.9800 ?
    C19 H19C . 0.9800 ?
    C43 C48 . 1.391(6) ?
    C43 B2 . 1.644(5) ?
    C34 H34 . 0.9500 ?
    C34 C33 . 1.378(7) ?
    C7 H7A . 0.9800 ?
    C7 H7B . 0.9800 ?
    C7 H7C . 0.9800 ?
    C42 H42 . 0.9500 ?
    C42 C41 . 1.372(6) ?
    C48 H48 . 0.9500 ?
    C48 C47 . 1.394(6) ?
    C22 H22 . 0.9500 ?
    C22 C23 . 1.374(6) ?
    C38 H38 . 0.9500 ?
    C38 C39 . 1.395(6) ?
    C23 C24 . 1.483(5) ?
    C5 H5A . 0.9800 ?
    C5 H5B . 0.9800 ?
    C5 H5C . 0.9800 ?
    C46 H46 . 0.9500 ?
    C46 C45 . 1.377(7) ?
    C46 C47 . 1.367(7) ?
    C45 H45 . 0.9500 ?
    C31 H31 . 0.9500 ?
    C31 C32 . 1.390(6) ?
    C9 H9A . 0.9800 ?
    C9 H9B . 0.9800 ?
    C9 H9C . 0.9800 ?
    C27 H27 . 0.9500 ?
    C27 C28 . 1.386(6) ?
    C28 H28 . 0.9500 ?
    C41 H41 . 0.9500 ?
    C41 C40 . 1.378(7) ?
    C2 H2A . 0.9800 ?
    C2 H2B . 0.9800 ?
    C2 H2C . 0.9800 ?
    C40 H40 . 0.9500 ?
    C40 C39 . 1.372(7) ?
    C47 H47 . 0.9500 ?
    C1 H1A . 0.9800 ?
    C1 H1B . 0.9800 ?
    C1 H1C . 0.9800 ?
    C6 H6A . 0.9800 ?
    C6 H6B . 0.9800 ?
    C6 H6C . 0.9800 ?
    C33 H33 . 0.9500 ?
    C33 C32 . 1.378(7) ?
    C8 H8A . 0.9800 ?
    C8 H8B . 0.9800 ?
    C8 H8C . 0.9800 ?
    C32 H32 . 0.9500 ?
    C4 H4A . 0.9800 ?
    C4 H4B . 0.9800 ?
    C4 H4C . 0.9800 ?
    C39 H39 . 0.9500 ?
    C14 H14A . 0.9800 ?
    C14 H14B . 0.9800 ?
    C14 H14C . 0.9800 ?
    C24 H24A . 0.9800 ?
    C24 H24B . 0.9800 ?
    C24 H24C . 0.9800 ?
    C3 H3A . 0.9800 ?
    C3 H3B . 0.9800 ?
    C3 H3C . 0.9800 ?
loop_
    _geom_angle_atom_site_label_1
    _geom_angle_atom_site_label_2
    _geom_angle_atom_site_label_3
    _geom_angle_site_symmetry_1
    _geom_angle_site_symmetry_3
    _geom_angle
    _geom_angle_publ_flag
    Fe2 Mo1 Fe1 . . 57.188(18) ?
    Fe3 Mo1 Fe1 . . 57.729(17) ?
    Fe3 Mo1 Fe2 . . 57.032(17) ?
    S1 Mo1 Fe1 . . 52.07(3) ?
    S1 Mo1 Fe2 . . 51.88(2) ?
    S1 Mo1 Fe3 . . 97.57(3) ?
    S1 Mo1 S3 . . 101.79(3) ?
    S2 Mo1 Fe1 . . 97.80(3) ?
    S2 Mo1 Fe2 . . 52.06(3) ?
    S2 Mo1 Fe3 . . 51.98(3) ?
    S2 Mo1 S1 . . 101.76(3) ?
    S2 Mo1 S3 . . 102.29(3) ?
    S3 Mo1 Fe1 . . 51.57(3) ?
    S3 Mo1 Fe2 . . 96.81(3) ?
    S3 Mo1 Fe3 . . 52.12(3) ?
    N1 Mo1 Fe1 . . 97.21(8) ?
    N1 Mo1 Fe2 . . 138.74(8) ?
    N1 Mo1 Fe3 . . 139.62(8) ?
    N1 Mo1 S1 . . 87.00(8) ?
    N1 Mo1 S2 . . 164.98(8) ?
    N1 Mo1 S3 . . 87.60(8) ?
    N3 Mo1 Fe1 . . 140.34(8) ?
    N3 Mo1 Fe2 . . 97.88(8) ?
    N3 Mo1 Fe3 . . 137.69(7) ?
    N3 Mo1 S1 . . 88.43(8) ?
    N3 Mo1 S2 . . 85.75(8) ?
    N3 Mo1 S3 . . 165.24(8) ?
    N3 Mo1 N1 . . 82.28(10) ?
    N5 Mo1 Fe1 . . 137.10(8) ?
    N5 Mo1 Fe2 . . 139.65(8) ?
    N5 Mo1 Fe3 . . 96.27(8) ?
    N5 Mo1 S1 . . 166.08(8) ?
    N5 Mo1 S2 . . 87.96(8) ?
    N5 Mo1 S3 . . 85.61(8) ?
    N5 Mo1 N1 . . 81.49(11) ?
    N5 Mo1 N3 . . 82.30(11) ?
    Fe2 Fe1 Mo1 . . 61.306(18) ?
    Fe2 Fe1 Fe3 . . 59.44(2) ?
    Fe3 Fe1 Mo1 . . 60.896(18) ?
    S1 Fe1 Mo1 . . 56.79(3) ?
    S1 Fe1 Fe2 . . 54.72(3) ?
    S1 Fe1 Fe3 . . 103.75(3) ?
    S1 Fe1 Cl1 . . 108.72(4) ?
    S1 Fe1 P1 . . 116.23(4) ?
    S3 Fe1 Mo1 . . 57.07(3) ?
    S3 Fe1 Fe2 . . 104.38(3) ?
    S3 Fe1 Fe3 . . 54.77(3) ?
    S3 Fe1 S1 . . 111.63(4) ?
    S3 Fe1 Cl1 . . 107.21(4) ?
    S3 Fe1 P1 . . 120.45(4) ?
    Cl1 Fe1 Mo1 . . 109.51(3) ?
    Cl1 Fe1 Fe2 . . 59.13(3) ?
    Cl1 Fe1 Fe3 . . 58.39(3) ?
    P1 Fe1 Mo1 . . 161.31(4) ?
    P1 Fe1 Fe2 . . 131.57(4) ?
    P1 Fe1 Fe3 . . 135.27(4) ?
    P1 Fe1 Cl1 . . 89.07(4) ?
    Fe1 Fe2 Mo1 . . 61.506(18) ?
    Fe3 Fe2 Mo1 . . 61.341(18) ?
    Fe3 Fe2 Fe1 . . 60.64(2) ?
    S1 Fe2 Mo1 . . 56.97(3) ?
    S1 Fe2 Fe1 . . 55.09(3) ?
    S1 Fe2 Fe3 . . 105.06(3) ?
    S1 Fe2 S2 . . 111.22(4) ?
    S1 Fe2 Cl1 . . 108.03(4) ?
    S1 Fe2 P2 . . 112.80(4) ?
    S2 Fe2 Mo1 . . 56.87(3) ?
    S2 Fe2 Fe1 . . 105.06(3) ?
    S2 Fe2 Fe3 . . 54.93(3) ?
    S2 Fe2 Cl1 . . 108.45(4) ?
    S2 Fe2 P2 . . 123.40(4) ?
    Cl1 Fe2 Mo1 . . 108.77(3) ?
    Cl1 Fe2 Fe1 . . 58.00(3) ?
    Cl1 Fe2 Fe3 . . 58.46(3) ?
    P2 Fe2 Mo1 . . 160.64(4) ?
    P2 Fe2 Fe1 . . 128.95(4) ?
    P2 Fe2 Fe3 . . 136.81(4) ?
    P2 Fe2 Cl1 . . 89.77(4) ?
    Fe1 Fe3 Mo1 . . 61.375(17) ?
    Fe2 Fe3 Mo1 . . 61.627(18) ?
    Fe2 Fe3 Fe1 . . 59.91(2) ?
    S2 Fe3 Mo1 . . 57.05(3) ?
    S2 Fe3 Fe1 . . 104.67(3) ?
    S2 Fe3 Fe2 . . 55.19(3) ?
    S2 Fe3 S3 . . 112.02(4) ?
    S2 Fe3 Cl1 . . 109.34(4) ?
    S2 Fe3 P3 . . 110.68(4) ?
    S3 Fe3 Mo1 . . 57.14(3) ?
    S3 Fe3 Fe1 . . 54.24(3) ?
    S3 Fe3 Fe2 . . 104.33(3) ?
    S3 Fe3 Cl1 . . 106.35(4) ?
    S3 Fe3 P3 . . 126.11(4) ?
    Cl1 Fe3 Mo1 . . 109.56(3) ?
    Cl1 Fe3 Fe1 . . 57.97(3) ?
    Cl1 Fe3 Fe2 . . 59.16(3) ?
    P3 Fe3 Mo1 . . 160.31(4) ?
    P3 Fe3 Fe1 . . 137.93(4) ?
    P3 Fe3 Fe2 . . 126.80(4) ?
    P3 Fe3 Cl1 . . 88.64(4) ?
    Fe1 S1 Mo1 . . 71.13(3) ?
    Fe2 S1 Mo1 . . 71.15(3) ?
    Fe2 S1 Fe1 . . 70.19(3) ?
    Fe2 S2 Mo1 . . 71.07(3) ?
    Fe3 S2 Mo1 . . 70.97(3) ?
    Fe3 S2 Fe2 . . 69.88(3) ?
    Fe1 S3 Mo1 . . 71.36(3) ?
    Fe1 S3 Fe3 . . 70.99(3) ?
    Fe3 S3 Mo1 . . 70.74(3) ?
    Fe1 Cl1 Fe2 . . 62.87(3) ?
    Fe1 Cl1 Fe3 . . 63.64(3) y
    Fe3 Cl1 Fe2 . . 62.37(3) y
    C7 P3 Fe3 . . 111.14(15) ?
    C7 P3 C9 . . 104.3(2) ?
    C7 P3 C8 . . 105.2(2) ?
    C9 P3 Fe3 . . 121.07(14) ?
    C8 P3 Fe3 . . 110.52(16) ?
    C8 P3 C9 . . 103.2(2) ?
    C5 P2 Fe2 . . 117.72(15) ?
    C6 P2 Fe2 . . 114.20(17) ?
    C6 P2 C5 . . 104.8(3) ?
    C4 P2 Fe2 . . 112.24(16) ?
    C4 P2 C5 . . 102.6(2) ?
    C4 P2 C6 . . 103.7(2) ?
    C2 P1 Fe1 . . 109.05(14) ?
    C2 P1 C1 . . 103.3(2) ?
    C2 P1 C3 . . 104.0(2) ?
    C1 P1 Fe1 . . 119.57(16) ?
    C3 P1 Fe1 . . 115.89(18) ?
    C3 P1 C1 . . 103.3(2) ?
    N2 N1 Mo1 . . 118.5(2) ?
    C16 N1 Mo1 . . 135.4(2) ?
    C16 N1 N2 . . 105.7(3) ?
    N4 N3 Mo1 . . 118.7(2) ?
    C21 N3 Mo1 . . 135.0(3) ?
    C21 N3 N4 . . 105.6(3) ?
    N1 N2 B1 . . 120.6(3) ?
    C18 N2 N1 . . 110.3(3) ?
    C18 N2 B1 . . 128.6(3) ?
    N6 N5 Mo1 . . 118.5(2) ?
    C11 N5 Mo1 . . 135.1(3) ?
    C11 N5 N6 . . 106.0(3) ?
    N3 N4 B1 . . 120.6(3) ?
    C23 N4 N3 . . 110.7(3) ?
    C23 N4 B1 . . 128.7(3) ?
    N5 N6 B1 . . 121.2(3) ?
    C13 N6 N5 . . 109.8(3) ?
    C13 N6 B1 . . 128.8(3) ?
    N2 C18 C17 . . 106.9(3) ?
    N2 C18 C19 . . 122.9(4) ?
    C17 C18 C19 . . 130.1(4) ?
    N1 C16 C17 . . 110.0(3) ?
    N1 C16 C15 . . 124.5(3) ?
    C17 C16 C15 . . 125.5(3) ?
    C18 C17 C16 . . 107.0(3) ?
    C18 C17 H17 . . 126.5 ?
    C16 C17 H17 . . 126.5 ?
    C16 C15 H15A . . 109.5 ?
    C16 C15 H15B . . 109.5 ?
    C16 C15 H15C . . 109.5 ?
    H15A C15 H15B . . 109.5 ?
    H15A C15 H15C . . 109.5 ?
    H15B C15 H15C . . 109.5 ?
    N2 B1 N4 . . 109.2(3) ?
    N2 B1 N6 . . 109.8(3) ?
    N2 B1 H1 . . 110.6(19) ?
    N4 B1 H1 . . 106.0(19) ?
    N6 B1 N4 . . 109.3(3) ?
    N6 B1 H1 . . 112.0(19) ?
    H10A C10 H10B . . 109.5 ?
    H10A C10 H10C . . 109.5 ?
    H10B C10 H10C . . 109.5 ?
    C11 C10 H10A . . 109.5 ?
    C11 C10 H10B . . 109.5 ?
    C11 C10 H10C . . 109.5 ?
    C35 C36 C31 . . 115.3(4) ?
    C35 C36 B2 . . 120.8(4) ?
    C31 C36 B2 . . 123.4(4) ?
    C25 C26 C27 . . 114.4(4) ?
    C25 C26 B2 . . 124.6(4) ?
    C27 C26 B2 . . 120.8(3) ?
    C36 C35 H35 . . 118.7 ?
    C36 C35 C34 . . 122.6(5) ?
    C34 C35 H35 . . 118.7 ?
    N3 C21 C20 . . 123.4(3) ?
    N3 C21 C22 . . 109.8(4) ?
    C22 C21 C20 . . 126.7(3) ?
    C42 C37 B2 . . 121.8(3) ?
    C38 C37 C42 . . 114.0(4) ?
    C38 C37 B2 . . 123.7(4) ?
    C30 C29 H29 . . 120.4 ?
    C28 C29 H29 . . 120.4 ?
    C28 C29 C30 . . 119.3(4) ?
    C21 C20 H20A . . 109.5 ?
    C21 C20 H20B . . 109.5 ?
    C21 C20 H20C . . 109.5 ?
    H20A C20 H20B . . 109.5 ?
    H20A C20 H20C . . 109.5 ?
    H20B C20 H20C . . 109.5 ?
    C29 C30 H30 . . 119.9 ?
    C29 C30 C25 . . 120.2(4) ?
    C25 C30 H30 . . 119.9 ?
    C26 C25 H25 . . 118.5 ?
    C30 C25 C26 . . 123.0(4) ?
    C30 C25 H25 . . 118.5 ?
    C43 C44 H44 . . 119.1 ?
    C43 C44 C45 . . 121.9(5) ?
    C45 C44 H44 . . 119.1 ?
    N6 C13 C12 . . 107.9(3) ?
    N6 C13 C14 . . 122.7(4) ?
    C12 C13 C14 . . 129.4(4) ?
    C13 C12 H12 . . 126.9 ?
    C13 C12 C11 . . 106.3(3) ?
    C11 C12 H12 . . 126.9 ?
    C18 C19 H19A . . 109.5 ?
    C18 C19 H19B . . 109.5 ?
    C18 C19 H19C . . 109.5 ?
    H19A C19 H19B . . 109.5 ?
    H19A C19 H19C . . 109.5 ?
    H19B C19 H19C . . 109.5 ?
    C44 C43 B2 . . 123.1(4) ?
    C48 C43 C44 . . 115.5(4) ?
    C48 C43 B2 . . 121.0(4) ?
    N5 C11 C10 . . 124.5(3) ?
    N5 C11 C12 . . 110.1(4) ?
    C12 C11 C10 . . 125.5(4) ?
    C35 C34 H34 . . 119.9 ?
    C33 C34 C35 . . 120.2(5) ?
    C33 C34 H34 . . 119.9 ?
    P3 C7 H7A . . 109.5 ?
    P3 C7 H7B . . 109.5 ?
    P3 C7 H7C . . 109.5 ?
    H7A C7 H7B . . 109.5 ?
    H7A C7 H7C . . 109.5 ?
    H7B C7 H7C . . 109.5 ?
    C37 C42 H42 . . 118.3 ?
    C41 C42 C37 . . 123.5(4) ?
    C41 C42 H42 . . 118.3 ?
    C43 C48 H48 . . 118.6 ?
    C43 C48 C47 . . 122.8(4) ?
    C47 C48 H48 . . 118.6 ?
    C21 C22 H22 . . 126.1 ?
    C21 C22 C23 . . 107.7(3) ?
    C23 C22 H22 . . 126.1 ?
    C37 C38 H38 . . 118.6 ?
    C39 C38 C37 . . 122.8(4) ?
    C39 C38 H38 . . 118.6 ?
    N4 C23 C22 . . 106.3(3) ?
    N4 C23 C24 . . 123.7(4) ?
    C22 C23 C24 . . 130.0(4) ?
    P2 C5 H5A . . 109.5 ?
    P2 C5 H5B . . 109.5 ?
    P2 C5 H5C . . 109.5 ?
    H5A C5 H5B . . 109.5 ?
    H5A C5 H5C . . 109.5 ?
    H5B C5 H5C . . 109.5 ?
    C45 C46 H46 . . 120.5 ?
    C47 C46 H46 . . 120.5 ?
    C47 C46 C45 . . 119.0(4) ?
    C44 C45 H45 . . 119.8 ?
    C46 C45 C44 . . 120.5(5) ?
    C46 C45 H45 . . 119.8 ?
    C36 C31 H31 . . 118.6 ?
    C32 C31 C36 . . 122.8(5) ?
    C32 C31 H31 . . 118.6 ?
    P3 C9 H9A . . 109.5 ?
    P3 C9 H9B . . 109.5 ?
    P3 C9 H9C . . 109.5 ?
    H9A C9 H9B . . 109.5 ?
    H9A C9 H9C . . 109.5 ?
    H9B C9 H9C . . 109.5 ?
    C26 C27 H27 . . 118.6 ?
    C28 C27 C26 . . 122.8(4) ?
    C28 C27 H27 . . 118.6 ?
    C29 C28 C27 . . 120.2(4) ?
    C29 C28 H28 . . 119.9 ?
    C27 C28 H28 . . 119.9 ?
    C42 C41 H41 . . 119.8 ?
    C42 C41 C40 . . 120.5(5) ?
    C40 C41 H41 . . 119.8 ?
    P1 C2 H2A . . 109.5 ?
    P1 C2 H2B . . 109.5 ?
    P1 C2 H2C . . 109.5 ?
    H2A C2 H2B . . 109.5 ?
    H2A C2 H2C . . 109.5 ?
    H2B C2 H2C . . 109.5 ?
    C41 C40 H40 . . 120.7 ?
    C39 C40 C41 . . 118.6(5) ?
    C39 C40 H40 . . 120.7 ?
    C48 C47 H47 . . 119.8 ?
    C46 C47 C48 . . 120.4(5) ?
    C46 C47 H47 . . 119.8 ?
    P1 C1 H1A . . 109.5 ?
    P1 C1 H1B . . 109.5 ?
    P1 C1 H1C . . 109.5 ?
    H1A C1 H1B . . 109.5 ?
    H1A C1 H1C . . 109.5 ?
    H1B C1 H1C . . 109.5 ?
    C26 B2 C36 . . 113.6(3) ?
    C26 B2 C37 . . 105.0(3) ?
    C26 B2 C43 . . 110.7(3) ?
    C37 B2 C36 . . 111.7(3) ?
    C37 B2 C43 . . 113.4(3) ?
    C43 B2 C36 . . 102.7(3) ?
    P2 C6 H6A . . 109.5 ?
    P2 C6 H6B . . 109.5 ?
    P2 C6 H6C . . 109.5 ?
    H6A C6 H6B . . 109.5 ?
    H6A C6 H6C . . 109.5 ?
    H6B C6 H6C . . 109.5 ?
    C34 C33 H33 . . 120.7 ?
    C34 C33 C32 . . 118.6(4) ?
    C32 C33 H33 . . 120.7 ?
    P3 C8 H8A . . 109.5 ?
    P3 C8 H8B . . 109.5 ?
    P3 C8 H8C . . 109.5 ?
    H8A C8 H8B . . 109.5 ?
    H8A C8 H8C . . 109.5 ?
    H8B C8 H8C . . 109.5 ?
    C31 C32 H32 . . 119.8 ?
    C33 C32 C31 . . 120.5(5) ?
    C33 C32 H32 . . 119.8 ?
    P2 C4 H4A . . 109.5 ?
    P2 C4 H4B . . 109.5 ?
    P2 C4 H4C . . 109.5 ?
    H4A C4 H4B . . 109.5 ?
    H4A C4 H4C . . 109.5 ?
    H4B C4 H4C . . 109.5 ?
    C38 C39 H39 . . 119.7 ?
    C40 C39 C38 . . 120.5(4) ?
    C40 C39 H39 . . 119.7 ?
    C13 C14 H14A . . 109.5 ?
    C13 C14 H14B . . 109.5 ?
    C13 C14 H14C . . 109.5 ?
    H14A C14 H14B . . 109.5 ?
    H14A C14 H14C . . 109.5 ?
    H14B C14 H14C . . 109.5 ?
    C23 C24 H24A . . 109.5 ?
    C23 C24 H24B . . 109.5 ?
    C23 C24 H24C . . 109.5 ?
    H24A C24 H24B . . 109.5 ?
    H24A C24 H24C . . 109.5 ?
    H24B C24 H24C . . 109.5 ?
    P1 C3 H3A . . 109.5 ?
    P1 C3 H3B . . 109.5 ?
    P1 C3 H3C . . 109.5 ?
    H3A C3 H3B . . 109.5 ?
    H3A C3 H3C . . 109.5 ?
    H3B C3 H3C . . 109.5 ?
loop_
    _geom_torsion_atom_site_label_1
    _geom_torsion_atom_site_label_2
    _geom_torsion_atom_site_label_3
    _geom_torsion_atom_site_label_4
    _geom_torsion_site_symmetry_1
    _geom_torsion_site_symmetry_2
    _geom_torsion_site_symmetry_3
    _geom_torsion_site_symmetry_4
    _geom_torsion
    _geom_torsion_publ_flag
    Mo1 N1 N2 C18 . . . . -173.7(2) ?
    Mo1 N1 N2 B1 . . . . 13.9(4) ?
    Mo1 N1 C16 C17 . . . . 172.4(3) ?
    Mo1 N1 C16 C15 . . . . -9.3(5) ?
    Mo1 N3 N4 B1 . . . . 11.7(4) ?
    Mo1 N3 N4 C23 . . . . -170.9(2) ?
    Mo1 N3 C21 C20 . . . . -14.1(6) ?
    Mo1 N3 C21 C22 . . . . 168.6(3) ?
    Mo1 N5 N6 B1 . . . . 10.9(4) ?
    Mo1 N5 N6 C13 . . . . -172.7(2) ?
    Mo1 N5 C11 C10 . . . . -10.3(6) ?
    Mo1 N5 C11 C12 . . . . 170.4(3) ?
    N1 N2 C18 C17 . . . . -0.5(4) ?
    N1 N2 C18 C19 . . . . 177.7(4) ?
    N1 N2 B1 N4 . . . . -69.0(4) ?
    N1 N2 B1 N6 . . . . 50.8(4) ?
    N1 C16 C17 C18 . . . . -0.2(4) ?
    N3 N4 B1 N2 . . . . 53.0(4) ?
    N3 N4 B1 N6 . . . . -67.2(4) ?
    N3 N4 C23 C22 . . . . 0.0(4) ?
    N3 N4 C23 C24 . . . . -178.8(4) ?
    N3 C21 C22 C23 . . . . 0.6(4) ?
    N2 N1 C16 C17 . . . . -0.1(4) ?
    N2 N1 C16 C15 . . . . 178.2(3) ?
    N2 C18 C17 C16 . . . . 0.4(4) ?
    N5 N6 B1 N2 . . . . -66.6(4) ?
    N5 N6 B1 N4 . . . . 53.1(4) ?
    N5 N6 C13 C12 . . . . 0.3(4) ?
    N5 N6 C13 C14 . . . . 178.8(4) ?
    N4 N3 C21 C20 . . . . 176.7(3) ?
    N4 N3 C21 C22 . . . . -0.6(4) ?
    N6 N5 C11 C10 . . . . 178.2(3) ?
    N6 N5 C11 C12 . . . . -1.1(4) ?
    N6 C13 C12 C11 . . . . -1.0(5) ?
    C18 N2 B1 N4 . . . . 120.1(4) ?
    C18 N2 B1 N6 . . . . -120.1(4) ?
    C16 N1 N2 C18 . . . . 0.3(4) ?
    C16 N1 N2 B1 . . . . -172.1(3) ?
    C15 C16 C17 C18 . . . . -178.4(4) ?
    B1 N2 C18 C17 . . . . 171.2(4) ?
    B1 N2 C18 C19 . . . . -10.6(6) ?
    B1 N4 C23 C22 . . . . 177.1(4) ?
    B1 N4 C23 C24 . . . . -1.7(6) ?
    B1 N6 C13 C12 . . . . 176.4(4) ?
    B1 N6 C13 C14 . . . . -5.1(6) ?
    C36 C35 C34 C33 . . . . -0.2(7) ?
    C36 C31 C32 C33 . . . . -0.6(7) ?
    C26 C27 C28 C29 . . . . 0.3(7) ?
    C35 C36 C31 C32 . . . . 1.1(6) ?
    C35 C36 B2 C26 . . . . -158.6(3) ?
    C35 C36 B2 C37 . . . . -40.1(5) ?
    C35 C36 B2 C43 . . . . 81.7(4) ?
    C35 C34 C33 C32 . . . . 0.8(7) ?
    C21 N3 N4 B1 . . . . -177.0(3) ?
    C21 N3 N4 C23 . . . . 0.4(4) ?
    C21 C22 C23 N4 . . . . -0.4(4) ?
    C21 C22 C23 C24 . . . . 178.3(4) ?
    C37 C42 C41 C40 . . . . -0.7(7) ?
    C37 C38 C39 C40 . . . . 1.9(7) ?
    C29 C30 C25 C26 . . . . -0.4(7) ?
    C20 C21 C22 C23 . . . . -176.6(4) ?
    C30 C29 C28 C27 . . . . 0.8(7) ?
    C25 C26 C27 C28 . . . . -1.4(6) ?
    C25 C26 B2 C36 . . . . 31.9(5) ?
    C25 C26 B2 C37 . . . . -90.5(4) ?
    C25 C26 B2 C43 . . . . 146.8(4) ?
    C44 C43 C48 C47 . . . . 0.3(6) ?
    C44 C43 B2 C36 . . . . -90.8(4) ?
    C44 C43 B2 C26 . . . . 147.6(4) ?
    C44 C43 B2 C37 . . . . 29.9(5) ?
    C13 N6 B1 N2 . . . . 117.6(4) ?
    C13 N6 B1 N4 . . . . -122.7(4) ?
    C13 C12 C11 N5 . . . . 1.3(5) ?
    C13 C12 C11 C10 . . . . -178.0(4) ?
    C19 C18 C17 C16 . . . . -177.6(4) ?
    C43 C44 C45 C46 . . . . 0.2(7) ?
    C43 C48 C47 C46 . . . . -0.1(7) ?
    C11 N5 N6 B1 . . . . -176.0(3) ?
    C11 N5 N6 C13 . . . . 0.5(4) ?
    C34 C33 C32 C31 . . . . -0.5(7) ?
    C42 C37 C38 C39 . . . . -2.9(6) ?
    C42 C37 B2 C36 . . . . 159.1(4) ?
    C42 C37 B2 C26 . . . . -77.3(4) ?
    C42 C37 B2 C43 . . . . 43.7(5) ?
    C42 C41 C40 C39 . . . . -0.5(7) ?
    C48 C43 B2 C36 . . . . 81.0(5) ?
    C48 C43 B2 C26 . . . . -40.7(5) ?
    C48 C43 B2 C37 . . . . -158.3(4) ?
    C38 C37 C42 C41 . . . . 2.3(6) ?
    C38 C37 B2 C36 . . . . -29.7(5) ?
    C38 C37 B2 C26 . . . . 93.9(4) ?
    C38 C37 B2 C43 . . . . -145.1(4) ?
    C23 N4 B1 N2 . . . . -123.9(4) ?
    C23 N4 B1 N6 . . . . 115.9(4) ?
    C45 C44 C43 C48 . . . . -0.4(6) ?
    C45 C44 C43 B2 . . . . 171.8(4) ?
    C45 C46 C47 C48 . . . . -0.1(7) ?
    C31 C36 C35 C34 . . . . -0.7(6) ?
    C31 C36 B2 C26 . . . . 29.6(5) ?
    C31 C36 B2 C37 . . . . 148.2(4) ?
    C31 C36 B2 C43 . . . . -90.0(4) ?
    C27 C26 C25 C30 . . . . 1.4(6) ?
    C27 C26 B2 C36 . . . . -154.8(3) ?
    C27 C26 B2 C37 . . . . 82.8(4) ?
    C27 C26 B2 C43 . . . . -39.9(5) ?
    C28 C29 C30 C25 . . . . -0.8(7) ?
    C41 C40 C39 C38 . . . . -0.1(7) ?
    C47 C46 C45 C44 . . . . 0.0(7) ?
    B2 C36 C35 C34 . . . . -173.1(4) ?
    B2 C36 C31 C32 . . . . 173.3(4) ?
    B2 C26 C25 C30 . . . . 175.1(4) ?
    B2 C26 C27 C28 . . . . -175.3(4) ?
    B2 C37 C42 C41 . . . . 174.3(4) ?
    B2 C37 C38 C39 . . . . -174.7(4) ?
    B2 C43 C48 C47 . . . . -172.0(4) ?
    C14 C13 C12 C11 . . . . -179.4(4) ?
_shelx_space_group_comment
;
The symmetry employed for this shelxl refinement is uniquely defined
by the following loop, which should always be used as a source of
symmetry information in preference to the above space-group names.
They are only intended as comments.
;
_shelx_estimated_absorpt_T_min     0.791
_shelx_estimated_absorpt_T_max     0.887
_shelx_hkl_file
;
  -1   0   0   38.20    3.70
   1   0   0   40.80    3.70
  -4   0   0 1651.33  151.18
  -4   0   0 1791.52  150.88
   4   0   0 1945.91  150.68
  -5   0   0  175.38   17.80
  -5   0   0  177.98   17.90
   5   0   0  178.88   16.00
   5   0   0  208.18   17.50
  -6   0   0   24.90    5.60
  -6   0   0   20.40    3.80
  -6   0   0   23.90    5.70
   6   0   0   19.50    4.30
   6   0   0   21.20    3.30
  -7   0   0 1505.35  128.09
  -7   0   0 1441.46  126.59
  -7   0   0 1265.07  128.69
   7   0   0 1620.44  127.59
   7   0   0 1688.73  126.19
  -8   0   0  498.15   46.30
   8   0   0  522.95   43.90
  -9   0   0   23.20    5.70
  -9   0   0   21.70    7.60
   9   0   0   26.80    4.90
  10   0   0  183.38   17.80
 -11   0   0 1168.78  103.89
  11   0   0 1187.68  100.49
 -12   0   0  377.26   37.40
  12   0   0  334.07   32.60
 -13   0   0  178.28   23.20
  13   0   0  131.09   17.10
  14   0   0  390.26   34.20
 -15   0   0   15.40   10.60
 -16   1   0   12.80   10.20
 -15   1   0   54.59   13.40
 -14   1   0   61.89   14.70
  13  -1   0  959.20   89.69
 -13   1   0 1147.49   93.89
  12  -1   0  194.28   20.70
 -12   1   0  244.28   26.10
  11  -1   0   35.30    6.50
 -11   1   0   50.29   11.00
  10  -1   0    3.40    3.40
 -10   1   0    9.70    7.20
 -10   1   0    2.90    4.90
   9  -1   0    5.20    2.80
  -9   1   0    3.90    5.80
  -9   1   0    8.20    4.80
   8  -1   0 2302.77  185.58
   8  -1   0 2475.25  185.38
  -8   1   0 2224.68  186.38
  -8   1   0 1962.50  186.48
  -8   1   0 2130.59  187.18
   7  -1   0  685.13   57.49
   7  -1   0  715.53   56.79
  -7   1   0  645.24   57.69
  -7   1   0  641.84   58.49
   6  -1   0    2.20    1.90
   6  -1   0    2.40    1.20
  -6   1   0    3.90    2.70
  -6   1   0    3.80    2.90
  -6   1   0    3.30    3.50
   5  -1   0  448.96   36.10
  -5   1   0  437.46   36.50
  -5   1   0  385.76   36.50
  -5   1   0  399.06   36.00
   4  -1   0  110.79   10.00
  -4   1   0   89.89   10.40
  -4   1   0  117.19   10.20
  -4   1   0  105.29   10.10
   3  -1   0  370.96   31.30
  -3   1   0  366.26   31.40
  -2  -1   0 1048.50   93.09
   2   1   0 1157.08   92.89
  -3  -1   0   13.70    4.00
  -3  -1   0   13.70    4.00
   3   1   0    8.30    2.70
  -4  -1   0 1727.33  145.59
  -4  -1   0 1606.94  144.69
   4   1   0 1726.43  144.79
   4   1   0 1820.32  143.49
  -5  -1   0  924.21   81.29
  -5  -1   0  909.21   83.69
  -5  -1   0  934.71   82.89
   5   1   0  988.80   82.79
   5   1   0 1077.39   81.49
  -6  -1   0   82.59    9.10
  -6  -1   0   84.09   12.00
  -6  -1   0  100.79   12.70
   6   1   0   98.99    9.10
   6   1   0   87.79   10.50
  -7  -1   0 2673.93  235.78
  -7  -1   0 2694.83  233.78
  -7  -1   0 2573.14  241.08
   7   1   0 3120.99  233.78
   7   1   0 2922.41  240.28
  -8  -1   0   14.30    6.60
   8   1   0    9.40    3.50
  -9  -1   0  253.47   26.80
   9   1   0  254.57   23.50
 -10  -1   0 1121.99   97.39
  10   1   0 1084.69   93.89
 -11  -1   0   35.00   11.40
  11   1   0   42.30   10.40
 -12  -1   0 1074.59   89.19
  12   1   0  899.51   84.39
  13   1   0   79.69   12.90
 -14  -1   0   21.40   12.40
 -15  -1   0   68.29   16.00
 -16   2   0   56.19   13.10
 -15   2   0   21.70   10.40
 -14   2   0 1326.37  116.19
  13  -2   0  165.88   19.50
  12  -2   0  990.90   84.59
 -12   2   0  989.80   87.89
  11  -2   0  195.08   19.30
 -11   2   0  199.88   22.20
 -11   2   0  226.28   23.50
  10  -2   0  114.39   11.50
 -10   2   0  103.59   14.70
 -10   2   0  119.19   14.60
  -9   2   0   99.89   12.70
  -9   2   0   96.89   12.60
   8  -2   0  273.47   22.20
  -8   2   0  249.68   24.00
  -8   2   0  230.18   24.20
  -7   2   0   12.80    3.20
  -7   2   0   20.10    4.90
  -7   2   0   18.90    5.00
   6  -2   0  560.94   49.70
   6  -2   0  635.14   49.60
  -6   2   0  626.14   50.49
  -6   2   0  539.65   50.69
  -6   2   0  578.14   50.69
   5  -2   0    2.80    1.40
  -5   2   0    2.50    2.40
  -5   2   0    4.40    2.70
  -5   2   0    3.60    1.80
   4  -2   0  601.84   49.70
  -4   2   0  668.33   49.99
  -4   2   0  506.95   49.90
  -4   2   0  577.94   50.19
  -2   2   0  189.68   16.30
  -2   2   0  181.78   16.60
   0  -2   0 2631.64  207.88
   0   2   0 2327.27  207.58
  -2  -2   0 2458.75  197.08
   2   2   0 2224.88  196.48
  -3  -2   0 6689.83  512.45
  -3  -2   0 5591.44  510.75
  -4  -2   0    5.60    3.80
  -4  -2   0    5.00    3.30
   4   2   0    6.30    3.20
   4   2   0    6.00    2.20
  -5  -2   0 2014.00  177.88
  -5  -2   0 2096.09  179.68
   5   2   0 2290.17  176.38
   5   2   0 2034.70  177.98
  -6  -2   0  590.04   55.69
   6   2   0  632.04   51.69
   6   2   0  585.64   53.49
  -7  -2   0 2256.77  182.28
  -7  -2   0 1918.31  183.98
   7   2   0 2195.28  179.78
   7   2   0 2199.78  181.68
  -8  -2   0 1602.44  144.79
   8   2   0 1766.82  142.29
  -9  -2   0 2409.76  207.78
   9   2   0 2466.35  204.78
 -10  -2   0  151.88   21.00
  10   2   0  153.28   16.70
 -11  -2   0  998.90   88.19
  11   2   0  943.01   83.99
 -12  -2   0   30.90   12.80
  12   2   0   29.80    8.20
 -13  -2   0   87.19   17.50
  13   2   0   57.29   11.30
 -14  -2   0   92.49   19.00
  14   2   0   89.19   15.10
 -15  -2   0   25.90   12.90
 -15   3   0  145.89   19.80
 -14   3   0  495.55   47.50
 -13   3   0  254.37   28.20
  12  -3   0  464.85   43.90
 -12   3   0  520.65   47.50
 -12   3   0  549.85   48.20
  11  -3   0  496.95   43.10
 -11   3   0  473.25   46.10
 -11   3   0  529.05   46.70
  10  -3   0  584.94   49.40
 -10   3   0  584.34   52.99
 -10   3   0  564.14   51.89
   9  -3   0  208.08   19.90
  -9   3   0  201.98   20.90
  -9   3   0  215.48   21.70
  -8   3   0   25.50    6.40
  -8   3   0   25.10    5.70
   7  -3   0  424.56   36.30
  -7   3   0  431.86   38.40
   6  -3   0   28.10    3.50
  -6   3   0   24.20    4.00
  -6   3   0   31.00    5.10
  -6   3   0   35.70    4.10
  -6   3   0   35.40    6.80
  -5   3   0  230.78   22.40
  -5   3   0  292.07   22.40
  -5   3   0  241.68   22.40
  -5   3   0  245.88   23.20
  -4   3   0 1651.43  124.39
  -4   3   0 1471.65  124.69
  -4   3   0 1484.85  124.59
  -4   3   0 1326.67  123.89
  -3   3   0  892.21   74.19
  -3   3   0  895.81   73.79
  -3   3   0  830.42   73.79
  -2   3   0   23.60    4.70
  -2   3   0   26.50    4.30
  -2   3   0   16.90    3.80
   0  -3   0 2567.64  203.28
   0   3   0 2253.97  202.68
  -1  -3   0  407.16   37.30
   1   3   0  397.86   37.40
  -2  -3   0    0.80    3.80
  -2  -3   0    0.90    3.60
   2   3   0    1.20    3.80
   2   3   0    4.00    2.30
  -3  -3   0  604.24   56.69
  -3  -3   0  723.23   58.99
   3   3   0  640.14   55.39
   3   3   0  649.34   57.79
  -4  -3   0    7.50    3.90
  -4  -3   0   10.40    4.50
  -4  -3   0    6.40    4.60
   4   3   0   11.50    3.10
   4   3   0   10.60    4.00
  -5  -3   0 2594.14  205.38
  -5  -3   0 2482.05  207.88
  -5  -3   0 2055.69  204.18
   5   3   0 2436.46  205.78
   5   3   0 2605.24  203.58
  -6  -3   0 2424.46  211.28
  -6  -3   0 2498.65  210.78
  -6  -3   0 2504.35  213.68
   6   3   0 2751.42  208.68
   6   3   0 2270.67  210.58
  -7  -3   0 1893.21  163.28
  -7  -3   0 1954.20  160.18
   7   3   0 1583.84  159.18
   7   3   0 2059.79  157.58
  -8  -3   0 6945.60  608.64
   8   3   0 7599.74  606.04
  -9  -3   0 2040.20  174.68
   9   3   0 2022.70  171.48
 -10  -3   0 3143.09  268.87
  10   3   0 3171.48  265.47
 -11  -3   0  156.58   24.50
  11   3   0  183.88   20.20
 -12  -3   0  626.04   63.89
  12   3   0  678.33   59.99
 -13  -3   0   15.20   12.80
  13   3   0   12.40    7.60
 -14  -3   0   34.80   14.50
  14   3   0   36.00   10.80
 -15   4   0   32.00   10.00
 -14   4   0   99.39   16.00
 -13   4   0  529.85   49.90
 -13   4   0  505.05   48.10
 -12   4   0   63.59   12.90
 -12   4   0   44.80   10.50
  11  -4   0  556.34   47.70
 -11   4   0  588.64   52.09
 -11   4   0  528.35   50.29
  10  -4   0   61.69    6.90
 -10   4   0   56.09   10.10
 -10   4   0   63.39   11.40
  -9   4   0  526.95   48.10
  -9   4   0  562.84   49.70
   8  -4   0   26.00    4.00
  -8   4   0   24.60    5.70
  -8   4   0   40.70    8.40
   7  -4   0    3.90    1.60
  -7   4   0    1.00    3.20
  -7   4   0    6.00    5.00
   6  -4   0 1220.48  108.09
  -6   4   0 1260.97  109.79
  -6   4   0 1472.05  108.39
  -6   4   0 1274.57  108.59
  -6   4   0 1220.28  108.59
   5  -4   0  609.14   53.69
  -5   4   0  580.84   52.39
  -5   4   0  595.54   54.49
  -5   4   0  703.93   52.99
  -5   4   0  592.04   53.39
   4  -4   0  127.39   12.80
  -4   4   0  144.49   12.90
  -4   4   0  130.99   13.70
  -4   4   0  128.69   13.60
  -4   4   0  124.99   12.20
   3  -4   0   81.59    9.80
  -3   4   0  121.89   13.10
  -3   4   0   93.19   10.10
  -3   4   0   91.19   10.80
   2  -4   0  123.69   14.40
  -2   4   0  178.18   15.60
  -2   4   0  139.39   14.10
  -2   4   0  158.68   15.90
  -1   4   0 2501.75  208.68
   0  -4   0  557.04   54.29
   0   4   0  658.63   55.99
   0   4   0  661.83   53.99
  -1  -4   0  173.28   19.10
  -1  -4   0  235.08   21.90
   1   4   0  216.78   21.10
   1   4   0  173.68   18.10
  -2  -4   0  565.24   55.19
  -2  -4   0  651.53   54.19
  -2  -4   0  712.73   57.99
   2   4   0  643.44   56.99
   2   4   0  592.14   53.99
  -3  -4   0  144.49   15.30
  -3  -4   0  160.68   18.50
  -3  -4   0  138.99   16.30
   3   4   0  159.98   17.80
   3   4   0  158.58   14.80
  -4  -4   0   15.40    5.70
  -4  -4   0   29.60    6.60
   4   4   0   31.30    5.20
   4   4   0   24.40    7.00
  -5  -4   0  939.31   82.59
  -5  -4   0  834.42   82.19
  -5  -4   0  963.30   85.99
   5   4   0 1025.20   84.49
   5   4   0  990.70   81.09
  -6  -4   0 1841.02  163.78
  -6  -4   0 1816.62  159.38
  -6  -4   0 1840.22  160.38
   6   4   0 1850.51  161.38
   6   4   0 2044.20  158.58
  -7  -4   0    6.40    7.60
  -8  -4   0 3281.37  299.17
   8   4   0 3788.32  296.97
  -9  -4   0  791.32   78.39
   9   4   0  815.32   70.79
 -10  -4   0 2351.26  210.18
  10   4   0 2530.65  207.08
 -11  -4   0  949.71   91.99
  11   4   0 1039.20   88.09
 -12  -4   0  638.24   66.09
  12   4   0  695.43   61.89
  13   4   0  208.98   26.00
 -14  -4   0  159.68   26.50
  14   4   0  145.79   22.40
 -15  -4   0  109.19   23.70
  15   4   0  162.98   24.30
 -14   5   0   28.90    9.40
 -13   5   0   12.60    9.70
 -12   5   0  102.39   14.90
 -12   5   0  116.09   18.20
 -11   5   0    4.40    5.60
 -11   5   0    8.40    9.30
  10  -5   0  335.27   28.70
 -10   5   0  312.37   30.80
 -10   5   0  341.47   34.00
   9  -5   0   13.50    3.30
  -9   5   0   13.20    5.10
  -9   5   0   19.60    8.10
   8  -5   0    3.40    2.10
  -8   5   0    2.20    3.30
  -8   5   0   -0.90    6.10
   7  -5   0 1118.19   90.79
  -7   5   0 1049.49   91.09
  -7   5   0 1058.09   93.09
   6  -5   0  985.40   79.49
  -6   5   0  892.41   79.79
  -6   5   0  866.51   79.09
  -6   5   0 1052.89   79.59
  -6   5   0  877.61   80.89
   5  -5   0  605.64   54.89
  -5   5   0  628.24   55.79
  -5   5   0  602.94   55.69
  -5   5   0  704.93   55.29
   4  -5   0  770.32   72.09
  -4   5   0  905.31   73.49
  -4   5   0  921.61   72.69
  -4   5   0  769.62   72.19
   3  -5   0  457.45   46.30
  -3   5   0  572.84   47.40
  -3   5   0  528.95   46.10
  -3   5   0  563.74   47.90
   2  -5   0   73.49   10.20
  -2   5   0   91.79   11.20
  -2   5   0   90.09   11.50
  -2   5   0   94.49    9.70
   1  -5   0   35.50    7.80
   1  -5   0   25.10    6.00
  -1   5   0   30.60    4.80
  -1   5   0   29.00    9.10
  -1   5   0   31.20    5.90
   0  -5   0   44.60    8.10
   0  -5   0   65.29   10.40
   0   5   0   67.59    6.70
   0   5   0   52.59    9.50
   0   5   0   57.09    8.50
  -1  -5   0 2179.28  164.68
  -1  -5   0 1705.13  161.48
   1   5   0 1623.74  160.38
   1   5   0 1889.11  163.38
   1   5   0 2173.28  159.88
  -2  -5   0   61.29    9.80
  -2  -5   0   59.59    7.20
  -2  -5   0   49.40   10.10
   2   5   0   58.59   11.00
   2   5   0   52.89    7.70
  -3  -5   0   20.60    5.20
  -3  -5   0   16.10    6.10
  -3  -5   0   10.60    5.90
   3   5   0   10.40    6.30
   3   5   0   14.80    4.60
  -4  -5   0 1450.75  116.79
  -4  -5   0 1504.35  121.29
   4   5   0 1325.57  119.49
   4   5   0 1206.58  115.59
  -5  -5   0   19.40    7.50
  -5  -5   0   15.90    7.10
  -5  -5   0   19.00    6.90
   5   5   0   23.10    5.70
  -6  -5   0 1583.54  137.39
  -6  -5   0 1571.64  132.89
   6   5   0 1471.85  134.79
   6   5   0 1551.74  131.09
  -7  -5   0 1208.38   94.69
  -7  -5   0  939.51   92.19
   7   5   0 1069.09   91.89
  -9  -5   0 2500.05  204.58
   9   5   0 2256.47  204.08
 -10  -5   0   27.30   13.10
  10   5   0   15.90    7.60
 -11  -5   0 1065.19   95.29
  11   5   0  998.90   90.99
 -12  -5   0   48.50   16.80
  12   5   0   41.40   11.30
 -13  -5   0  964.60   85.39
  13   5   0  841.52   81.09
 -14  -5   0   53.99   17.60
  14   5   0   60.09   14.60
 -15  -5   0  182.88   30.50
  15   5   0  219.78   37.30
 -13   6   0  172.18   26.60
 -12   6   0   49.70   14.90
 -11   6   0  490.75   49.60
 -11   6   0  508.85   45.10
 -10   6   0   26.40    6.30
 -10   6   0    6.80    9.20
   9  -6   0   14.00    3.40
  -9   6   0    7.70    4.50
  -9   6   0   -2.70    8.00
   8  -6   0  106.19   10.40
  -8   6   0   91.69   10.70
  -8   6   0   74.19   14.50
   7  -6   0  291.07   24.20
  -7   6   0  259.17   23.60
  -7   6   0  218.98   26.60
   6  -6   0 1939.81  158.58
  -6   6   0 1861.91  158.88
  -6   6   0 1763.52  159.58
  -6   6   0 1948.31  157.38
   5  -6   0  265.27   25.90
  -5   6   0  270.57   24.00
  -5   6   0  299.17   26.80
  -5   6   0  265.07   26.50
   4  -6   0  819.82   78.39
  -4   6   0  927.31   79.69
  -4   6   0  897.61   78.39
  -4   6   0 1000.10   79.69
   3  -6   0  777.52   73.89
  -3   6   0  835.12   75.29
  -3   6   0  862.81   75.19
  -3   6   0  950.00   74.19
   2  -6   0  995.50   98.39
  -2   6   0 1113.19   99.99
  -2   6   0 1251.37   97.69
  -2   6   0 1248.78  100.49
   1  -6   0 1359.56  105.89
   1  -6   0 1016.20  102.49
  -1   6   0 1267.07  104.49
  -1   6   0 1225.38  101.29
  -1   6   0 1150.48  104.29
   0  -6   0  308.07   31.30
   0   6   0  343.67   29.20
   0   6   0  310.57   32.60
   0   6   0  361.66   30.70
  -1  -6   0    6.70    5.10
  -1  -6   0    4.40    5.50
   1   6   0    3.90    3.80
   1   6   0    0.60    4.10
  -2  -6   0   40.80   10.10
  -2  -6   0   33.00    5.60
  -2  -6   0   35.10    8.20
   2   6   0   32.40    4.10
   2   6   0   27.60    6.00
   2   6   0   20.40    7.20
  -3  -6   0   54.79   10.50
  -3  -6   0   58.69   12.00
  -3  -6   0   66.39    8.50
   3   6   0   46.00    8.00
   3   6   0   38.40    9.90
  -4  -6   0 1867.71  150.98
  -4  -6   0 1810.62  145.39
  -4  -6   0 1644.44  147.89
   4   6   0 1524.05  148.59
  -5  -6   0  994.40   84.19
  -5  -6   0 1030.30   78.69
  -5  -6   0  816.12   78.89
   5   6   0  851.51   81.69
   5   6   0  791.32   76.99
  -6  -6   0   45.10   10.40
  -6  -6   0   58.89   14.20
  -6  -6   0   44.20   10.40
   6   6   0   72.09   11.90
   6   6   0   34.40    8.20
  -7  -6   0   -3.90    5.40
  -7  -6   0    2.10    7.20
   7   6   0    4.70    5.70
  -8  -6   0 2485.65  189.08
  -8  -6   0 2080.79  186.28
   8   6   0 2039.20  186.18
  -9  -6   0    8.40   10.40
   9   6   0    8.40    7.10
 -10  -6   0  468.15   46.10
  10   6   0  410.56   42.40
 -11  -6   0   46.50   15.90
  11   6   0   29.60   10.60
 -12  -6   0  106.59   22.50
  12   6   0   72.29   16.00
 -13  -6   0 1064.69   89.19
  13   6   0  832.32   84.59
 -14  -6   0   58.19   18.70
  14   6   0   70.79   15.80
 -15  -6   0  107.99   22.20
  15   6   0  107.49   18.60
 -13   7   0   67.19   17.60
 -11   7   0  291.17   35.00
  10  -7   0    4.20    3.40
 -10   7   0  -18.90    9.60
  -9   7   0   12.00   10.70
   8  -7   0  153.78   14.00
  -8   7   0   96.99   17.80
  -8   7   0  111.49   15.50
   7  -7   0    7.80    4.20
  -7   7   0    0.90    3.10
  -7   7   0   -2.10    7.70
   6  -7   0   74.69    9.80
  -6   7   0   46.80    9.60
  -6   7   0   69.29   11.70
   5  -7   0  488.55   47.80
  -5   7   0  588.84   48.50
   4  -7   0  313.37   30.70
  -4   7   0  355.16   30.50
  -4   7   0  311.37   31.50
  -4   7   0  316.17   31.50
   3  -7   0 1299.37  111.19
  -3   7   0 1480.85  110.29
  -3   7   0 1166.68  112.19
  -3   7   0 1234.58  112.39
   2  -7   0   -2.20    4.00
  -2   7   0   -3.30    3.70
  -2   7   0    2.90    4.30
  -2   7   0    1.60    3.90
   1  -7   0 2176.28  194.98
  -1   7   0 2023.40  196.08
  -1   7   0 2572.04  194.68
  -1   7   0 2441.66  193.08
   0  -7   0  788.72   69.69
   0   7   0  859.81   68.79
   0   7   0  684.83   73.09
   0   7   0  802.72   67.09
  -1  -7   0  115.39   16.70
  -1  -7   0  100.59   10.60
  -1  -7   0  104.29   14.40
   1   7   0  100.49   15.20
   1   7   0  111.29   10.60
   1   7   0   94.99   12.70
  -2  -7   0    0.30    5.40
  -2  -7   0    1.10    2.70
  -2  -7   0   -2.10    6.10
   2   7   0   -2.20    3.90
   2   7   0   -1.30    1.70
   2   7   0   -4.80    3.60
  -3  -7   0  234.88   26.70
  -3  -7   0  194.88   22.90
  -3  -7   0  232.58   20.20
   3   7   0  196.78   24.60
   3   7   0  206.88   17.90
   3   7   0  162.18   20.10
  -4  -7   0 1239.58  106.99
  -4  -7   0 1107.19  102.29
   4   7   0 1169.98  105.49
  -5  -7   0 1256.97   93.89
  -5  -7   0 1079.89   95.19
  -5  -7   0 1107.19  110.49
   5   7   0  889.01   92.79
  -6  -7   0  216.58   21.30
  -6  -7   0  166.98   21.90
   6   7   0  150.48   19.60
  -7  -7   0  334.17   30.90
  -7  -7   0  279.57   30.30
   7   7   0  249.97   28.90
  -8  -7   0  249.48   26.50
  -8  -7   0  267.77   28.60
   8   7   0  220.38   26.80
   9   7   0  762.12   69.69
 -10  -7   0   70.69   16.50
  10   7   0   45.10   12.60
 -11  -7   0   95.49   20.20
  11   7   0   83.89   16.60
 -12  -7   0  460.25   44.70
  12   7   0  331.07   41.70
 -13  -7   0  166.98   26.10
  13   7   0  146.69   23.50
 -14  -7   0  225.78   29.90
  14   7   0  150.48   25.40
 -13   8   0    1.90   13.10
 -12   8   0  -10.60   12.50
 -11   8   0  114.19   22.90
 -10   8   0    0.00   11.40
  -9   8   0  253.97   30.40
   8  -8   0  105.59   12.90
  -8   8   0  105.99   18.80
   7  -8   0  120.69   14.80
  -7   8   0  135.79   18.80
   6  -8   0  146.89   18.50
  -6   8   0  194.88   20.90
  -6   8   0  180.08   24.20
   5  -8   0  152.38   18.60
  -5   8   0  185.68   19.50
  -5   8   0  169.28   19.60
   4  -8   0  390.66   38.20
  -4   8   0  391.56   39.10
  -4   8   0  437.56   37.70
   3  -8   0   82.99   12.60
  -3   8   0   93.59   11.80
  -3   8   0   78.59   12.80
   2  -8   0 2147.69  188.58
  -2   8   0 1953.00  189.58
  -2   8   0 2487.85  188.08
  -2   8   0 2210.28  190.28
  -2   8   0 2305.27  186.68
   1  -8   0 1501.85  141.89
  -1   8   0 1895.51  141.59
  -1   8   0 1773.62  139.89
  -1   8   0 1498.55  143.39
  -1   8   0 1619.34  143.59
   0  -8   0   32.20   10.20
   0  -8   0   36.40    9.20
   0   8   0   46.50    8.50
   0   8   0   38.10    6.10
  -1  -8   0 1879.41  150.68
  -1  -8   0 1982.60  158.28
  -1  -8   0 1700.73  153.88
   1   8   0 1583.64  155.28
   1   8   0 1779.12  152.58
   1   8   0 1855.71  150.68
  -2  -8   0  248.98   20.60
  -2  -8   0  207.98   23.90
  -2  -8   0  210.78   26.80
   2   8   0  195.68   21.90
   2   8   0  198.88   25.30
   2   8   0  219.28   19.50
  -3  -8   0  649.83   52.19
  -3  -8   0  591.04   55.39
  -3  -8   0  636.34   59.19
   3   8   0  527.25   52.99
   3   8   0  562.24   57.19
  -4  -8   0   79.39   14.20
  -4  -8   0   84.49   11.30
   4   8   0   80.19   12.70
  -5  -8   0   12.50    6.50
  -5  -8   0   15.50    7.90
   5   8   0   21.10    8.80
   5   8   0   13.80    7.40
  -6  -8   0  182.68   23.20
  -6  -8   0  182.88   20.00
   6   8   0  140.89   20.30
  -7  -8   0  304.67   32.10
  -7  -8   0  321.77   30.00
   7   8   0  219.28   28.90
  -8  -8   0  232.68   25.70
  -8  -8   0  223.48   25.30
   8   8   0  160.38   23.90
  -9  -8   0  482.15   42.20
   9   8   0  341.27   41.10
 -10  -8   0    5.20   10.40
  10   8   0   -3.60    9.10
 -11  -8   0  144.79   23.40
  11   8   0  135.19   22.20
 -12  -8   0  339.57   36.20
  12   8   0  259.27   34.80
 -13  -8   0    4.20   11.70
  13   8   0    0.20   10.20
 -14  -8   0   32.40   14.70
  14   8   0   26.40   13.40
 -13   9   0  246.68   33.50
 -12   9   0   45.30   16.90
 -11   9   0  -11.60   12.40
  10  -9   0  113.19   13.30
 -10   9   0  209.08   26.90
   9  -9   0  470.85   42.00
  -9   9   0  459.05   47.20
   8  -9   0   63.39   10.50
  -8   9   0   51.99   14.30
   7  -9   0   43.60    9.10
  -7   9   0   34.60   11.80
   6  -9   0    0.10    5.30
  -6   9   0   -7.70    7.40
   5  -9   0  311.57   31.80
  -5   9   0  325.87   31.80
   4  -9   0  306.47   32.40
  -4   9   0  346.77   31.50
   3  -9   0 1703.53  143.39
  -3   9   0 1865.91  141.69
  -3   9   0 1436.36  143.89
   2  -9   0  598.54   58.69
  -2   9   0  552.94   59.39
  -2   9   0  667.43   56.69
  -2   9   0  765.12   58.09
   1  -9   0   14.80    7.70
  -1   9   0    6.40    6.00
  -1   9   0   14.50    6.10
  -1   9   0   20.10    5.40
   0  -9   0   11.80    7.20
   0   9   0   19.30    4.70
   0   9   0   10.90    7.10
   0   9   0   21.00    6.60
  -1  -9   0 2083.19  177.38
  -1  -9   0 1992.80  172.88
   1   9   0 1777.92  174.08
   1   9   0 1908.81  170.88
   1   9   0 2303.27  169.48
  -2  -9   0  261.47   29.30
  -2  -9   0  272.87   24.50
  -2  -9   0  302.27   36.00
   2   9   0  255.17   27.20
   2   9   0  235.88   30.90
   2   9   0  282.17   24.10
  -3  -9   0 1074.79   89.89
  -3  -9   0 1084.99   94.09
  -3  -9   0 1104.89   98.19
   3   9   0 1056.19   88.59
   3   9   0 1012.10   91.79
   3   9   0  985.50   95.69
  -4  -9   0  408.96   34.40
  -4  -9   0  423.56   41.90
  -4  -9   0  352.16   38.10
   4   9   0  346.07   40.50
   4   9   0  322.87   36.00
  -5  -9   0  120.39   19.20
  -5  -9   0  112.79   14.30
   5   9   0  102.29   23.90
  -6  -9   0  521.35   45.30
  -6  -9   0  525.15   49.20
   6   9   0  418.16   46.40
  -7  -9   0    6.60    7.90
   7   9   0    8.40    9.00
  -8  -9   0  956.50   78.39
  -8  -9   0  916.11   80.29
   8   9   0  733.43   78.39
  -9  -9   0   55.89   13.70
   9   9   0   61.89   14.80
 -10  -9   0   36.30   12.40
  10   9   0   19.40   12.30
 -11  -9   0  110.89   18.50
  11   9   0   86.09   17.70
 -12  -9   0   52.99   13.90
  12   9   0   33.00   13.80
 -13  -9   0   51.49   14.50
  13   9   0   51.39   14.20
 -13  10   0  258.27   38.30
 -12  10   0   -7.80   12.50
 -11  10   0  470.95   49.70
 -10  10   0   66.39   18.00
   9 -10   0    7.60    5.10
  -9  10   0   -6.10   11.00
   8 -10   0   -2.00    4.90
  -8  10   0  -14.10   10.20
   7 -10   0  101.69   14.90
  -7  10   0   91.19   16.80
   6 -10   0   15.90    7.80
  -6  10   0    8.60    9.00
   5 -10   0  365.56   38.30
  -5  10   0  424.26   38.00
   4 -10   0   22.20    8.30
  -4  10   0   14.10    7.60
   3 -10   0 1295.47  114.99
  -3  10   0 1336.67  112.69
   2 -10   0   11.30    7.90
  -2  10   0    3.80    5.60
   1 -10   0  164.48   22.30
  -1  10   0  181.08   18.80
  -1  10   0  206.28   20.60
   0 -10   0  407.86   42.70
   0  10   0  443.06   38.70
   0  10   0  452.45   44.30
  -1 -10   0   99.09   17.80
   1  10   0  117.59   12.30
   1  10   0  117.79   16.10
  -2 -10   0  319.97   34.10
   2  10   0  313.17   31.90
   3  10   0  323.07   33.10
  -4 -10   0  220.58   22.20
  -4 -10   0  232.88   27.90
   4  10   0  230.58   26.10
  -5 -10   0  731.83   66.09
  -5 -10   0  700.63   61.19
   5  10   0  649.34   63.89
  -6 -10   0  216.78   27.50
   6  10   0  179.28   25.00
  -7 -10   0  909.31   83.89
  -7 -10   0  937.11   80.49
   7  10   0  877.81   82.89
  -8 -10   0 1076.59   89.29
  -8 -10   0  977.10   86.19
   8  10   0  864.21   88.09
  -9 -10   0  403.86   38.10
   9  10   0  325.17   39.60
 -10 -10   0   43.20   13.30
  10  10   0   37.40   14.10
 -11 -10   0   32.70   11.60
  11  10   0   23.00   13.10
 -12 -10   0    8.90    9.60
  12  10   0   16.20   13.20
 -13 -10   0  456.95   45.40
 -12  11   0  136.29   22.50
 -11  11   0  550.54   54.69
 -10  11   0  206.18   29.10
   9 -11   0  139.99   16.30
   8 -11   0  140.89   18.30
  -8  11   0  155.58   22.60
   7 -11   0  128.69   16.80
  -7  11   0   85.09   16.90
   6 -11   0  231.78   26.20
  -6  11   0  230.78   26.80
   5 -11   0   31.20   10.50
  -5  11   0   29.80   10.00
   4 -11   0  684.13   64.59
  -4  11   0  717.23   62.79
   3 -11   0   13.30    8.50
  -3  11   0   -3.80    6.00
   2 -11   0  154.68   21.10
  -2  11   0  162.68   18.90
   1 -11   0   25.10   10.30
  -1  11   0   41.70    8.90
  -1  11   0   30.60    7.30
   0 -11   0  555.44   56.29
   0  11   0  636.04   54.39
   0  11   0  576.34   51.79
  -1 -11   0    8.50    8.50
   1  11   0   16.60    7.90
   1  11   0    8.70    4.10
  -2 -11   0   16.90   10.50
   2  11   0   22.10    4.60
   2  11   0   11.50    8.60
  -3 -11   0  172.78   25.00
   3  11   0  169.98   22.40
  -4 -11   0  155.88   24.10
  -4 -11   0  139.09   15.40
   4  11   0  152.18   21.90
  -5 -11   0   33.60    7.60
  -5 -11   0   22.60   11.70
   5  11   0   30.60   11.50
  -6 -11   0   17.80   11.60
  -6 -11   0    6.30    5.80
   6  11   0   12.30   11.00
  -7 -11   0 1697.93  141.19
  -7 -11   0 1606.74  136.99
   7  11   0 1490.05  139.79
  -8 -11   0  124.59   18.20
  -8 -11   0   73.09   13.60
   8  11   0   67.59   17.20
   9  11   0 1278.17  114.89
 -10 -11   0   13.50    8.50
  10  11   0   23.80   14.20
 -11 -11   0   56.19   12.70
  11  11   0   36.10   14.10
 -12 -11   0   40.50   11.80
  12  11   0   46.40   14.70
 -11  12   0    3.10   10.40
 -10  12   0  924.01   84.29
  -9  12   0  -14.60   10.30
   8 -12   0  429.36   39.80
  -8  12   0  340.67   39.80
   7 -12   0  180.88   22.00
  -7  12   0  161.08   23.80
   6 -12   0  344.27   35.90
  -6  12   0  354.76   36.30
   5 -12   0  204.58   25.20
  -5  12   0  196.38   23.80
   4 -12   0  143.29   21.40
  -4  12   0  145.29   19.10
   3 -12   0  200.68   27.10
  -3  12   0  236.68   24.10
   2 -12   0    3.00    8.50
  -2  12   0    0.30    6.20
   1 -12   0  108.19   19.00
  -1  12   0  118.09   14.70
   0 -12   0  388.36   41.10
   0  12   0  384.46   37.00
   0  12   0  367.86   34.60
  -1 -12   0   94.89   18.80
   1  12   0  138.49   18.80
   1  12   0  121.39   13.30
  -2 -12   0   13.10   11.40
   2  12   0   17.50    9.40
  -3 -12   0    9.20   11.20
   3  12   0   16.30   10.30
  -4 -12   0  109.09   20.50
   4  12   0  135.09   21.50
  -5 -12   0  163.08   26.20
   5  12   0  141.59   24.40
  -6 -12   0  168.88   19.10
  -6 -12   0  205.18   27.60
   6  12   0  172.78   26.60
  -7 -12   0  309.57   32.60
  -7 -12   0  394.46   39.80
   7  12   0  342.87   39.40
  -8 -12   0  664.83   71.89
   8  12   0  664.23   64.89
  -9 -12   0  128.69   17.80
   9  12   0  122.49   22.00
 -10 -12   0   38.10   10.60
  10  12   0   43.30   15.20
 -11 -12   0  -10.50    7.30
  11  12   0    0.40   11.70
 -10  13   0  240.28   29.30
   9 -13   0  270.47   25.00
   8 -13   0  194.48   22.90
   7 -13   0  915.91   79.49
  -7  13   0  851.41   79.49
   5 -13   0 1492.85  130.99
  -5  13   0 1507.35  129.59
   4 -13   0  114.79   19.70
  -4  13   0  115.59   17.40
   3 -13   0  682.33   64.69
  -3  13   0  673.13   60.99
   2 -13   0  161.78   24.60
  -2  13   0  157.38   19.10
   1 -13   0    3.90   10.30
  -1  13   0    9.60    6.20
   0 -13   0   50.39   15.30
   0  13   0   45.40    7.80
  -1 -13   0   60.99   16.00
   1  13   0   62.69   12.10
  -2 -13   0    3.70   11.80
   2  13   0    4.50    9.20
  -3 -13   0    7.30   12.00
   3  13   0    3.80   10.30
  -4 -13   0   14.00   12.40
   4  13   0    8.20   10.60
  -5 -13   0   14.10   12.20
   5  13   0   24.50   12.80
  -7 -13   0  432.66   41.40
   7  13   0  345.67   42.90
   9  13   0   80.59   17.30
  10  13   0   14.80   12.40
   9 -14   0  119.59   12.40
   8 -14   0  236.58   23.90
  -8  14   0  199.08   27.20
   7 -14   0  193.48   23.80
  -7  14   0  159.88   23.70
   6 -14   0  291.07   32.60
  -6  14   0  287.77   31.50
   5 -14   0  236.28   29.50
  -5  14   0  224.88   26.30
   4 -14   0  271.87   32.20
  -4  14   0  266.87   30.20
   3 -14   0  239.28   38.30
  -3  14   0  188.98   22.80
   2 -14   0  597.94   58.49
  -2  14   0  579.14   53.19
   1 -14   0  558.24   54.99
  -1  14   0  523.85   48.50
   0 -14   0    2.50   11.10
  -1 -14   0   65.29   17.50
  -2 -14   0    2.50   12.40
   2  14   0    9.30    8.50
   3  14   0   86.59   16.60
  -4 -14   0   15.60   12.60
   4  14   0   -5.10   11.60
  -5 -14   0    9.50   11.90
   5  14   0    2.90   12.10
  -6 -14   0  197.18   26.70
   6  14   0  154.28   26.70
  -7 -14   0   63.09   14.30
   7  14   0   41.80   14.70
   8  14   0   41.20   13.30
   9  14   0    0.00   16.50
   7 -15   0   56.49   19.40
  -7  15   0   23.00   10.00
   6 -15   0  145.09   21.90
  -6  15   0   97.99   16.70
   5 -15   0   91.49   16.60
  -5  15   0   70.99   13.30
   4 -15   0  214.88   28.90
  -4  15   0  206.78   24.10
   3 -15   0   28.00   12.60
  -3  15   0   28.30    8.60
   2 -15   0 1309.37  113.09
  -2  15   0 1202.88  107.59
   1 -15   0  157.98   25.10
  -1  15   0  129.09   15.70
   0 -15   0  430.86   47.50
  -1 -15   0   59.19   16.70
  -2 -15   0  199.48   30.10
  -3 -15   0  179.88   28.80
   3  15   0  175.78   23.60
  -4 -15   0   84.19   18.80
   4  15   0   96.59   16.80
  -5 -15   0  376.16   40.50
   5  15   0  345.17   38.20
  -6 -15   0  158.28   23.40
   6  15   0   99.59   18.10
  -7 -15   0  309.07   32.50
   7  15   0  242.88   38.10
   5 -16   0   25.70   16.90
  -5  16   0    3.90    7.90
   4 -16   0   15.20   11.70
  -4  16   0    7.70   12.50
   3 -16   0  352.76   36.80
  -3  16   0  260.27   31.30
   2 -16   0  628.54   61.99
   1 -16   0  528.05   54.29
   0 -16   0  845.42   79.69
  -1 -16   0  209.98   31.30
  -2 -16   0  808.42   76.79
  -3 -16   0  391.86   43.40
  -4 -16   0   42.90   14.20
   4  16   0   51.69   15.10
  -5 -16   0  668.63   76.29
   5  16   0  789.42   67.89
   1 -17   0  722.43   76.89
   0 -17   0   21.10   14.20
  -1 -17   0  590.44   66.09
  -4 -16   1    5.80   10.90
  -3 -16   1  335.77   38.90
  -2 -16   1  378.06   42.60
  -1 -16   1   49.60   15.30
   0 -16   1  416.06   46.30
   1 -16   1  863.81   81.49
   2 -16   1   40.80   15.80
  -3  16  -1  505.35   48.40
   3 -16   1  558.54   53.79
  -4  16  -1    2.00    6.80
   4 -16   1    6.30   11.10
   5 -16   1   16.70   11.00
   7  15  -1    3.90    9.80
  -7 -15   1   39.30   10.90
   6  15  -1  131.99   23.50
  -6 -15   1  173.98   24.00
   5  15  -1   94.99   16.90
  -5 -15   1   88.59   17.40
   4  15  -1   67.49   14.10
  -4 -15   1   71.39   17.90
  -3 -15   1   65.49   17.00
  -2 -15   1  355.46   42.10
  -1 -15   1  189.18   29.90
   0 -15   1  986.40   92.19
   1 -15   1   30.70   15.60
  -2  15  -1 1441.16  126.99
   2 -15   1 1539.65  132.59
  -3  15  -1   46.40   10.00
   3 -15   1   20.20   13.10
  -4  15  -1  150.68   19.60
   4 -15   1  155.48   25.70
  -5  15  -1   16.20    8.60
   5 -15   1    9.10   11.30
  -6  15  -1   -6.40    8.10
   6 -15   1   20.90   10.30
   7 -15   1   50.39   12.30
   8  14  -1    8.70   10.70
   7  14  -1   11.20   12.10
  -7 -14   1   43.20   11.80
   6  14  -1    4.20   11.00
  -6 -14   1   -0.80   10.80
   5  14  -1    6.00   11.80
  -5 -14   1    5.40   12.00
   4  14  -1  130.09   22.00
  -4 -14   1   97.39   20.80
  -3 -14   1  114.29   22.00
   2  14  -1  135.89   17.00
  -1 -14   1    0.50   16.10
   0  14  -1  107.19   12.90
   0 -14   1   90.59   20.80
  -1  14  -1   33.30    8.30
   1 -14   1   63.39   17.90
  -2  14  -1  739.73   65.69
   3 -14   1  122.79   21.80
  -4  14  -1  144.89   19.30
   4 -14   1  121.29   20.30
  -5  14  -1  174.28   22.60
   5 -14   1  181.18   25.80
  -6  14  -1   99.79   16.90
   6 -14   1  136.09   20.60
  -7  14  -1   32.70   11.90
   7 -14   1   39.80   10.60
  -8  14  -1   79.49   15.00
   9  13  -1   10.50   11.50
  -8 -13   1  144.79   20.30
   7  13  -1   56.79   15.60
  -7 -13   1   66.89   14.60
   6  13  -1    1.70   11.10
  -6 -13   1    9.00   11.00
   5  13  -1   -2.70    9.80
  -5 -13   1   12.00   12.60
   4  13  -1  219.38   28.10
  -4 -13   1  195.58   30.90
   3  13  -1  115.89   18.70
  -3 -13   1  107.29   21.20
   2  13  -1  296.87   33.30
  -2 -13   1  324.87   37.80
   1  13  -1   48.00    7.60
   1  13  -1   55.59   10.90
  -1 -13   1   32.50   14.70
   0  13  -1  165.48   18.10
   0 -13   1  178.98   25.90
  -1  13  -1   29.20    8.00
   1 -13   1   39.40   13.70
  -2  13  -1   12.30    7.00
   2 -13   1   11.90   10.80
  -3  13  -1  218.48   24.30
   3 -13   1  213.88   28.70
  -4  13  -1    7.90    8.40
   4 -13   1   15.40   11.30
  -5  13  -1  207.48   24.70
   5 -13   1  202.58   26.30
  -6  13  -1  212.88   25.80
   6 -13   1  218.18   26.80
  -7  13  -1  633.64   60.29
   7 -13   1  661.23   59.79
  -9  13  -1  919.41   82.89
 -10  13  -1   97.39   17.30
  11  12  -1  143.29   23.30
 -11 -12   1  118.99   19.00
  10  12  -1  261.87   32.80
 -10 -12   1  261.67   28.00
   9  12  -1  166.18   26.00
  -9 -12   1  154.98   19.90
   8  12  -1  472.35   51.29
  -8 -12   1  549.05   50.09
  -8 -12   1  477.95   46.50
   7  12  -1   23.10   17.50
  -7 -12   1   12.10    6.90
  -7 -12   1   45.30   12.70
   6  12  -1   28.00   13.10
  -6 -12   1   47.40   14.60
  -6 -12   1   45.20    9.40
   5  12  -1   48.30   14.10
  -5 -12   1   64.49   16.80
   4  12  -1  163.08   24.10
  -4 -12   1  155.68   26.20
   3  12  -1   13.90    9.90
  -3 -12   1    3.00   11.20
   2  12  -1   54.49   12.30
   2  12  -1   60.69    8.40
  -2 -12   1   70.79   17.20
   1  12  -1  493.95   44.30
   1  12  -1  530.95   47.70
  -1 -12   1  474.45   50.79
   0  12  -1    5.70    6.70
   0  12  -1   12.20    5.40
   0 -12   1   13.90   11.10
  -1  12  -1  216.68   22.70
   1 -12   1  226.58   28.60
  -2  12  -1   16.10    7.20
   2 -12   1   29.50   11.80
  -3  12  -1   58.69   11.50
   3 -12   1   56.09   14.50
  -4  12  -1    7.00    8.10
   4 -12   1    6.50    9.40
  -5  12  -1  223.98   26.20
   5 -12   1  241.18   27.70
  -6  12  -1  167.18   21.40
   6 -12   1  131.99   19.90
  -7  12  -1  434.86   44.50
   7 -12   1  464.65   43.60
  -8  12  -1  524.35   54.89
   8 -12   1  626.24   53.39
  -9  12  -1   78.49   16.80
 -10  12  -1  840.72   76.99
 -11  12  -1   38.30   13.80
 -12 -11   1   54.59   12.50
  11  11  -1   46.90   15.50
 -11 -11   1   65.19   13.20
  10  11  -1   44.60   15.90
 -10 -11   1   46.40   12.20
   9  11  -1  997.40   92.79
  -9 -11   1 1023.00   89.69
   8  11  -1   55.29   15.60
  -8 -11   1   52.69   11.50
   7  11  -1  628.64   64.89
  -7 -11   1  702.23   61.89
  -7 -11   1  719.63   66.79
   6  11  -1   82.49   17.60
  -6 -11   1  113.09   15.00
  -6 -11   1  153.98   24.50
   5  11  -1  303.37   34.20
  -5 -11   1  315.57   36.10
   4  11  -1  149.79   21.80
  -4 -11   1  135.99   15.70
  -4 -11   1  153.78   24.10
   3  11  -1  448.36   44.40
  -3 -11   1  459.55   47.00
   2  11  -1    9.20    3.70
  -2 -11   1    1.60    9.90
   1  11  -1  438.66   40.30
   1  11  -1  476.85   43.40
  -1 -11   1  451.15   46.30
   0  11  -1  289.37   28.30
   0  11  -1  326.37   31.00
   0 -11   1  295.97   33.60
  -1  11  -1  356.36   31.10
  -1  11  -1  301.07   29.60
   1 -11   1  273.67   33.60
  -2  11  -1  156.98   17.80
   2 -11   1  153.68   21.70
  -3  11  -1  116.89   15.70
   3 -11   1  107.89   18.20
  -4  11  -1    1.40    6.80
   4 -11   1    5.20    7.70
  -5  11  -1    3.80    8.40
   5 -11   1   13.10    8.40
  -6  11  -1  182.98   22.40
   6 -11   1  170.38   21.70
  -7  11  -1  158.68   23.20
   7 -11   1  173.88   20.40
  -8  11  -1   -3.50   10.30
   8 -11   1   10.90    6.00
  -9  11  -1    4.80   10.40
 -10  11  -1  543.45   53.89
 -11  11  -1  191.38   27.40
 -12  11  -1  378.16   40.70
  12  10  -1   57.89   15.70
 -12 -10   1   39.10   12.40
  11  10  -1   40.00   14.00
 -11 -10   1   44.10   12.10
  10  10  -1   31.20   13.60
 -10 -10   1   44.80   12.40
   9  10  -1  359.66   41.30
  -9 -10   1  392.66   38.80
   8  10  -1  258.07   34.10
  -8 -10   1  293.27   31.50
  -8 -10   1  354.56   35.80
   7  10  -1 1347.87  131.09
  -7 -10   1 1585.94  133.49
  -7 -10   1 1573.44  129.69
   6  10  -1  122.39   21.10
  -6 -10   1  146.99   18.30
  -6 -10   1  179.48   23.90
   5  10  -1  437.46   46.80
  -5 -10   1  523.75   44.80
  -5 -10   1  490.35   49.50
   4  10  -1  891.91   84.19
  -4 -10   1  981.80   82.09
  -4 -10   1  964.00   86.69
   3  10  -1  900.11   79.69
  -3 -10   1  868.11   81.79
  -3 -10   1  913.61   77.29
   2  10  -1 1779.52  147.49
   2  10  -1 1727.33  150.28
  -2 -10   1 1755.12  154.28
  -2 -10   1 1759.22  147.89
   1  10  -1   33.60    8.70
   1  10  -1   23.30    5.50
   0  10  -1 1625.14  133.69
   0  10  -1 1541.45  131.79
   0 -10   1 1513.45  135.89
  -1  10  -1   20.30    6.00
   1 -10   1    9.90    8.20
  -2  10  -1  170.58   17.70
   2 -10   1  153.18   20.50
  -3  10  -1  168.78   18.50
   3 -10   1  154.48   20.60
  -4  10  -1   64.19   11.20
   4 -10   1   64.59   17.30
  -5  10  -1  118.29   16.80
   5 -10   1  107.09   16.40
  -6  10  -1   15.80    9.20
   6 -10   1   24.70    8.00
  -7  10  -1  412.46   40.00
   7 -10   1  386.46   38.10
  -8  10  -1   28.60   11.70
   8 -10   1   25.40    7.30
  -9  10  -1   21.60   12.60
 -10  10  -1  -10.10   11.70
 -11  10  -1  815.32   76.59
 -12  10  -1  -12.60   10.90
  13   9  -1  429.56   49.00
 -13  -9   1  559.74   49.70
  12   9  -1   39.50   14.60
 -12  -9   1   50.29   14.10
  11   9  -1  272.87   35.60
 -11  -9   1  340.57   35.50
  10   9  -1   22.70   12.40
 -10  -9   1   36.90   13.40
   9   9  -1   18.50   11.90
  -9  -9   1   36.20   11.90
   8   9  -1  587.84   63.89
  -8  -9   1  744.53   66.09
  -8  -9   1  729.43   63.49
   7   9  -1  664.23   68.89
  -7  -9   1  750.62   70.79
  -7  -9   1  846.62   68.89
   6   9  -1  328.17   38.50
  -6  -9   1  444.36   42.10
  -6  -9   1  403.46   37.70
   5   9  -1   17.90    8.70
  -5  -9   1   28.20   11.30
  -5  -9   1   25.40    7.30
   4   9  -1 1520.15  140.29
   4   9  -1 1489.85  146.09
  -4  -9   1 1804.02  139.39
  -4  -9   1 1709.43  142.79
   3   9  -1  160.58   20.40
   3   9  -1  116.39   16.50
   3   9  -1  118.09   11.90
  -3  -9   1  113.29   19.00
  -3  -9   1  123.09   13.90
   2   9  -1 3328.97  266.17
   2   9  -1 3025.10  267.87
  -2  -9   1 3262.37  266.37
  -2  -9   1 3367.76  286.17
  -2  -9   1 2953.00  269.67
   1   9  -1 2338.27  190.18
   1   9  -1 2165.38  194.38
   1   9  -1 2279.37  187.98
  -1  -9   1 2050.79  191.58
  -1  -9   1 2412.26  197.08
  -1  -9   1 2225.38  187.98
   0   9  -1 1134.39   91.79
   0   9  -1 1036.10   89.89
   0   9  -1  938.91   94.79
   0  -9   1  986.70   93.29
   0  -9   1 1210.58   98.29
  -1   9  -1  112.29   12.30
  -1   9  -1  129.09   14.20
  -1   9  -1   91.99   16.50
   1  -9   1   83.89   15.40
  -2   9  -1    6.80    5.10
   2  -9   1    5.50    6.70
  -3   9  -1  647.34   61.29
  -3   9  -1  713.33   57.49
   3  -9   1  589.64   58.79
  -4   9  -1  207.98   21.20
   4  -9   1  193.48   22.30
  -5   9  -1   58.69   11.30
   5  -9   1   45.30   10.00
  -6   9  -1   69.49   12.80
   6  -9   1   67.99   11.80
  -7   9  -1  248.98   27.30
   7  -9   1  225.88   25.40
  -8   9  -1    0.40    9.60
   8  -9   1    8.50    4.90
  -9   9  -1   27.80   13.00
   9  -9   1   31.80    6.30
 -10   9  -1  353.36   39.30
 -11   9  -1  -15.50   11.90
 -12   9  -1   20.30   14.20
 -13   9  -1   74.19   19.20
 -14  -8   1  257.77   43.80
  13   8  -1   40.50   14.10
 -13  -8   1   48.80   14.60
  12   8  -1  176.18   27.90
 -12  -8   1  221.78   29.50
  11   8  -1   33.00   18.30
 -11  -8   1   34.20   14.90
  10   8  -1    0.60   10.00
 -10  -8   1    6.70   10.70
   9   8  -1  753.52   80.09
  -9  -8   1 1047.90   82.19
   8   8  -1  299.87   37.10
  -8  -8   1  399.66   38.40
  -8  -8   1  429.06   40.30
   7   8  -1    8.20    7.80
  -7  -8   1   15.70    8.70
  -7  -8   1   14.20    9.70
   6   8  -1   11.40   10.90
  -6  -8   1   23.90    8.90
  -6  -8   1   14.90    9.20
   5   8  -1  177.28   23.90
   5   8  -1  143.29   19.40
  -5  -8   1  191.48   19.80
  -5  -8   1  177.88   23.00
   4   8  -1   18.90    3.10
   4   8  -1   19.50    7.40
  -4  -8   1   12.90    5.70
  -4  -8   1    8.20    7.70
   3   8  -1 2564.34  241.68
   3   8  -1 2867.31  239.38
   3   8  -1 2708.53  246.78
  -3  -8   1 2895.11  244.08
  -3  -8   1 3167.68  249.28
  -3  -8   1 3049.29  242.08
   2   8  -1   40.80    8.40
   2   8  -1   50.59    6.40
   2   8  -1   76.39   15.00
  -2  -8   1   45.70   10.70
  -2  -8   1   53.59   13.20
  -2  -8   1   43.20    7.10
   1   8  -1 2385.76  224.68
   1   8  -1 2678.33  219.38
   1   8  -1 2648.24  221.18
  -1  -8   1 2392.46  222.48
  -1  -8   1 2908.41  227.38
  -1  -8   1 2739.53  219.68
   0   8  -1  256.17   23.30
   0   8  -1  222.48   21.30
   0   8  -1  273.77   28.80
   0  -8   1  204.98   24.40
   0  -8   1  214.28   20.60
  -1   8  -1 1281.57  115.39
  -1   8  -1 1317.97  110.99
  -1   8  -1 1526.85  112.69
   1  -8   1 1125.79  112.99
   1  -8   1 1303.27  116.49
  -2   8  -1  929.31   90.39
  -2   8  -1 1030.60   87.09
  -2   8  -1 1173.18   88.19
   2  -8   1  941.11   88.89
  -3   8  -1   61.09   12.40
  -3   8  -1   88.49   10.90
   3  -8   1   73.89   11.60
  -4   8  -1   19.00    6.40
  -4   8  -1    8.70    5.60
   4  -8   1   18.30    6.20
  -5   8  -1  104.49   13.90
  -5   8  -1  105.89   14.20
   5  -8   1   84.19   12.90
  -6   8  -1   20.70   10.90
   6  -8   1   27.20    6.90
  -7   8  -1   11.40    9.00
   7  -8   1    6.50    4.80
  -8   8  -1   23.70   11.70
   8  -8   1   31.60    6.30
  -9   8  -1  672.73   67.39
   9  -8   1  764.12   63.29
 -10   8  -1   24.30   13.20
 -11   8  -1  578.34   57.59
 -12   8  -1    3.30   14.70
 -13   8  -1  -20.80   10.90
 -14   8  -1   -7.30   14.00
  14   7  -1  173.98   27.00
 -14  -7   1  218.68   29.20
  13   7  -1   48.20   14.70
 -13  -7   1   57.69   17.00
  12   7  -1  116.09   19.40
  11   7  -1   50.19   13.90
 -11  -7   1   79.49   17.70
  10   7  -1   27.40   11.10
 -10  -7   1   36.80   14.20
   9   7  -1 1349.66  134.69
  -9  -7   1 1798.42  137.79
   8   7  -1   53.59   12.10
  -8  -7   1   71.09   15.00
  -7  -7   1  256.97   30.10
  -7  -7   1  284.17   30.00
   6   7  -1  140.79   19.50
  -6  -7   1  218.38   21.80
  -6  -7   1  169.08   22.10
   5   7  -1  384.76   39.10
   5   7  -1  507.45   48.40
  -5  -7   1  386.76   41.10
  -5  -7   1  391.66   55.89
  -5  -7   1  451.05   40.00
   4   7  -1 2116.59  208.68
   4   7  -1 2669.73  207.38
   4   7  -1 2514.85  214.68
  -4  -7   1 2753.92  209.48
  -4  -7   1 2311.17  210.78
  -4  -7   1 2509.65  215.48
   3   7  -1  308.37   27.00
   3   7  -1  291.07   33.40
   3   7  -1  280.87   29.30
  -3  -7   1  351.26   29.30
  -3  -7   1  314.17   31.70
  -3  -7   1  315.97   35.00
   2   7  -1 2167.28  196.98
   2   7  -1 2311.87  195.38
   2   7  -1 2378.36  201.68
  -2  -7   1 2304.67  198.88
  -2  -7   1 2539.75  196.68
   1   7  -1 1246.78  103.19
   1   7  -1 1245.98   97.49
   1   7  -1 1076.99   98.69
  -1  -7   1 1055.59  100.09
   0   7  -1   84.09   10.30
   0   7  -1   65.49    8.20
   0   7  -1   59.69   12.00
   0  -7   1   78.59   13.30
   0  -7   1   62.89   11.10
  -1   7  -1 4445.46  362.66
  -1   7  -1 3885.41  366.16
  -1   7  -1 4985.80  364.16
   1  -7   1 4081.39  364.56
  -2   7  -1  138.19   13.50
  -2   7  -1  120.99   16.20
   2  -7   1  119.29   15.10
  -3   7  -1 3203.38  269.67
  -3   7  -1 3521.75  267.17
  -3   7  -1 3081.09  269.47
   3  -7   1 2954.10  267.97
  -4   7  -1   29.40    7.00
  -4   7  -1   24.00    6.90
   4  -7   1   27.80    6.40
  -5   7  -1  702.23   55.49
  -5   7  -1  556.94   55.29
   5  -7   1  614.44   54.99
  -6   7  -1  351.06   32.50
  -6   7  -1  333.67   29.20
   6  -7   1  314.17   31.00
  -7   7  -1  385.16   40.90
  -7   7  -1  429.16   36.60
   7  -7   1  425.16   37.80
  -8   7  -1  712.93   63.49
  -8   7  -1  697.43   67.39
   8  -7   1  803.72   64.09
  -9   7  -1  482.85   47.70
 -10   7  -1   81.69   17.60
 -11   7  -1   -9.90   10.60
 -12   7  -1   -5.90   12.10
 -13   7  -1   -8.20   11.40
 -14   7  -1   58.59   15.30
  14   6  -1   41.30   13.00
 -14  -6   1   31.80   16.20
  13   6  -1  391.66   45.00
 -13  -6   1  509.15   50.09
  12   6  -1  409.76   45.50
 -12  -6   1  523.15   50.19
  11   6  -1   48.80   12.70
 -11  -6   1   67.09   18.20
  10   6  -1  409.06   42.80
 -10  -6   1  483.45   46.90
   9   6  -1  116.39   17.80
  -9  -6   1  140.09   21.90
   8   6  -1  766.52   63.39
  -8  -6   1  627.04   63.59
   7   6  -1   50.29    9.80
  -7  -6   1   69.99   13.60
  -7  -6   1   46.40   10.60
   6   6  -1  247.68   26.10
   6   6  -1  246.18   30.00
  -6  -6   1  285.47   28.20
  -6  -6   1  318.77   31.20
  -6  -6   1  236.38   28.00
   5   6  -1 2300.97  202.48
   5   6  -1 2472.65  207.98
  -5  -6   1 2369.96  204.68
  -5  -6   1 2480.55  208.98
   4   6  -1   27.90    6.50
   4   6  -1   29.10    3.60
   4   6  -1   13.10    8.00
  -4  -6   1   31.50    8.70
  -4  -6   1   35.70    8.20
  -4  -6   1   23.20    8.40
   3   6  -1 3672.33  322.87
   3   6  -1 3701.93  324.57
   3   6  -1 3579.14  328.57
  -3  -6   1 3824.02  326.37
  -3  -6   1 4268.07  324.97
  -3  -6   1 4265.57  330.57
   2   6  -1  290.97   24.20
   2   6  -1  243.38   25.60
   2   6  -1  265.67   29.30
  -2  -6   1  311.67   30.90
   1   6  -1    0.20    4.10
   1   6  -1    1.20    3.20
   1   6  -1    2.00    2.20
  -1  -6   1    1.00    4.50
  -1  -6   1   -6.60    3.40
   0   6  -1 1107.99   93.79
   0   6  -1 1140.39   96.99
   0   6  -1 1088.79   92.59
   0  -6   1  969.30   94.39
   0  -6   1 1202.08   97.69
  -1   6  -1  916.31   82.79
  -1   6  -1  971.10   85.69
   1  -6   1 1058.99   87.19
  -2   6  -1   28.30    6.50
  -2   6  -1   40.60    6.20
   2  -6   1   28.50    6.50
  -3   6  -1 1683.23  150.28
  -3   6  -1 1958.40  148.69
  -3   6  -1 1813.52  150.68
   3  -6   1 1601.64  149.09
  -4   6  -1  213.98   20.20
  -4   6  -1  205.08   20.80
  -4   6  -1  216.38   25.50
   4  -6   1  179.58   19.60
  -5   6  -1  372.36   35.30
  -5   6  -1  414.96   33.50
  -5   6  -1  400.86   35.70
   5  -6   1  353.76   34.90
  -6   6  -1 4012.30  312.97
  -6   6  -1 3442.16  314.67
  -6   6  -1 4016.20  314.07
   6  -6   1 3530.55  313.87
  -7   6  -1  130.09   13.70
  -7   6  -1  163.88   18.00
   7  -6   1  136.79   13.90
  -8   6  -1 2789.32  240.28
   8  -6   1 2954.40  239.88
  -9   6  -1   58.49   14.20
  -9   6  -1   60.39   10.00
   9  -6   1   93.09    8.50
 -10   6  -1   33.90   12.30
 -10   6  -1   40.10    7.70
 -11   6  -1    3.80   10.50
 -11   6  -1   -2.30    5.30
 -12   6  -1    7.50    5.80
 -12   6  -1   21.40   12.30
 -13   6  -1    0.10    9.30
 -13   6  -1   -6.60    4.80
 -14   6  -1   24.00   11.50
  15   5  -1   40.60   23.50
 -15  -5   1   24.20   14.40
  14   5  -1    9.50   10.40
 -14  -5   1    1.50   13.50
  13   5  -1  711.23   67.29
 -13  -5   1  728.43   71.19
  12   5  -1   35.30   11.60
 -12  -5   1   24.50   15.20
  11   5  -1  539.75   52.19
 -11  -5   1  574.84   56.99
  10   5  -1  126.59   17.80
 -10  -5   1  109.59   21.00
   9   5  -1  739.83   65.19
  -9  -5   1  713.23   68.49
   8   5  -1  872.11   76.69
  -8  -5   1  833.02   76.99
  -8  -5   1  932.71   80.29
   7   5  -1  669.03   60.69
  -7  -5   1  714.93   63.59
   6   5  -1  519.55   46.30
   6   5  -1  557.74   50.79
  -6  -5   1  429.26   47.70
  -6  -5   1  569.94   49.10
  -6  -5   1  533.05   51.29
   5   5  -1 2027.10  166.48
   5   5  -1 1960.80  161.98
  -5  -5   1 2143.89  163.88
  -5  -5   1 1865.91  167.18
  -5  -5   1 1606.64  163.28
   4   5  -1 1121.29   94.49
   4   5  -1 1141.49   98.69
  -4  -5   1 1167.88   95.49
  -4  -5   1  972.50   95.89
  -4  -5   1 1142.39   99.59
   3   5  -1   56.29    8.00
   3   5  -1   48.50    5.50
   3   5  -1   59.29   11.90
  -3  -5   1   61.79    8.30
  -3  -5   1   37.60    8.40
  -3  -5   1   57.59   11.80
   2   5  -1  116.79   10.30
   2   5  -1  101.79   11.70
   2   5  -1  114.99   15.40
  -2  -5   1  128.49   16.10
  -2  -5   1   96.69   13.30
   1   5  -1 2975.00  227.88
   1   5  -1 2906.21  232.28
   1   5  -1 2474.45  228.58
  -1  -5   1 2583.24  229.88
   0   5  -1 1261.97   99.69
   0   5  -1 1127.29  102.89
   0   5  -1 1165.28  100.59
  -1   5  -1  179.88   18.50
  -1   5  -1  158.08   14.90
   1  -5   1  176.98   18.30
   1  -5   1  130.19   15.80
  -2   5  -1   64.69    9.70
  -2   5  -1   72.29    8.40
   2  -5   1   61.39    8.80
   2  -5   1   78.99   10.70
  -3   5  -1  514.75   42.40
  -3   5  -1  499.85   43.70
  -3   5  -1  493.45   43.40
   3  -5   1  425.06   42.20
  -4   5  -1 3825.02  326.07
  -4   5  -1 3787.52  325.97
  -4   5  -1 4014.00  324.07
  -4   5  -1 4413.06  325.77
   4  -5   1 3429.26  325.07
  -5   5  -1 1485.65  117.09
  -5   5  -1 1364.96  118.59
  -5   5  -1 1446.86  118.39
   5  -5   1 1279.87  117.89
  -6   5  -1 1548.95  124.49
  -6   5  -1 1387.26  125.99
   6  -5   1 1498.25  124.79
  -7   5  -1 4193.08  393.36
   7  -5   1 5191.88  391.56
  -8   5  -1  262.67   28.50
  -8   5  -1  278.27   25.90
   8  -5   1  291.07   24.60
  -9   5  -1  517.55   49.70
  -9   5  -1  544.15   47.20
 -10   5  -1  254.27   27.90
 -10   5  -1  241.88   24.30
 -11   5  -1    0.70    6.10
 -11   5  -1    6.20    8.40
 -12   5  -1   99.59   16.80
 -12   5  -1   98.59   14.80
 -13   5  -1   32.70   12.70
 -14   5  -1   12.70    8.10
  15   4  -1   13.00   10.30
 -15  -4   1  -22.20   10.40
  14   4  -1   39.40   12.60
 -14  -4   1   16.10   14.30
 -13  -4   1  321.27   40.70
  12   4  -1  566.54   51.19
 -12  -4   1  503.35   55.39
  11   4  -1  323.37   30.70
 -11  -4   1  238.48   34.60
  10   4  -1  598.14   51.39
 -10  -4   1  504.25   54.89
   9   4  -1 2668.63  211.98
  -9  -4   1 2330.37  215.88
   8   4  -1 1858.81  153.18
  -8  -4   1 1749.53  156.28
   7   4  -1  253.47   22.20
  -7  -4   1  204.68   25.30
  -7  -4   1  202.08   22.60
   6   4  -1 1955.40  179.28
   6   4  -1 2258.17  176.38
  -6  -4   1 2078.49  178.58
  -6  -4   1 2078.79  181.68
   5   4  -1 1226.88   99.19
   5   4  -1 1126.29  102.19
  -5  -4   1 1140.59  103.59
   4   4  -1  134.09   16.60
   4   4  -1  146.79   13.80
  -4  -4   1  101.49   15.00
  -4  -4   1  156.28   15.60
   3   4  -1  727.73   65.49
   3   4  -1  724.53   62.39
  -3  -4   1  738.93   65.99
   2   4  -1  330.07   28.40
   2   4  -1  331.57   31.30
  -2  -4   1  270.07   29.40
  -2  -4   1  352.26   31.80
   1   4  -1 3679.03  284.07
  -1  -4   1 3065.79  281.87
   0   4  -1  213.08   21.50
   0   4  -1  255.67   24.00
   0   4  -1  249.78   21.00
   0  -4   1  267.17   24.50
   0  -4   1  214.58   22.30
  -1   4  -1   51.39    8.30
   1  -4   1   47.70    7.20
   1  -4   1   69.29    9.30
  -2   4  -1  417.96   39.30
  -2   4  -1  457.35   38.00
  -3   4  -1 1373.46  122.99
  -3   4  -1 1598.14  123.69
  -3   4  -1 1412.56  123.89
  -4   4  -1   44.40    5.30
  -4   4  -1   36.20    5.80
  -4   4  -1   38.00    4.90
  -4   4  -1   40.50    6.80
   4  -4   1   40.30    5.30
  -5   4  -1 3427.16  273.27
  -5   4  -1 3225.68  275.17
  -5   4  -1 3165.68  273.27
  -5   4  -1 3756.22  272.87
   5  -4   1 2813.92  273.37
  -6   4  -1 2428.96  202.88
  -6   4  -1 2289.07  203.88
   6  -4   1 2554.14  202.58
  -7   4  -1  269.37   25.50
  -7   4  -1  311.57   27.50
   7  -4   1  275.17   24.30
  -8   4  -1  211.98   20.60
  -8   4  -1  209.88   22.40
   8  -4   1  214.98   18.60
  -9   4  -1 1082.19   95.19
  -9   4  -1 1148.89   96.79
 -10   4  -1 1201.28  101.89
 -10   4  -1 1141.29  100.39
 -11   4  -1  925.71   82.49
 -11   4  -1  966.20   83.79
 -12   4  -1   18.70    8.50
 -12   4  -1   39.90   10.70
 -13   4  -1  363.06   35.60
 -13   4  -1  299.97   32.30
 -14   4  -1    7.20    8.20
 -15   4  -1    1.70    8.40
  15   3  -1   49.20   12.70
 -15  -3   1   12.20   13.20
  14   3  -1   40.40   11.50
 -14  -3   1   40.30   15.20
  13   3  -1   13.40    8.80
 -13  -3   1   16.90   13.10
  12   3  -1   27.60    8.60
 -12  -3   1   44.90   15.10
  11   3  -1    6.50    6.40
 -11  -3   1    5.40   10.50
  10   3  -1 1092.59   89.99
 -10  -3   1  968.60   93.59
   9   3  -1  197.38   19.30
  -9  -3   1  156.68   23.00
   8   3  -1 4312.57  339.47
  -8  -3   1 3795.82  342.47
   7   3  -1  128.69   17.80
   7   3  -1  167.68   16.40
  -7  -3   1  141.79   20.00
  -7  -3   1  199.58   16.80
   6   3  -1  610.24   46.20
   6   3  -1  495.65   48.30
  -6  -3   1  534.15   48.90
  -6  -3   1  446.16   46.90
  -6  -3   1  552.14   50.69
   5   3  -1   16.90    5.40
   5   3  -1   21.80    4.50
  -5  -3   1   29.30    7.70
  -5  -3   1   17.80    7.00
  -5  -3   1   20.10    6.10
   4   3  -1   40.10    5.90
   4   3  -1   47.60    7.90
  -4  -3   1   39.50    7.50
  -4  -3   1   47.50    9.30
  -4  -3   1   40.60    7.70
   3   3  -1  556.74   46.80
   3   3  -1  585.64   49.40
  -3  -3   1  574.84   49.80
  -3  -3   1  471.05   48.70
   2   3  -1  261.07   23.20
   2   3  -1  277.67   25.70
  -2  -3   1  250.77   25.40
   1   3  -1  180.18   17.10
   1   3  -1  145.79   14.40
  -1  -3   1  127.19   15.50
  -1  -3   1  189.48   17.40
   0   3  -1 2398.56  209.48
   0  -3   1 2587.04  209.78
  -1   3  -1 4255.67  363.26
  -1   3  -1 4246.98  361.86
   1  -3   1 4553.14  363.76
  -2   3  -1   86.69   10.10
  -2   3  -1   80.89    9.50
   2  -3   1  114.19   10.80
  -3   3  -1  311.57   23.80
  -3   3  -1  233.38   23.90
  -3   3  -1  256.57   24.10
  -4   3  -1 1380.56  126.49
  -4   3  -1 1357.76  127.19
  -4   3  -1 1727.43  126.29
  -4   3  -1 1576.74  126.59
  -5   3  -1  294.77   26.20
  -5   3  -1  281.17   25.30
  -6   3  -1  239.28   21.60
  -6   3  -1  213.78   20.50
  -7   3  -1 1839.82  149.59
  -7   3  -1 1649.23  148.79
   7  -3   1 1821.92  147.39
  -8   3  -1  169.78   18.30
  -8   3  -1  175.68   17.70
  -9   3  -1  533.55   45.70
  -9   3  -1  455.55   44.80
   9  -3   1  520.45   42.70
 -10   3  -1   19.80    7.50
 -10   3  -1   -1.00    5.80
  10  -3   1   -1.30    2.40
 -11   3  -1  820.12   69.49
 -11   3  -1  741.63   68.99
 -12   3  -1  418.16   39.90
 -12   3  -1  403.16   40.20
 -13   3  -1  459.95   43.70
 -13   3  -1  436.36   43.10
 -14   3  -1  158.48   21.30
 -15   3  -1  311.57   32.30
 -15  -2   1   23.20   12.30
  14   2  -1   16.70    8.80
 -14  -2   1   21.90   12.90
  13   2  -1    8.20    6.70
 -13  -2   1   22.00   12.60
  12   2  -1   94.29   15.10
 -12  -2   1   94.39   18.90
  11   2  -1  244.08   25.10
 -11  -2   1  257.87   30.40
  10   2  -1   17.00    6.00
 -10  -2   1   17.40   10.10
   9   2  -1 2200.18  179.78
  -9  -2   1 2064.69  183.18
   8   2  -1  309.67   27.00
  -8  -2   1  266.37   30.30
   7   2  -1 2354.56  175.38
   7   2  -1 1821.12  177.08
  -7  -2   1 2122.69  180.18
  -7  -2   1 2057.89  178.08
   6   2  -1  344.87   36.60
   6   2  -1  437.06   35.00
  -6  -2   1  412.56   38.80
  -6  -2   1  405.06   37.80
   5   2  -1 3229.38  244.18
   5   2  -1 2802.32  246.18
  -5  -2   1 2997.10  247.38
  -5  -2   1 2672.73  245.88
   4   2  -1 1038.00   82.49
   4   2  -1  962.40   84.39
  -4  -2   1  953.40   84.89
  -4  -2   1  963.20   84.09
   3   2  -1  927.11   73.69
   3   2  -1  857.11   75.39
  -3  -2   1  841.72   75.69
   0   2  -1 1811.22  144.99
   0  -2   1 1639.44  144.79
  -1   2  -1  134.49   12.60
   1  -2   1  128.19   12.90
  -3   2  -1 3673.03  305.77
  -4   2  -1  151.98   14.40
  -4   2  -1  166.38   14.90
  -5   2  -1  751.62   62.39
  -5   2  -1  711.83   62.09
  -6   2  -1 1815.72  157.48
  -6   2  -1 1941.91  157.68
  -7   2  -1 1103.39   96.49
  -7   2  -1 1172.48   96.59
  -8   2  -1  116.79   14.20
  -8   2  -1  130.89   14.10
   8  -2   1  138.59   11.80
  -9   2  -1   28.30    6.90
  -9   2  -1   31.70    6.80
   9  -2   1   23.20    3.90
 -10   2  -1  110.79   13.80
 -10   2  -1  117.79   14.70
  10  -2   1   99.19   10.80
 -11   2  -1   19.70    8.30
 -11   2  -1   38.50    8.60
  11  -2   1    9.10    4.30
 -12   2  -1  793.92   71.89
 -12   2  -1  804.72   71.09
 -13   2  -1   11.00    9.60
 -14   2  -1  694.33   64.19
 -15   2  -1    2.60    9.30
 -16   2  -1  190.78   23.60
 -16  -1   1   47.40   19.50
  14   1  -1    8.20    6.90
 -14  -1   1   27.10   13.10
 -13  -1   1   27.20   12.80
  12   1  -1  219.58   22.90
 -12  -1   1  211.28   27.70
  11   1  -1   54.79    9.40
 -11  -1   1   60.99   14.40
  10   1  -1 1489.35  124.09
 -10  -1   1 1434.96  127.49
   9   1  -1   46.60    7.80
  -9  -1   1   44.30   10.70
   8   1  -1    1.80    3.30
  -8  -1   1    3.00    6.30
   7   1  -1   45.20    8.50
   7   1  -1   53.19    6.90
  -7  -1   1   54.89    9.90
  -7  -1   1   60.79    9.60
   6   1  -1  580.24   46.70
   6   1  -1  550.24   48.80
  -6  -1   1  528.35   49.00
  -6  -1   1  518.95   49.50
   5   1  -1 1345.57  107.09
   5   1  -1 1341.57  109.09
  -5  -1   1 1175.78  108.89
  -5  -1   1 1243.78  109.39
   4   1  -1  132.89   11.40
   4   1  -1  122.89   13.10
  -4  -1   1  124.59   13.40
  -4  -1   1  117.79   13.30
  -4   1  -1  104.09   10.00
  -5   1  -1  283.27   23.90
  -5   1  -1  257.37   24.10
  -6   1  -1  589.84   50.59
  -6   1  -1  592.94   51.19
  -7   1  -1    6.80    4.40
  -7   1  -1   10.70    3.70
  -8   1  -1 1696.63  148.89
  -8   1  -1 1638.84  149.69
   8  -1   1 1965.70  147.99
  -9   1  -1  294.07   29.00
  -9   1  -1  280.97   27.50
   9  -1   1  314.37   26.30
 -10   1  -1    6.50    6.70
 -10   1  -1    6.00    4.90
  10  -1   1   -1.30    2.80
 -11   1  -1  618.04   55.29
 -11   1  -1  584.44   53.19
  11  -1   1  593.14   51.99
  12  -1   1  252.47   27.60
 -13   1  -1  278.57   31.30
 -14   1  -1  182.98   24.60
 -15   1  -1  168.68   23.80
 -16   1  -1   22.50   11.40
 -16   0   1  242.38   31.70
 -14   0   1   22.40   12.10
  13   0  -1    2.40    5.80
 -13   0   1   13.30   10.50
  12   0  -1  253.27   25.80
 -12   0   1  290.57   31.10
 -11   0   1  382.06   39.10
  10   0  -1  444.76   39.10
 -10   0   1  430.96   50.39
   9   0  -1  163.18   15.60
  -9   0   1  152.68   19.00
   8   0  -1   53.79    6.90
  -8   0   1   54.69   10.30
  -8   0   1   49.30    7.70
   7   0  -1   19.60    5.10
   7   0  -1   19.70    3.60
  -7   0   1   24.40    4.90
  -7   0   1   26.00    6.90
   6   0  -1  100.29   11.60
   6   0  -1  109.49    9.80
  -6   0   1  100.69   12.60
  -6   0   1   94.79   10.60
  -6   0   1  106.79   12.20
   5   0  -1  551.64   43.50
   5   0  -1  551.64   45.20
  -5   0   1  509.65   45.20
  -5   0   1  476.85   43.70
  -5   0   1  466.35   44.90
   4   0  -1    2.70    1.20
   4   0  -1    3.80    2.40
  -4   0   1   11.30    3.70
  -4   0   1    7.60    2.30
  -4   0   1    1.90    2.00
   3   0  -1    2.90    2.40
  -3   0   1    4.20    2.50
   2   0  -1 1844.02  155.88
  -2   0   1 1885.71  155.98
   1   0  -1  538.85   43.00
  -1   0   1  475.95   42.90
  -3   0  -1   78.59    8.60
   3   0   1   92.29    8.00
  -4   0  -1  572.44   48.50
  -4   0  -1  561.14   48.70
  -5   0  -1   33.30    4.40
  -5   0  -1   41.90    6.20
   5   0   1   36.30    4.70
  -6   0  -1   30.50    6.00
  -6   0  -1   40.10    5.10
  -6   0  -1   35.50    6.50
   6   0   1   39.40    4.30
   6   0   1   37.40    5.00
  -7   0  -1 2714.53  235.58
  -7   0  -1 2679.53  235.98
  -7   0  -1 2597.94  234.78
   7   0   1 3079.29  234.38
   7   0   1 2987.80  234.98
  -8   0  -1  816.02   73.39
  -8   0  -1  793.22   71.79
   8   0   1  851.51   71.29
   8   0   1  904.61   71.29
  -9   0  -1   18.20    4.80
  -9   0  -1   22.30    7.30
   9   0   1   16.60    4.00
 -10   0  -1   76.09   10.70
  10   0   1   71.39    9.10
 -11   0  -1  440.36   41.90
  11   0   1  414.96   38.20
 -12   0  -1  122.79   17.70
  12   0   1   83.19   12.00
 -13   0  -1  269.37   28.40
  13   0   1  191.28   22.10
 -14   0  -1   96.39   17.90
 -15   0  -1   75.69   16.30
 -16   0  -1  166.78   29.40
 -16   1   1  165.48   22.70
 -15   1   1   72.79   14.80
  13  -1  -1  584.54   56.69
 -13   1   1  725.23   61.29
  12  -1  -1   49.99    8.40
 -12   1   1   47.40   12.30
  11  -1  -1  919.81   75.59
 -11   1   1  833.12   78.69
  10  -1  -1  817.02   67.59
 -10   1   1  755.42   71.29
   9  -1  -1  264.57   23.10
  -9   1   1  257.57   26.20
  -9   1   1  242.88   24.50
   8  -1  -1    6.30    2.80
  -8   1   1    4.00    5.30
  -8   1   1   12.40    4.70
   7  -1  -1  330.37   26.60
   7  -1  -1  321.27   29.10
  -7   1   1  291.77   27.90
  -7   1   1  282.37   28.50
  -7   1   1  286.77   31.90
   6  -1  -1  302.17   25.70
   6  -1  -1  316.07   27.30
  -6   1   1  297.27   27.70
  -6   1   1  283.27   26.60
  -6   1   1  296.57   27.70
   5  -1  -1   75.49    8.40
  -5   1   1   73.59    9.00
  -5   1   1   80.49    8.80
  -5   1   1   75.89    8.10
   4  -1  -1  820.92   66.39
  -4   1   1  674.73   66.09
  -4   1   1  841.72   66.59
   3  -1  -1  670.33   59.59
  -3   1   1  737.83   59.89
   2  -1  -1 2610.94  218.88
  -2   1   1 2642.44  218.88
  -2  -1  -1 1248.78  103.59
   2   1   1 1206.68  103.49
  -4  -1  -1  558.14   50.09
  -4  -1  -1  522.45   50.99
   4   1   1  662.13   50.19
  -5  -1  -1 2670.53  211.08
  -5  -1  -1 2316.37  211.48
   5   1   1 2690.63  210.38
   5   1   1 2423.86  211.38
  -6  -1  -1 1527.55  142.99
   6   1   1 1739.33  142.99
   6   1   1 1810.62  141.69
  -7  -1  -1 4841.22  405.46
  -7  -1  -1 4195.28  406.06
  -7  -1  -1 4790.02  403.66
   7   1   1 5076.99  405.36
   7   1   1 5342.97  403.66
  -8  -1  -1  121.49   12.60
  -8  -1  -1  140.29   16.00
   8   1   1  129.89   12.80
  -9  -1  -1   14.40    7.30
   9   1   1   13.20    4.10
 -10  -1  -1  461.15   45.10
  10   1   1  478.95   41.90
 -11  -1  -1   92.89   15.30
  11   1   1   63.09   10.40
 -12  -1  -1 1293.27  105.79
  12   1   1 1089.69  101.49
 -13  -1  -1   17.10   11.30
  13   1   1    7.00    5.60
 -14  -1  -1   42.70   14.40
 -15  -1  -1  666.73   64.39
 -16  -1  -1   31.60   14.30
 -15   2   1   36.20   12.10
 -14   2   1 1071.79   95.39
  13  -2  -1  599.14   55.59
 -13   2   1  677.53   59.59
  12  -2  -1 2090.99  180.68
 -12   2   1 2214.88  183.78
  11  -2  -1  425.96   36.60
 -11   2   1  396.46   38.80
 -11   2   1  407.56   39.80
  10  -2  -1 1098.89   86.79
 -10   2   1  983.40   89.29
 -10   2   1  979.30   88.49
   9  -2  -1  248.88   22.00
  -9   2   1  240.98   24.10
  -9   2   1  245.68   24.70
   8  -2  -1  494.05   41.00
  -8   2   1  458.45   42.80
  -8   2   1  480.45   42.60
   7  -2  -1  796.62   65.59
   7  -2  -1  749.53   64.49
  -7   2   1  801.12   70.09
  -7   2   1  772.92   65.89
  -7   2   1  716.23   65.99
   6  -2  -1  471.45   36.50
   6  -2  -1  431.36   37.40
  -6   2   1  398.16   37.60
  -6   2   1  426.06   37.80
  -6   2   1  402.66   37.40
   5  -2  -1  261.87   22.10
   5  -2  -1  253.57   21.10
  -5   2   1  239.58   22.00
  -5   2   1  248.68   22.40
  -5   2   1  215.28   22.00
   4  -2  -1  501.15   40.00
  -4   2   1  425.36   39.70
  -4   2   1  413.96   39.70
  -4   2   1  510.15   40.30
   3  -2  -1    1.10    1.60
  -3   2   1    1.90    1.70
  -3   2   1    1.10    2.10
   2  -2  -1 1808.02  156.48
  -2   2   1 1940.41  156.68
   0   2   1   49.00    5.60
   0   2   1   46.10    5.70
  -2  -2  -1  361.06   35.60
   2   2   1  426.96   35.90
  -3  -2  -1  954.50   89.19
  -3  -2  -1  964.00   87.39
   3   2   1 1190.08   89.09
  -4  -2  -1  509.65   47.10
  -4  -2  -1  530.15   49.10
   4   2   1  549.35   46.10
   4   2   1  578.94   47.90
  -5  -2  -1 1058.99   97.99
  -5  -2  -1 1102.99  100.19
   5   2   1 1262.67   96.89
   5   2   1 1174.78   98.39
  -6  -2  -1  784.22   78.79
  -6  -2  -1  891.51   75.09
   6   2   1 1016.10   75.59
   6   2   1  857.61   76.79
  -7  -2  -1 3345.17  266.87
  -7  -2  -1 2723.93  268.07
   7   2   1 3148.68  266.17
   7   2   1 3455.35  264.77
  -8  -2  -1  481.65   46.00
   8   2   1  509.65   43.50
  -9  -2  -1 1286.47  114.49
   9   2   1 1341.57  111.79
 -10  -2  -1   53.09   12.50
  10   2   1   45.10    8.00
 -11  -2  -1  320.67   34.00
  11   2   1  290.97   30.00
 -12  -2  -1  184.48   24.50
  12   2   1  150.98   19.00
  13   2   1  118.59   16.80
  14   2   1  637.74   56.59
 -15  -2  -1   12.00   10.70
 -16  -2  -1  265.87   40.30
 -15   3   1  102.19   17.00
 -14   3   1  923.81   82.39
  13  -3  -1   18.90    6.20
 -13   3   1   44.60   11.00
  12  -3  -1 2195.78  184.08
 -12   3   1 2190.68  186.88
  11  -3  -1  150.98   15.30
 -11   3   1  154.58   19.30
 -11   3   1  171.18   19.80
  10  -3  -1  470.15   40.10
 -10   3   1  453.45   42.50
   9  -3  -1    4.70    2.40
  -9   3   1    3.00    4.70
  -9   3   1    8.60    5.90
  -8   3   1  138.19   15.10
  -8   3   1  146.89   16.00
   7  -3  -1 1111.99   88.29
   7  -3  -1 1001.10   88.69
  -7   3   1 1022.90   89.79
  -7   3   1 1067.99   89.59
   6  -3  -1  278.17   23.50
   6  -3  -1  253.17   24.20
  -6   3   1  243.38   24.30
  -6   3   1  307.77   25.00
  -6   3   1  277.37   25.20
   5  -3  -1   19.60    3.50
   5  -3  -1   14.60    2.90
  -5   3   1   17.60    3.70
  -5   3   1   22.10    4.20
  -5   3   1   15.90    4.30
   4  -3  -1  392.76   33.00
   4  -3  -1  364.86   32.30
  -4   3   1  377.36   33.10
  -4   3   1  335.17   32.30
  -4   3   1  428.66   34.40
   3  -3  -1  592.44   49.50
  -3   3   1  592.54   49.60
  -3   3   1  547.15   49.30
  -2   3   1 2568.64  214.78
  -2   3   1 2585.64  215.28
  -1   3   1 1168.78   98.79
   0   3   1  792.22   68.29
  -1  -3  -1    3.30    4.20
   1   3   1    6.30    4.50
  -2  -3  -1 4515.75  337.57
   2   3   1 4043.90  336.87
   2   3   1 3508.15  334.37
  -3  -3  -1  339.77   32.30
  -3  -3  -1  324.97   29.50
   3   3   1  315.77   31.30
   3   3   1  343.57   29.50
  -4  -3  -1  391.06   38.80
  -4  -3  -1  383.76   36.10
   4   3   1  418.06   37.70
   4   3   1  425.66   35.30
  -5  -3  -1  234.48   24.40
  -5  -3  -1  273.57   27.50
   5   3   1  268.97   23.10
   5   3   1  245.28   25.00
  -6  -3  -1  791.02   76.19
  -6  -3  -1  786.22   73.49
   6   3   1  891.61   74.09
   6   3   1  888.21   71.89
  -7  -3  -1 1753.92  154.48
  -7  -3  -1 1816.72  151.68
   7   3   1 1842.32  149.59
   7   3   1 1689.73  151.38
  -8  -3  -1 4845.42  419.46
   8   3   1 5152.48  417.36
  -9  -3  -1 2207.88  187.08
   9   3   1 2161.98  184.18
 -10  -3  -1 1160.98   98.79
  10   3   1 1053.59   94.99
 -11  -3  -1  655.33   59.29
  11   3   1  563.14   54.19
 -12  -3  -1  834.12   72.89
  12   3   1  702.13   67.79
 -13  -3  -1    7.50   11.90
  13   3   1    1.70    5.70
 -14  -3  -1  283.47   34.70
  14   3   1  249.78   29.60
  15   3   1  762.12   66.09
 -15   4   1  134.09   22.40
 -14   4   1   -0.90    7.70
 -13   4   1  422.46   40.80
  12  -4  -1  155.08   17.40
 -12   4   1  226.58   24.00
 -12   4   1  204.08   21.70
  11  -4  -1 1077.99   91.79
 -11   4   1 1054.09   94.09
 -11   4   1 1132.29   95.59
  10  -4  -1   52.79    6.60
 -10   4   1   53.39   10.80
 -10   4   1   49.50    9.20
   9  -4  -1  170.88   15.70
  -9   4   1  192.48   20.00
  -9   4   1  161.78   17.70
  -8   4   1  264.97   24.40
  -8   4   1  219.28   22.20
   7  -4  -1  750.02   62.29
  -7   4   1  689.33   62.99
  -7   4   1  662.03   63.09
  -7   4   1  787.42   64.49
  -7   4   1  804.12   63.39
   6  -4  -1  158.58   14.10
  -6   4   1  141.79   15.10
  -6   4   1  161.08   16.50
  -6   4   1  172.58   15.40
  -6   4   1  138.89   14.40
   5  -4  -1  101.99    9.80
  -5   4   1   90.09    9.60
  -5   4   1   97.19   11.30
  -5   4   1  113.89   10.80
  -5   4   1   91.09   10.60
   4  -4  -1 1826.72  152.58
  -4   4   1 1761.02  153.38
  -4   4   1 1977.50  153.48
  -4   4   1 1720.93  152.98
   3  -4  -1  265.57   25.20
  -3   4   1  290.27   25.40
  -3   4   1  279.57   26.00
  -3   4   1  297.57   25.90
   2  -4  -1  141.29   14.20
  -2   4   1  154.08   14.70
  -2   4   1  142.79   14.80
  -2   4   1  139.49   13.70
   1  -4  -1 1344.07  131.49
  -1   4   1 1647.64  132.79
  -1   4   1 1773.92  132.79
  -1   4   1 1491.65  130.69
   0  -4  -1  940.21   88.19
   0   4   1 1028.00   88.09
   0   4   1 1145.79   89.99
  -1  -4  -1   29.40    7.40
  -1  -4  -1   13.70    5.90
   1   4   1   19.10    4.60
   1   4   1   15.70    5.80
  -2  -4  -1 1362.26  109.69
  -2  -4  -1 1166.98  106.89
   2   4   1 1104.29  105.99
   2   4   1 1417.76  109.39
  -3  -4  -1  187.68   19.30
  -3  -4  -1  126.39   15.70
  -3  -4  -1  161.68   15.20
   3   4   1  145.69   14.80
   3   4   1  151.68   17.70
  -4  -4  -1  116.79   15.70
  -4  -4  -1   83.09   11.90
  -4  -4  -1  102.69   12.20
   4   4   1  118.89   14.30
   4   4   1  104.49   11.20
  -5  -4  -1  189.18   19.40
  -5  -4  -1  203.48   23.60
  -5  -4  -1  185.58   20.10
   5   4   1  206.88   21.80
   5   4   1  195.98   18.90
  -6  -4  -1  343.07   33.60
  -6  -4  -1  326.77   28.30
  -6  -4  -1  271.27   29.90
   6   4   1  303.67   28.30
   6   4   1  298.07   30.80
  -7  -4  -1  158.58   22.00
  -7  -4  -1  158.48   19.40
   7   4   1  171.58   17.20
  -8  -4  -1 3849.71  337.97
   8   4   1 4170.08  336.07
  -9  -4  -1   30.20   10.90
   9   4   1   37.40    7.90
 -10  -4  -1 2484.35  211.38
  10   4   1 2433.76  208.28
 -11  -4  -1  187.58   26.60
  11   4   1  184.58   22.00
 -12  -4  -1 1171.48  101.99
  12   4   1 1054.79   97.39
 -13  -4  -1  314.77   39.50
  13   4   1  310.07   34.30
 -14  -4  -1   19.10   14.40
  14   4   1   31.40   11.00
  15   4   1  447.76   43.10
 -14   5   1  120.99   16.90
  12  -5  -1  438.96   40.00
 -12   5   1  493.65   45.10
 -12   5   1  416.06   41.20
  11  -5  -1  244.58   28.70
 -11   5   1  325.17   29.30
 -11   5   1  361.56   33.20
  10  -5  -1  298.87   26.50
 -10   5   1  287.87   28.40
 -10   5   1  320.07   31.90
   9  -5  -1  332.27   28.90
  -9   5   1  320.07   30.30
  -9   5   1  335.47   33.00
   8  -5  -1   20.30    3.80
  -8   5   1   18.20    8.10
  -8   5   1   15.00    4.50
   7  -5  -1  123.69   11.70
  -7   5   1  100.59   14.60
  -7   5   1  102.29   11.90
  -7   5   1  137.19   12.80
   6  -5  -1  493.25   42.90
  -6   5   1  454.85   42.60
  -6   5   1  538.15   44.00
  -6   5   1  510.75   44.90
  -6   5   1  493.75   46.50
   5  -5  -1 5158.08  425.26
  -5   5   1 4787.92  426.36
  -5   5   1 5660.03  426.36
  -5   5   1 5057.89  426.06
  -5   5   1 4866.21  424.36
   4  -5  -1 1019.50   88.89
  -4   5   1 1209.08   89.99
  -4   5   1  986.00   89.09
  -4   5   1  967.80   89.79
   3  -5  -1 1141.89  100.19
  -3   5   1 1117.29  101.09
  -3   5   1 1323.67  101.29
  -3   5   1 1136.29   99.89
   2  -5  -1  230.48   24.00
  -2   5   1  302.97   25.70
  -2   5   1  255.17   23.20
  -2   5   1  243.88   25.00
  -1   5   1 1385.56  112.09
  -1   5   1 1289.57  110.39
  -1   5   1 1162.18  111.59
  -1   5   1 1369.36  109.49
   0  -5  -1  220.88   21.90
   0  -5  -1  164.68   19.40
   0   5   1  196.78   19.30
   0   5   1  181.08   20.60
   0   5   1  211.88   17.60
  -1  -5  -1 1275.17  116.19
   1   5   1 1355.26  115.59
   1   5   1 1465.65  118.39
  -2  -5  -1  494.55   39.50
  -2  -5  -1  537.15   44.60
  -2  -5  -1  389.06   40.80
   2   5   1  386.06   39.70
   2   5   1  478.95   43.30
  -3  -5  -1  324.57   34.70
  -3  -5  -1  437.16   34.10
   3   5   1  400.66   37.40
   3   5   1  348.27   33.70
  -4  -5  -1   36.20    9.20
  -4  -5  -1   40.80    7.40
  -4  -5  -1   30.40    7.50
   4   5   1   35.80    6.40
   4   5   1   21.30    7.40
  -5  -5  -1   51.49    9.60
  -5  -5  -1   39.90    8.20
  -5  -5  -1   39.20   10.30
   5   5   1   51.19   11.10
   5   5   1   51.89    8.10
  -6  -5  -1  542.35   50.59
  -6  -5  -1  611.24   51.79
  -6  -5  -1  637.34   55.89
   6   5   1  508.65   53.09
   6   5   1  546.55   50.09
  -7  -5  -1 1138.39   95.19
  -7  -5  -1 1134.79   97.19
   7   5   1 1056.69   95.29
  -8  -5  -1  313.67   33.30
   8   5   1  324.57   31.10
  -9  -5  -1 1476.95  124.99
   9   5   1 1370.46  122.09
 -10  -5  -1  147.79   22.80
  10   5   1  148.99   19.10
 -11  -5  -1  922.91   85.49
  11   5   1  908.41   81.79
 -12  -5  -1  255.17   32.60
  12   5   1  220.98   28.00
 -13  -5  -1  508.05   49.60
  13   5   1  369.36   50.09
 -14  -5  -1    6.80   14.20
  14   5   1   21.20   10.40
 -15  -5  -1  511.35   57.69
  15   5   1  624.04   60.69
 -13   6   1  155.18   23.90
 -12   6   1  285.97   33.80
  11  -6  -1  370.76   32.90
 -11   6   1  416.26   40.30
 -11   6   1  358.16   34.40
 -10   6   1  265.17   25.40
 -10   6   1  273.47   30.80
   9  -6  -1  104.09   10.00
  -9   6   1   78.19   10.60
  -9   6   1   67.59   14.50
   8  -6  -1  174.38   15.60
  -8   6   1  146.29   15.50
  -8   6   1  157.68   20.30
   7  -6  -1   20.30    4.50
  -7   6   1    4.90    6.70
  -7   6   1   17.80    4.00
  -7   6   1   28.30    7.10
  -6   6   1  744.53   62.49
  -6   6   1  715.63   59.69
  -6   6   1  643.64   62.19
   5  -6  -1  137.29   14.50
  -5   6   1  118.29   15.40
  -5   6   1  126.19   15.70
  -5   6   1  159.28   14.80
   4  -6  -1 1236.98  104.69
  -4   6   1 1287.37  104.69
  -4   6   1 1156.58  105.79
   3  -6  -1   54.09    8.80
  -3   6   1   53.19    9.20
  -3   6   1   43.80    8.90
  -3   6   1   65.49    8.90
   2  -6  -1 1001.70   97.19
  -2   6   1 1205.08   96.99
  -2   6   1 1121.99   98.79
  -2   6   1 1257.07   96.49
  -2   6   1 1088.89   98.69
   1  -6  -1    2.20    4.20
  -1   6   1    7.60    5.20
  -1   6   1    5.70    4.50
  -1   6   1    4.10    4.40
  -1   6   1    6.10    3.40
   0  -6  -1  271.97   30.20
   0   6   1  305.67   33.80
   0   6   1  341.57   30.00
   0   6   1  351.36   28.20
  -1  -6  -1  220.98   22.70
  -1  -6  -1  164.58   19.20
   1   6   1  164.28   20.50
   1   6   1  176.18   18.40
   1   6   1  185.58   16.40
  -2  -6  -1  251.27   22.30
  -2  -6  -1  225.68   24.70
  -2  -6  -1  268.87   28.00
   2   6   1  231.18   23.30
   2   6   1  245.28   26.40
  -3  -6  -1   17.20    7.00
  -3  -6  -1   15.80    7.80
  -3  -6  -1   20.90    5.20
   3   6   1   22.20    6.80
  -4  -6  -1   30.90   10.10
  -4  -6  -1   34.70    8.60
  -4  -6  -1   33.80    7.00
   4   6   1   18.80    7.30
   4   6   1   20.10    6.00
  -5  -6  -1  201.98   25.50
  -5  -6  -1  310.77   25.80
   5   6   1  272.77   28.70
   5   6   1  227.08   24.40
  -6  -6  -1  119.69   15.40
  -6  -6  -1  115.79   15.50
  -6  -6  -1  152.38   19.50
   6   6   1  102.99   17.40
   6   6   1  103.59   14.50
  -7  -6  -1  244.58   25.90
  -7  -6  -1  288.37   27.60
   7   6   1  236.48   25.70
  -8  -6  -1  739.13   65.69
  -8  -6  -1  786.12   62.99
   8   6   1  618.44   63.49
  -9  -6  -1   88.19   16.40
   9   6   1   75.79   13.60
 -10  -6  -1  565.24   52.19
  10   6   1  469.65   48.30
 -11  -6  -1  326.27   35.80
  11   6   1  251.37   30.90
 -12  -6  -1   61.49   17.10
  12   6   1   55.09   14.10
 -13  -6  -1  606.34   58.69
  13   6   1  533.95   55.59
 -14  -6  -1  181.58   29.50
  14   6   1  157.28   25.50
 -15  -6  -1  205.08   31.30
  15   6   1  227.88   29.30
 -13   7   1  118.49   20.20
  11  -7  -1  867.31   68.89
 -11   7   1  704.53   74.99
  10  -7  -1   42.20    7.10
 -10   7   1   39.50   13.40
   9  -7  -1   21.50    4.80
  -9   7   1   -7.30    9.10
   8  -7  -1  169.88   15.80
  -8   7   1  111.49   20.00
   7  -7  -1  564.44   49.70
  -7   7   1  565.34   50.19
   6  -7  -1 1034.80   85.29
  -6   7   1 1004.10   86.39
  -6   7   1  919.61   86.19
   5  -7  -1   49.90    8.80
  -5   7   1   49.20    9.90
  -5   7   1   64.59    9.90
   4  -7  -1  855.91   82.99
  -4   7   1 1009.70   84.79
  -4   7   1  979.50   82.89
  -4   7   1  995.30   84.79
   3  -7  -1 2307.97  215.68
  -3   7   1 2447.66  217.28
  -3   7   1 2927.21  215.28
   2  -7  -1 1087.09   93.49
  -2   7   1 1030.00   96.99
  -2   7   1  987.50   94.59
  -2   7   1 1074.49   98.69
  -2   7   1 1192.68   91.89
   1  -7  -1 2255.47  213.98
  -1   7   1 2635.54  216.18
  -1   7   1 2618.84  213.78
  -1   7   1 2351.76  215.48
  -1   7   1 2812.82  212.48
   0  -7  -1 1025.00   90.09
   0   7   1 1112.19   87.59
   0   7   1  874.51   90.79
   0   7   1 1117.69   89.49
  -1  -7  -1  573.14   49.50
  -1  -7  -1  419.16   44.90
   1   7   1  460.15   46.70
   1   7   1  489.05   44.20
   1   7   1  521.05   42.30
  -2  -7  -1   66.29   11.80
  -2  -7  -1   87.19   15.70
   2   7   1   50.99   11.20
   2   7   1   61.69   10.00
   2   7   1   62.89    6.80
  -3  -7  -1  483.35   42.80
  -3  -7  -1  330.17   37.70
  -3  -7  -1  433.06   35.60
   3   7   1  392.56   39.90
   3   7   1  361.06   36.30
  -4  -7  -1 1105.09   87.89
  -4  -7  -1 1106.89   94.29
  -4  -7  -1 1020.70   90.09
   4   7   1  997.00   92.29
   4   7   1  884.21   87.89
  -5  -7  -1  403.96   35.50
  -5  -7  -1  414.26   51.79
  -5  -7  -1  350.26   37.00
   5   7   1  463.95   44.60
   5   7   1  309.67   35.00
  -6  -7  -1  172.98   20.90
   6   7   1  156.68   18.90
  -7  -7  -1   15.00    6.90
  -7  -7  -1   16.40    8.30
   7   7   1    3.80    6.30
  -8  -7  -1  339.37   31.40
   8   7   1  284.57   32.00
  -9  -7  -1   83.79   16.40
   9   7   1   50.59   12.20
 -10  -7  -1   21.10   12.70
  10   7   1   19.60   10.40
 -11  -7  -1    7.30   12.20
  11   7   1    3.40    9.20
 -13  -7  -1  201.08   28.10
  13   7   1  141.19   25.50
 -14  -7  -1  204.48   30.30
  14   7   1  192.28   27.50
 -13   8   1  -25.40   10.40
 -12   8   1  343.77   40.40
 -11   8   1  -18.40   11.40
  10  -8  -1  115.59   11.90
 -10   8   1   55.09   17.80
   9  -8  -1    8.20    4.50
   8  -8  -1   68.39   10.20
  -8   8   1   57.19   14.80
   7  -8  -1  296.57   28.80
  -7   8   1  304.87   31.80
   6  -8  -1  192.08   21.00
  -6   8   1  198.18   23.10
  -6   8   1  202.08   21.60
   5  -8  -1  215.28   24.00
  -5   8   1  236.28   25.00
  -5   8   1  257.27   25.00
   4  -8  -1 1973.40  180.38
  -4   8   1 2365.76  179.98
  -4   8   1 2042.70  181.78
   3  -8  -1  579.54   52.99
  -3   8   1  514.85   53.59
  -3   8   1  652.23   51.79
   2  -8  -1  601.24   57.09
  -2   8   1  622.44   56.19
  -2   8   1  671.23   55.39
  -2   8   1  634.64   58.79
   1  -8  -1 2460.85  202.58
  -1   8   1 2193.18  203.78
  -1   8   1 2240.58  203.68
  -1   8   1 2638.64  201.88
   0  -8  -1  574.84   53.79
   0   8   1  554.14   54.89
   0   8   1  643.44   50.99
   0   8   1  624.84   52.89
   0   8   1  532.55   54.89
  -1  -8  -1  839.72   80.09
   1   8   1  923.21   79.09
   1   8   1  891.41   82.09
   1   8   1  958.90   76.89
  -2  -8  -1   11.40    3.30
  -2  -8  -1    8.00    6.50
  -2  -8  -1    8.10    6.70
   2   8   1   14.60    7.60
   2   8   1   17.60    6.60
   2   8   1   13.90    3.10
  -3  -8  -1   11.60    7.00
  -3  -8  -1    3.20    3.40
  -3  -8  -1   35.60    9.50
   3   8   1   -1.60    5.30
   3   8   1    3.20    5.10
  -4  -8  -1  115.79   13.90
  -4  -8  -1  109.39   16.80
   4   8   1   97.49   14.10
   4   8   1   99.39   17.10
  -5  -8  -1  238.28   23.00
  -5  -8  -1  219.08   26.00
   5   8   1  200.78   24.00
   5   8   1  238.88   27.40
  -6  -8  -1  254.37   24.80
  -6  -8  -1  232.08   27.00
   6   8   1  212.88   25.40
  -7  -8  -1  289.07   27.10
  -7  -8  -1  219.58   27.80
   7   8   1  232.18   27.30
  -8  -8  -1   -6.50    6.10
  -8  -8  -1   10.80    8.80
   8   8   1   11.60    9.20
  -9  -8  -1  135.99   20.90
   9   8   1  111.39   19.50
 -10  -8  -1   43.90   14.30
  10   8   1   22.80   12.10
 -11  -8  -1  220.38   27.30
  11   8   1  165.78   26.70
 -12  -8  -1  214.78   28.40
  12   8   1  191.18   27.60
 -13  -8  -1    2.50   11.50
  13   8   1   22.20   11.60
 -14  -8  -1   28.10   14.30
  14   8   1   36.50   12.70
 -13   9   1  169.38   26.70
 -12   9   1  139.09   24.70
 -11   9   1   26.70   15.60
  10  -9  -1   73.79    9.70
 -10   9   1   30.30   15.50
   9  -9  -1   46.00    8.20
  -9   9   1   21.70   13.60
   8  -9  -1  384.66   35.30
  -8   9   1  354.86   39.00
   7  -9  -1   -4.70    8.50
  -7   9   1   17.60   11.00
   6  -9  -1  291.37   29.90
  -6   9   1  303.37   30.90
   5  -9  -1  279.87   29.30
  -5   9   1  292.97   29.40
   4  -9  -1 1189.48  104.79
  -4   9   1 1374.56  103.99
  -4   9   1 1047.40  106.29
   3  -9  -1 1314.77  121.89
  -3   9   1 1507.35  120.59
   2  -9  -1 2887.91  269.17
  -2   9   1 3381.56  268.57
  -2   9   1 3292.27  267.27
   1  -9  -1   49.20   10.70
  -1   9   1   56.89    8.60
  -1   9   1   66.39   10.90
   0  -9  -1  452.05   44.10
   0   9   1  485.65   40.50
   0   9   1  470.25   45.20
   0   9   1  379.16   44.50
   0   9   1  502.05   42.80
  -1  -9  -1    5.40    6.50
   1   9   1    9.70    6.00
   1   9   1    6.80    5.90
   1   9   1    8.70    3.20
  -2  -9  -1  110.89   13.30
  -2  -9  -1  151.18   19.50
   2   9   1  127.49   19.70
   2   9   1  164.98   13.50
   2   9   1  139.69   17.10
   4   9   1   80.89   13.60
  -5  -9  -1   16.50    9.70
  -5  -9  -1   23.60    6.80
   5   9   1   26.90    9.00
  -6  -9  -1 1393.66  111.39
  -6  -9  -1 1288.87  114.29
   6   9   1 1184.98  112.59
  -7  -9  -1    1.30    7.10
  -7  -9  -1   15.10    9.30
   7   9   1    1.80    8.60
  -8  -9  -1  510.45   56.09
  -8  -9  -1  713.93   56.99
   8   9   1  599.74   57.89
  -9  -9  -1    3.40    8.90
   9   9   1    1.70    9.80
 -10  -9  -1  185.68   24.20
  10   9   1  157.18   24.70
 -11  -9  -1   19.10   12.00
  11   9   1   14.40   11.80
 -12  -9  -1   80.69   16.70
  12   9   1   71.99   17.20
 -13  -9  -1   71.19   15.40
  13   9   1   53.49   15.30
 -13  10   1  233.18   32.10
 -12  10   1   -1.50   12.90
 -11  10   1  267.17   35.60
   9 -10  -1    9.80    5.80
  -9  10   1   -2.00   11.40
   8 -10  -1    1.00    6.00
  -8  10   1   -9.10   10.50
   7 -10  -1  170.18   19.80
  -7  10   1  140.09   21.90
   6 -10  -1    8.70    7.30
  -6  10   1   11.80    9.70
   5 -10  -1  718.83   70.09
  -5  10   1  831.42   69.49
   4 -10  -1   23.20    8.90
  -4  10   1   26.40    9.90
   3 -10  -1 3435.66  302.97
  -3  10   1 3738.53  301.07
   2 -10  -1  473.75   49.99
  -2  10   1  564.64   48.50
  -2  10   1  549.45   47.60
   1 -10  -1  590.94   57.79
  -1  10   1  600.14   54.49
  -1  10   1  675.43   56.49
   0 -10  -1   44.50   11.80
   0  10   1   49.10    9.80
   0  10   1   57.89    8.40
   0  10   1   32.60   20.90
  -1 -10  -1   52.89   12.20
   1  10   1   62.99    8.10
   1  10   1   49.20   12.30
   1  10   1   67.19   11.40
  -2 -10  -1   -0.50    6.90
   2  10   1    3.50    2.70
   2  10   1    2.90    6.50
   2  10   1  -13.70    6.60
  -3 -10  -1   80.29   10.10
  -3 -10  -1   98.19   16.90
   3  10   1  132.49   18.30
   3  10   1   92.09   15.30
  -4 -10  -1   41.30    7.00
   4  10   1   29.70   10.60
  -5 -10  -1  217.18   27.10
  -5 -10  -1  206.08   21.30
   5  10   1  211.48   25.90
  -6 -10  -1 1340.57  117.39
  -6 -10  -1 1476.55  121.89
   6  10   1 1301.27  120.09
  -7 -10  -1  414.86   39.00
  -7 -10  -1  419.86   43.00
   7  10   1  383.96   42.40
  -8 -10  -1 2550.64  210.68
  -8 -10  -1 2485.45  208.88
   8  10   1 2333.87  210.98
  -9 -10  -1  145.49   19.50
   9  10   1  102.19   20.40
 -10 -10  -1  340.77   41.50
  10  10   1  315.17   49.00
 -11 -10  -1  101.99   17.40
  11  10   1  108.89   21.20
 -12 -10  -1   52.79   13.60
  12  10   1   37.70   14.00
 -13 -10  -1  -11.80   10.60
  13  10   1    6.30   11.20
 -12  11   1  -15.80   11.90
 -11  11   1  538.65   54.19
  10 -11  -1   -0.50    2.30
 -10  11   1   -5.80   12.10
   9 -11  -1  414.46   39.60
  -9  11   1  458.95   49.99
   8 -11  -1   56.29   11.50
  -8  11   1   50.79   14.10
   7 -11  -1    0.90    6.40
  -7  11   1   -2.20    9.60
   6 -11  -1  619.54   59.09
  -6  11   1  664.13   59.39
   5 -11  -1   18.80    9.00
  -5  11   1   15.70    9.20
   4 -11  -1  621.54   59.89
  -4  11   1  665.83   58.29
   3 -11  -1 1025.40   92.79
  -3  11   1 1052.99   90.29
   2 -11  -1  635.04   61.49
  -2  11   1  679.93   58.49
   1 -11  -1    4.20    7.90
  -1  11   1   11.50    6.10
  -1  11   1    6.30    5.60
   0 -11  -1   12.20    9.30
   0  11   1   20.40    8.30
   0  11   1   12.20    5.10
  -1 -11  -1  210.48   26.20
   1  11   1  218.48   24.10
   1  11   1  197.78   19.80
  -2 -11  -1   11.90    9.70
   2  11   1   14.90    8.20
  -3 -11  -1    7.00    9.70
   3  11   1    8.70    8.40
  -4 -11  -1  102.19   16.40
  -4 -11  -1  183.88   23.40
   4  11   1  163.28   21.60
  -5 -11  -1  860.51   73.69
  -5 -11  -1  744.63   67.29
   5  11   1  736.33   71.39
  -6 -11  -1   98.19   14.00
  -6 -11  -1  139.39   22.50
   6  11   1  129.59   21.80
  -7 -11  -1  869.31   77.89
  -7 -11  -1  959.10   82.39
   7  11   1  842.12   81.89
  -8 -11  -1  669.13   56.49
  -8 -11  -1  531.65   52.99
   8  11   1  547.35   57.39
  -9 -11  -1  904.01   83.69
 -10 -11  -1    9.90    8.60
  10  11   1   11.50   12.90
 -11 -11  -1   38.50   11.20
  11  11   1   36.70   14.80
  12  11   1   60.09   16.00
 -11  12   1  250.17   30.80
 -10  12   1  467.65   47.90
  -9  12   1    9.20   12.00
  -8  12   1  619.84   59.49
   7 -12  -1  180.28   22.40
  -7  12   1  169.78   24.60
   6 -12  -1  767.22   72.29
  -6  12   1  831.32   72.59
   5 -12  -1   16.50    9.30
  -5  12   1   10.80   10.00
   4 -12  -1 1685.53  151.78
  -4  12   1 1820.52  150.18
   3 -12  -1  957.10   84.99
  -3  12   1  911.61   81.59
   2 -12  -1  350.76   37.10
  -2  12   1  326.57   32.40
   1 -12  -1  446.56   48.50
  -1  12   1  516.35   45.20
   0 -12  -1  560.44   54.09
   0  12   1  509.55   48.50
   0  12   1  587.04   51.29
  -1 -12  -1    0.20    9.50
   1  12   1    9.80    8.00
   1  12   1    4.10    3.60
  -2 -12  -1   12.50   11.30
   2  12   1   10.60    9.30
  -3 -12  -1   42.10   13.70
   3  12   1   23.80   10.70
  -4 -12  -1  710.93   68.39
   4  12   1  719.33   67.09
  -5 -12  -1   28.20   12.70
   5  12   1    5.70   10.80
  -6 -12  -1 1403.16  113.79
  -6 -12  -1 1104.79  110.49
   6  12   1 1289.17  112.69
  -7 -12  -1  154.88   19.60
  -7 -12  -1  193.98   25.00
   7  12   1  194.58   27.90
  -8 -12  -1  332.77   35.60
  -8 -12  -1  452.25   40.00
   8  12   1  343.47   41.80
  -9 -12  -1  286.57   29.60
   9  12   1  283.17   36.10
 -10 -12  -1  183.08   23.30
  10  12   1  238.78   30.90
 -11 -12  -1   -0.60    8.40
  11  12   1    7.20   12.00
 -10  13   1   84.79   16.70
   9 -13  -1  435.46   40.80
  -9  13   1  492.45   46.50
   8 -13  -1   64.29   11.50
  -8  13   1   59.59   15.00
   7 -13  -1  327.97   35.10
  -7  13   1  324.87   35.60
   6 -13  -1  319.07   33.50
  -6  13   1  281.07   32.40
   5 -13  -1  425.96   43.80
  -5  13   1  438.86   42.30
   4 -13  -1  543.15   54.29
  -4  13   1  577.64   52.09
   3 -13  -1 2028.60  174.98
  -3  13   1 2014.50  171.88
   2 -13  -1    7.80   10.30
  -2  13   1   10.50    7.30
   1 -13  -1   51.19   14.10
  -1  13   1   60.79   10.30
   0 -13  -1    9.20   11.30
   0  13   1   27.20    8.30
   0  13   1   12.80    5.30
  -1 -13  -1   31.70   13.00
   1  13   1   52.49   11.60
  -2 -13  -1   86.69   18.70
   2  13   1  131.39   20.20
  -3 -13  -1  202.48   28.70
   3  13   1  189.78   26.70
  -4 -13  -1   83.79   18.00
   4  13   1   53.49   14.30
  -5 -13  -1  791.72   70.99
   5  13   1  685.23   69.39
  -6 -13  -1  312.87   34.50
   6  13   1  251.77   34.70
  -7 -13  -1  115.09   19.10
   7  13   1   67.49   16.80
  -8 -13  -1  584.84   49.00
   8  13   1  399.56   50.59
   9  13   1  249.18   32.50
  10  13   1   42.90   14.10
   9 -14  -1  197.98   19.20
  -9  14   1  182.98   25.10
   8 -14  -1  120.89   16.30
  -8  14   1   90.59   17.10
   7 -14  -1  433.16   42.70
  -7  14   1  406.16   41.90
   6 -14  -1  177.08   23.50
  -6  14   1  132.79   20.80
   5 -14  -1  725.73   66.09
  -5  14   1  677.73   63.79
   4 -14  -1  311.07   42.20
  -4  14   1  282.57   36.50
   3 -14  -1  427.16   44.00
  -3  14   1  400.96   39.50
   2 -14  -1   17.00   11.70
  -2  14   1    7.90    6.80
   1 -14  -1   57.29   15.80
  -1  14   1   51.89    9.30
   0 -14  -1   50.79   15.80
  -1 -14  -1   64.59   16.10
   1  14   1   48.00   10.10
  -2 -14  -1   20.70   12.70
   2  14   1   13.30    9.70
  -3 -14  -1  288.07   35.00
   3  14   1  266.37   32.30
   4  14   1  136.49   23.10
  -5 -14  -1  150.58   25.80
   5  14   1  161.18   25.60
  -6 -14  -1   82.29   16.90
   6  14   1   50.79   15.70
  -7 -14  -1  258.57   30.10
   7  14   1  207.58   31.40
   8  14   1   33.60   14.70
   9  14   1  194.28   28.40
   7 -15  -1   13.90    8.30
  -7  15   1   13.00    9.70
   6 -15  -1  188.78   25.90
  -6  15   1  158.48   22.50
   5 -15  -1   48.60   13.30
  -5  15   1   30.70   11.10
   4 -15  -1  351.36   38.90
  -4  15   1  346.67   34.90
   3 -15  -1   -0.20   11.40
  -3  15   1   11.00    7.60
   2 -15  -1  219.98   30.40
  -2  15   1  204.68   22.60
   1 -15  -1  214.28   30.30
   0 -15  -1  336.57   40.10
  -1 -15  -1  244.38   32.00
  -3 -15  -1   57.49   16.50
   3  15   1   68.89   14.40
  -4 -15  -1  272.67   34.00
   4  15   1  263.27   31.40
  -5 -15  -1  264.97   32.10
   5  15   1  233.48   30.50
  -6 -15  -1  469.85   45.60
   6  15   1  395.86   44.50
   7  15   1   75.29   15.40
   6 -16  -1   58.29   13.30
   5 -16  -1  165.98   22.90
  -5  16   1   99.29   17.40
   4 -16  -1    6.00   11.10
  -4  16   1    5.00    8.30
   3 -16  -1  173.98   28.70
  -3  16   1  216.98   22.00
   2 -16  -1  535.65   54.39
   1 -16  -1  158.58   27.30
   0 -16  -1  781.42   74.39
  -1 -16  -1   14.60   13.40
  -2 -16  -1  700.93   68.49
  -3 -16  -1   81.59   18.30
  -4 -16  -1  186.78   29.10
   4  16   1  218.18   30.10
  -5 -16  -1  971.60   78.19
   5  16   1  717.83   75.29
   2 -17  -1   23.70   13.00
   1 -17  -1  608.94   59.79
   0 -17  -1   52.49   15.80
  -1 -17  -1  234.78   31.70
  -2 -17  -1  196.58   29.90
  -3 -16   2   38.00   14.00
  -2 -16   2   52.79   14.70
  -1 -16   2  365.36   41.70
   0 -16   2  193.68   30.00
   1 -16   2  551.34   56.49
   2 -16   2   13.00   13.60
  -3  16  -2   55.29   10.00
   3 -16   2   45.40   14.90
  -4  16  -2    8.20    7.50
   4 -16   2   12.00   15.10
   6  15  -2  338.47   35.60
  -6 -15   2  332.57   44.30
  -5 -15   2  313.37   37.20
  -4 -15   2   21.60   13.80
  -3 -15   2   43.10   16.50
  -2 -15   2   32.70   15.60
  -1 -15   2   -7.50   13.30
   0 -15   2  587.54   60.19
  -1  15  -2  343.97   33.60
   1 -15   2  389.36   43.20
  -2  15  -2  436.56   40.70
   2 -15   2  439.76   47.40
  -3  15  -2   59.39   12.10
   3 -15   2   72.19   17.90
  -4  15  -2  334.67   35.40
   4 -15   2  393.96   40.50
  -5  15  -2   20.70    9.60
   5 -15   2   35.50   12.50
  -6  15  -2   23.50    9.40
   6 -15   2   44.10   17.60
   7  14  -2   41.00   13.30
  -7 -14   2   37.60   10.80
   6  14  -2  506.35   53.29
  -6 -14   2  599.84   56.49
   5  14  -2   38.20   11.70
  -5 -14   2   37.40   15.40
   4  14  -2  113.79   18.10
  -4 -14   2   97.99   20.70
   3  14  -2  363.06   38.50
  -3 -14   2  384.96   44.60
  -2 -14   2  119.99   23.50
  -1 -14   2  856.31   82.09
   0  14  -2   16.30    5.70
   0 -14   2   10.00   13.40
  -1  14  -2   74.49   13.00
   1 -14   2   84.59   19.40
  -2  14  -2  314.17   35.30
   2 -14   2  424.66   42.60
  -3  14  -2  153.88   19.50
   3 -14   2  151.38   26.40
  -4  14  -2   25.50    9.80
   4 -14   2   44.60   13.30
  -5  14  -2  205.68   24.40
   5 -14   2  213.88   28.00
  -6  14  -2   13.60   10.40
   6 -14   2   17.20   10.40
  -7  14  -2   22.60   11.00
   7 -14   2   45.50   10.70
   9  13  -2   73.69   15.70
   8  13  -2  181.88   28.70
  -8 -13   2  260.97   27.50
   7  13  -2  229.18   32.70
  -7 -13   2  313.07   34.30
   6  13  -2   30.70   12.80
  -6 -13   2   14.50   12.80
   5  13  -2   18.80   17.50
  -5 -13   2   20.70   14.30
   4  13  -2  419.06   43.70
  -4 -13   2  437.76   47.90
   3  13  -2  118.59   18.60
  -3 -13   2   98.39   21.30
   2  13  -2  751.22   69.09
  -2 -13   2  760.42   73.39
   1  13  -2  120.39   13.80
  -1 -13   2  113.99   22.20
   0  13  -2  285.87   28.20
   0 -13   2  309.57   36.70
  -1  13  -2   75.49   11.90
   1 -13   2   78.49   17.50
  -2  13  -2   20.60    8.40
   2 -13   2   19.80   12.40
  -3  13  -2   10.80    7.80
   3 -13   2    8.70   10.60
  -4  13  -2  197.78   23.40
   4 -13   2  198.98   27.80
  -5  13  -2   58.49   18.60
  -6  13  -2    3.60    9.20
   6 -13   2   16.00    9.20
  -7  13  -2   77.99   16.30
   7 -13   2  135.69   18.00
  -9  13  -2  524.55   50.89
  10  12  -2  535.45   53.29
   9  12  -2  114.29   20.30
  -9 -12   2  118.99   17.80
   8  12  -2   37.70   15.10
  -8 -12   2   56.09   11.50
   7  12  -2   84.29   18.20
  -7 -12   2   98.79   19.90
   6  12  -2    7.60   11.80
  -6 -12   2   -8.30    6.10
  -6 -12   2    4.50   11.30
   5  12  -2   55.89   14.80
  -5 -12   2   26.40   10.40
  -5 -12   2   48.70   16.20
   4  12  -2  867.21   81.89
  -4 -12   2  943.41   85.09
   3  12  -2  191.08   25.40
  -3 -12   2  200.18   29.00
   2  12  -2 1067.09   95.39
  -2 -12   2 1094.49   99.09
   1  12  -2  954.40   83.69
   1  12  -2  916.31   80.99
  -1 -12   2  971.00   88.09
   0  12  -2  423.46   37.80
   0 -12   2  395.16   44.10
  -1  12  -2  370.46   35.90
   1 -12   2  405.76   41.90
  -2  12  -2   30.40    8.20
   2 -12   2   30.00   12.00
  -3  12  -2 1174.58  101.59
   3 -12   2 1173.18  105.09
  -4  12  -2    2.70    7.40
   4 -12   2    1.20    8.30
  -5  12  -2    2.80    8.10
   5 -12   2    8.40    8.70
  -6  12  -2    2.90    8.70
   6 -12   2    0.80    7.30
  -7  12  -2  133.19   22.80
   7 -12   2  209.88   28.30
   8 -12   2  510.45   45.40
  -9  12  -2  215.38   27.30
 -10  12  -2  401.66   41.90
 -11  12  -2   61.09   14.50
  11  11  -2  139.39   24.90
 -11 -11   2  185.78   22.20
  10  11  -2   10.20   11.50
 -10 -11   2    9.60    9.00
   9  11  -2  626.94   64.69
  -9 -11   2  725.83   62.79
  -8 -11   2  519.55   49.99
  -8 -11   2  453.65   46.00
   7  11  -2  520.65   55.09
  -7 -11   2  610.64   58.19
  -7 -11   2  560.34   52.09
   6  11  -2   36.50   13.30
  -6 -11   2   24.60    8.20
  -6 -11   2   31.00   14.10
   5  11  -2  693.63   68.29
  -5 -11   2  791.32   71.59
  -5 -11   2  737.23   65.39
   4  11  -2  111.89   19.90
  -4 -11   2  142.29   23.00
  -4 -11   2  121.29   14.70
   3  11  -2 1221.58  107.49
   3  11  -2 1307.37  111.89
  -3 -11   2 1348.47  115.09
  -3 -11   2 1243.78  108.69
   2  11  -2    9.30    4.30
   2  11  -2    7.90    8.10
  -2 -11   2   12.70   11.10
   1  11  -2 1367.06  114.39
   1  11  -2 1275.97  111.99
  -1 -11   2 1320.37  117.69
   0  11  -2   45.30    9.50
   0  11  -2   58.19    9.00
   0 -11   2   32.30   12.30
  -1  11  -2 1073.69   91.39
   1 -11   2 1049.89   95.69
  -2  11  -2  231.38   23.80
   2 -11   2  232.18   27.80
  -3  11  -2  458.15   42.60
   3 -11   2  463.55   45.70
  -4  11  -2  448.36   41.30
   4 -11   2  430.76   43.40
  -5  11  -2  231.38   24.80
   5 -11   2  212.28   25.40
  -6  11  -2    7.10    9.60
   6 -11   2   12.30    7.00
  -7  11  -2   46.90   12.50
   7 -11   2   51.49   10.80
  -8  11  -2  115.29   19.50
   8 -11   2  141.39   16.20
  -9  11  -2   -3.00   10.60
 -10  11  -2  559.04   54.99
 -11  11  -2   48.50   14.50
  12  10  -2  169.08   27.00
 -12 -10   2  224.48   25.50
  11  10  -2  130.79   22.00
 -11 -10   2  125.09   20.00
  10  10  -2  110.69   20.40
 -10 -10   2   94.99   17.00
   9  10  -2  402.26   54.69
  -9 -10   2  557.94   48.60
   8  10  -2   56.49   15.60
  -8 -10   2   62.39   15.80
  -8 -10   2   64.09   13.40
   7  10  -2 1127.09  115.49
  -7 -10   2 1475.45  118.59
  -7 -10   2 1354.06  114.59
   6  10  -2   81.59   16.30
  -6 -10   2   82.69   17.70
  -6 -10   2   87.99   14.50
   5  10  -2  993.90   95.89
  -5 -10   2 1187.78   99.09
   4  10  -2  603.84   58.29
  -4 -10   2  651.73   61.19
  -4 -10   2  630.84   56.19
   3  10  -2 1484.45  130.39
  -3 -10   2 1472.75  136.09
  -3 -10   2 1690.83  132.19
   2  10  -2 1263.17  109.79
   2  10  -2 1298.07  112.69
  -2 -10   2 1321.97  115.49
  -2 -10   2 1318.17  110.59
   1  10  -2 1215.48  103.69
   1  10  -2 1235.18  105.89
  -1 -10   2 1217.68  108.69
   0  10  -2 1503.55  125.59
   0  10  -2 1573.74  127.19
   0 -10   2 1361.26  129.39
  -1  10  -2   73.29   11.00
  -1  10  -2  105.09   13.80
   1 -10   2   54.89   14.30
  -2  10  -2  221.68   22.20
  -3  10  -2  115.99   14.50
   3 -10   2  101.19   16.90
  -4  10  -2    5.40    6.80
   4 -10   2    9.80    7.20
  -5  10  -2  257.47   25.30
   5 -10   2  204.08   24.70
  -6  10  -2  395.56   37.70
   6 -10   2  369.46   36.90
  -7  10  -2    3.80    8.90
   7 -10   2    7.40    5.70
  -8  10  -2   23.90   11.80
   8 -10   2   38.10    8.30
  -9  10  -2  183.58   25.80
 -10  10  -2   59.29   16.20
 -11  10  -2  564.44   56.49
 -12  10  -2   -2.70   12.40
  13   9  -2  568.54   55.59
  12   9  -2   46.70   14.40
 -12  -9   2   58.69   14.80
  11   9  -2  253.27   33.50
 -11  -9   2  310.57   33.50
 -10  -9   2   18.00   14.10
   9   9  -2  121.59   21.10
  -9  -9   2  138.39   21.10
   8   9  -2  394.26   47.90
  -8  -9   2  542.15   51.49
  -8  -9   2  549.45   48.50
  -7  -9   2  241.88   31.20
  -7  -9   2  236.78   26.90
   6   9  -2  208.58   26.70
  -6  -9   2  245.58   26.30
  -6  -9   2  249.68   29.50
   5   9  -2  214.88   27.80
  -5  -9   2  272.47   31.20
  -5  -9   2  291.47   27.30
   4   9  -2  899.51   78.59
   4   9  -2  812.92   81.89
  -4  -9   2 1006.90   81.49
  -4  -9   2 1039.50   89.09
   3   9  -2    2.50    2.70
   3   9  -2   -2.80    5.90
   3   9  -2   -9.30   10.20
  -3  -9   2    3.10    8.30
  -3  -9   2   -1.20    4.10
   2   9  -2 5061.09  413.06
   2   9  -2 4743.33  425.46
   2   9  -2 5212.38  410.76
  -2  -9   2 5099.09  412.66
  -2  -9   2 4501.45  414.76
   1   9  -2  768.82   80.09
   1   9  -2  908.21   75.89
   1   9  -2  881.91   73.69
  -1  -9   2  859.31   73.89
  -1  -9   2  886.91   78.29
   0   9  -2 2839.62  248.98
   0   9  -2 3049.50  243.38
   0   9  -2 2910.91  241.78
   0  -9   2 2746.63  245.28
  -1   9  -2  682.63   54.89
  -1   9  -2  654.23   68.59
  -1   9  -2  599.64   53.49
   1  -9   2  530.25   56.29
  -2   9  -2   18.60    6.10
   2  -9   2   16.80    7.40
  -3   9  -2    6.40    5.30
   3  -9   2    6.80    6.00
  -4   9  -2  105.19   14.20
   4  -9   2  101.69   14.80
  -5   9  -2    9.40    7.20
   5  -9   2    8.50    5.90
  -6   9  -2  195.38   22.40
   6  -9   2  180.48   20.60
  -7   9  -2  527.25   49.80
  -8   9  -2  386.96   37.30
   8  -9   2  335.87   33.10
  -9   9  -2   -6.70   10.00
   9  -9   2   -5.20    2.70
 -10   9  -2  550.44   54.89
 -11   9  -2   22.40   14.00
 -12   9  -2  396.46   44.50
 -13   9  -2   -2.00   12.50
  13   8  -2  101.69   20.20
 -13  -8   2  163.18   24.50
  12   8  -2  301.17   35.70
  11   8  -2    0.60   10.30
 -11  -8   2   20.80   12.50
  10   8  -2   -2.60    9.80
 -10  -8   2    6.30   11.50
   9   8  -2  239.38   30.70
  -9  -8   2  307.47   32.40
   8   8  -2  416.86   47.90
  -8  -8   2  547.55   49.50
  -8  -8   2  551.64   51.29
   7   8  -2  134.59   20.80
  -7  -8   2  168.08   23.80
  -7  -8   2  167.18   21.60
   6   8  -2  320.67   35.70
  -6  -8   2  363.06   38.80
  -6  -8   2  417.56   37.10
   5   8  -2   47.80   12.40
   5   8  -2   12.30    7.80
  -5  -8   2   27.90   10.90
  -5  -8   2   27.80    8.40
   4   8  -2  280.47   30.40
   4   8  -2  279.07   35.60
   4   8  -2  293.97   26.90
  -4  -8   2  320.07   32.90
  -4  -8   2  366.16   30.50
   3   8  -2 1023.60   99.99
   3   8  -2 1214.68   97.99
   3   8  -2 1184.88  106.29
  -3  -8   2 1329.67  108.89
  -3  -8   2 1213.18   99.69
  -3  -8   2 1029.80  101.99
   2   8  -2  834.32   85.49
   2   8  -2  983.10   79.49
   2   8  -2  870.61   80.79
  -2  -8   2  911.81   83.09
  -2  -8   2 1032.60   88.59
  -2  -8   2  955.70   79.99
   1   8  -2 7347.26  568.24
   1   8  -2 6641.54  569.54
   1   8  -2 6831.02  574.64
  -1  -8   2 6486.65  571.34
   0   8  -2 1666.53  139.39
   0   8  -2 1454.85  143.09
   0   8  -2 1708.83  138.19
   0  -8   2 1730.53  145.29
  -1   8  -2  363.96   30.80
  -1   8  -2  300.37   29.40
   1  -8   2  277.07   31.90
   1  -8   2  372.76   35.50
  -2   8  -2  694.53   66.99
  -2   8  -2  789.02   62.99
   2  -8   2  692.03   64.99
  -3   8  -2   20.00    7.20
  -3   8  -2   33.10    6.60
   3  -8   2   30.90    7.60
  -4   8  -2  270.77   23.70
  -4   8  -2  216.48   27.80
   4  -8   2  214.88   23.70
  -5   8  -2  161.68   17.10
  -5   8  -2  133.29   17.10
   5  -8   2  120.19   15.80
  -6   8  -2  298.67   28.70
   6  -8   2  268.27   27.50
  -7   8  -2  943.31   75.89
   7  -8   2  769.12   73.59
  -8   8  -2  340.87   33.60
   8  -8   2  288.77   28.40
  -9   8  -2  342.47   38.50
   9  -8   2  373.36   32.60
 -10   8  -2  320.17   37.00
 -11   8  -2  403.26   53.19
 -12   8  -2    9.10   13.40
 -13   8  -2   12.80   14.20
 -14   8  -2   25.10   12.60
  14   7  -2  404.46   42.90
  13   7  -2  126.69   21.50
 -13  -7   2  153.38   24.50
  12   7  -2   79.19   17.80
 -12  -7   2  137.49   23.30
  11   7  -2    6.50   10.50
 -11  -7   2   10.70   12.70
  10   7  -2   -2.20    8.30
 -10  -7   2    1.20   10.80
   9   7  -2  719.63   74.79
  -9  -7   2  976.30   78.49
   8   7  -2   97.29   17.50
  -8  -7   2  160.08   22.50
  -8  -7   2  124.69   20.50
   7   7  -2   53.89   11.90
  -7  -7   2   70.89   14.00
  -7  -7   2   72.59   14.30
   6   7  -2  190.18   23.50
  -6  -7   2  248.28   25.30
  -6  -7   2  228.68   26.50
  -5  -7   2    6.90    7.80
  -5  -7   2    7.90    7.10
   4   7  -2  441.16   48.10
   4   7  -2  450.95   40.30
   4   7  -2  461.15   43.00
  -4  -7   2  508.75   49.90
  -4  -7   2  533.15   43.50
  -4  -7   2  434.86   44.90
   3   7  -2  261.57   22.80
   3   7  -2  250.17   25.20
   3   7  -2  252.07   30.00
  -3  -7   2  281.27   31.80
  -3  -7   2  232.48   26.90
   2   7  -2 4866.01  386.06
   2   7  -2 4774.52  378.96
   2   7  -2 4258.77  380.36
  -2  -7   2 4312.17  382.16
   1   7  -2 4067.09  319.47
   1   7  -2 3708.43  320.77
   1   7  -2 3749.22  325.17
  -1  -7   2 4389.06  327.17
  -1  -7   2 3269.17  321.77
   0   7  -2  285.97   25.20
   0   7  -2  268.07   29.70
   0   7  -2  278.77   26.20
   0  -7   2  248.38   27.60
   0  -7   2  310.07   31.10
  -1   7  -2  909.81   73.99
  -1   7  -2  831.02   72.99
   1  -7   2  823.42   77.39
  -2   7  -2  594.04   48.00
  -2   7  -2  506.45   51.19
   2  -7   2  629.44   52.19
   2  -7   2  471.75   49.10
  -3   7  -2 1162.88  104.99
  -3   7  -2 1398.46  102.39
  -3   7  -2 1218.28  104.39
   3  -7   2 1025.60  102.79
  -4   7  -2   56.19   10.80
  -4   7  -2   79.59   10.50
   4  -7   2   63.39    9.50
  -5   7  -2  553.94   50.59
   5  -7   2  566.94   50.09
  -6   7  -2 1364.46  108.89
   6  -7   2 1170.38  107.79
  -7   7  -2 1264.87  115.49
  -7   7  -2 1516.45  116.09
   7  -7   2 1248.58  113.69
  -8   7  -2  707.23   63.39
  -8   7  -2  737.83   67.09
   8  -7   2  765.72   63.69
  -9   7  -2 1033.10   91.79
  -9   7  -2 1014.30   87.49
   9  -7   2 1029.10   88.59
 -12   7  -2  260.87   33.00
 -13   7  -2    1.70   11.80
 -14   7  -2   48.80   14.20
  14   6  -2  147.09   24.90
 -14  -6   2  198.38   27.60
  13   6  -2  166.08   26.40
 -13  -6   2  228.98   30.60
  12   6  -2   26.30   15.30
 -12  -6   2   45.10   18.80
  11   6  -2   29.40   11.10
 -11  -6   2   26.50   14.80
  10   6  -2  269.87   32.00
 -10  -6   2  342.77   37.20
   9   6  -2  263.57   30.30
  -9  -6   2  329.07   34.50
   8   6  -2    4.70    7.00
  -8  -6   2    2.80    9.60
  -8  -6   2   15.80    8.50
   7   6  -2   77.59   12.80
  -7  -6   2   75.79   15.20
  -7  -6   2   81.89   15.80
   6   6  -2   35.70    5.10
   6   6  -2   49.20    8.80
  -6  -6   2   45.20   11.10
  -6  -6   2   56.89   11.80
   5   6  -2  620.34   56.09
   5   6  -2  590.14   53.49
   5   6  -2  686.23   61.39
  -5  -6   2  587.14   57.99
  -5  -6   2  750.12   57.89
  -5  -6   2  581.84   61.39
   4   6  -2  480.75   42.70
   4   6  -2  454.55   40.40
   4   6  -2  469.35   47.50
  -4  -6   2  415.86   44.20
  -4  -6   2  523.55   43.70
  -4  -6   2  507.15   48.90
   3   6  -2 2950.30  253.97
   3   6  -2 2920.31  249.18
   3   6  -2 2990.30  247.48
  -3  -6   2 3420.76  255.97
  -3  -6   2 2598.74  250.47
   2   6  -2  899.41   82.79
   2   6  -2 1011.10   87.69
   2   6  -2  972.80   81.59
  -2  -6   2 1116.69   88.99
  -2  -6   2  868.11   84.29
   1   6  -2  229.28   19.40
   1   6  -2  196.88   20.30
   1   6  -2  204.28   24.10
  -1  -6   2  261.07   25.90
  -1  -6   2  183.28   21.90
   0   6  -2   14.00    4.30
   0   6  -2   15.20    3.90
   0   6  -2   12.90    6.10
   0  -6   2   12.60    5.70
   0  -6   2   10.10    5.30
  -1   6  -2 1600.74  132.09
  -1   6  -2 1706.13  133.49
   1  -6   2 1665.53  136.39
   1  -6   2 1319.67  133.29
  -2   6  -2  295.87   27.60
   2  -6   2  240.38   25.20
  -3   6  -2 2442.86  194.28
   3  -6   2 2127.19  192.18
  -4   6  -2  658.03   59.39
  -4   6  -2  761.22   58.49
  -4   6  -2  644.74   59.09
   4  -6   2  617.04   58.19
  -5   6  -2  856.01   75.49
  -5   6  -2  858.81   76.59
  -5   6  -2  945.61   76.59
  -5   6  -2  906.81   77.09
  -6   6  -2 3834.22  299.87
  -6   6  -2 3685.73  297.87
   6  -6   2 3201.58  298.57
  -7   6  -2    1.30    3.40
  -7   6  -2   -8.00    5.60
   7  -6   2    5.40    2.60
  -8   6  -2 3846.02  299.77
  -8   6  -2 3305.87  301.87
  -9   6  -2    1.80    8.70
  -9   6  -2   36.80    6.90
 -10   6  -2  326.07   38.90
 -10   6  -2  412.46   35.40
 -11   6  -2    2.70   11.10
 -11   6  -2   21.50    7.10
 -12   6  -2    1.60    6.20
 -12   6  -2   -5.60    9.50
 -13   6  -2   44.40   14.70
 -14   6  -2   44.90   13.80
  15   5  -2  138.69   21.80
 -15  -5   2  162.08   26.40
  14   5  -2   -2.60    9.30
 -14  -5   2   -2.00   13.00
  13   5  -2  260.47   32.90
 -13  -5   2  335.87   38.40
  12   5  -2   75.49   14.60
 -12  -5   2   84.39   19.70
  11   5  -2  466.15   45.60
 -11  -5   2  476.55   50.49
  10   5  -2  169.68   21.00
 -10  -5   2  150.08   26.00
   9   5  -2   99.29   15.50
  -9  -5   2   98.79   19.60
   8   5  -2  177.08   19.50
  -8  -5   2  138.99   20.50
  -8  -5   2  185.38   23.70
   7   5  -2  156.78   17.30
  -7  -5   2  162.58   21.00
  -7  -5   2  131.39   18.80
   6   5  -2  417.66   44.00
   6   5  -2  475.65   40.20
  -6  -5   2  451.55   45.60
  -6  -5   2  454.95   42.60
  -6  -5   2  395.96   42.10
   5   5  -2 2231.68  179.98
   5   5  -2 2114.29  186.48
   5   5  -2 2295.47  182.08
  -5  -5   2 1983.90  183.78
  -5  -5   2 2322.37  183.78
  -5  -5   2 1993.90  186.98
   4   5  -2 1521.95  132.59
   4   5  -2 1567.24  134.19
   4   5  -2 1656.33  138.89
  -4  -5   2 1622.94  139.39
   3   5  -2  498.35   44.00
   3   5  -2  503.25   48.00
   3   5  -2  491.65   42.50
  -3  -5   2  512.55   48.50
   2   5  -2  697.93   60.39
   2   5  -2  763.62   61.79
   2   5  -2  745.13   65.59
  -2  -5   2  597.04   62.69
  -2  -5   2  789.72   66.19
   1   5  -2 2552.74  218.98
   1   5  -2 2314.97  215.38
   1   5  -2 2624.64  214.68
  -1  -5   2 2824.22  219.78
   0   5  -2  390.96   36.30
   0   5  -2  488.05   40.20
   0   5  -2  442.26   35.80
   0  -5   2  339.57   37.10
   0  -5   2  421.16   39.70
  -1   5  -2   88.09    9.60
  -1   5  -2  110.59   10.90
  -1   5  -2   77.89   11.70
   1  -5   2  105.59   12.90
   1  -5   2   72.99   10.60
  -2   5  -2   38.80    7.50
  -2   5  -2   42.00    6.40
   2  -5   2   53.69    8.50
   2  -5   2   32.00    6.50
  -3   5  -2  163.78   14.80
  -3   5  -2  157.48   15.80
   3  -5   2  114.59   14.10
  -4   5  -2 1900.41  153.08
  -4   5  -2 1771.52  152.78
  -4   5  -2 1782.92  152.58
  -4   5  -2 1789.02  151.48
  -5   5  -2  142.79   16.90
  -5   5  -2  154.08   15.20
  -5   5  -2  180.18   14.90
  -5   5  -2  180.08   15.10
   5  -5   2  132.39   15.40
  -6   5  -2 1618.74  137.69
  -6   5  -2 1778.82  136.29
   6  -5   2 1461.05  136.19
  -7   5  -2 2813.42  273.07
  -7   5  -2 3528.75  271.97
   7  -5   2 3394.36  271.47
  -8   5  -2 2917.81  273.87
  -8   5  -2 3383.66  272.37
   8  -5   2 3439.86  271.07
  -9   5  -2  630.44   60.29
  -9   5  -2  687.73   58.09
 -10   5  -2  923.01   78.79
 -10   5  -2  860.01   80.09
 -11   5  -2   97.39   16.40
 -11   5  -2   96.29   14.10
 -12   5  -2   -6.10    6.10
 -12   5  -2    5.70    9.70
 -13   5  -2  312.97   32.50
 -13   5  -2  349.27   36.80
 -14   5  -2   61.89   12.00
  15   4  -2   75.89   21.30
 -15  -4   2   25.00   15.20
  14   4  -2   65.49   14.00
 -14  -4   2   51.49   17.60
  13   4  -2  183.18   23.50
 -13  -4   2  150.28   26.90
  12   4  -2   22.00    9.50
 -12  -4   2    4.60   13.30
  11   4  -2  219.68   23.70
 -11  -4   2  152.38   27.10
  10   4  -2   84.09   13.70
 -10  -4   2   48.20   15.80
   9   4  -2  957.60   79.09
  -9  -4   2  768.02   79.29
   8   4  -2  237.08   24.60
  -8  -4   2  218.28   28.50
  -8  -4   2  284.07   25.70
   7   4  -2 1092.19   87.69
  -7  -4   2  931.71   90.39
   6   4  -2 2228.38  198.68
   6   4  -2 2441.16  190.08
  -6  -4   2 2149.39  192.28
  -6  -4   2 2200.78  195.48
   5   4  -2   19.40    7.00
  -5  -4   2   29.00    7.70
  -5  -4   2   43.60    9.50
  -5  -4   2   21.20    7.10
   4   4  -2 1303.47  114.89
   4   4  -2 1346.37  111.49
  -4  -4   2 1304.67  115.69
   3   4  -2  249.48   25.90
   3   4  -2  285.37   23.10
  -3  -4   2  199.98   24.00
  -3  -4   2  265.17   26.50
   2   4  -2  407.06   39.10
   2   4  -2  406.96   36.10
   2   4  -2  407.16   35.10
  -2  -4   2  439.26   39.40
   1   4  -2  422.86   39.90
   1   4  -2  469.95   39.30
   1   4  -2  519.85   43.80
  -1  -4   2  447.46   44.30
   0   4  -2   45.80    6.10
   0   4  -2   62.39    9.00
   0   4  -2   58.59    6.70
   0  -4   2   64.29    9.10
   0  -4   2   53.89    7.90
  -1   4  -2    3.20    2.90
  -1   4  -2    2.40    2.50
   1  -4   2    8.00    3.30
   1  -4   2    1.40    2.80
  -2   4  -2  447.16   37.80
  -2   4  -2  409.06   36.20
   2  -4   2  447.16   38.20
   2  -4   2  361.46   36.80
  -3   4  -2   78.99    9.60
  -3   4  -2   83.09    8.30
  -3   4  -2   93.39    9.80
   3  -4   2   91.09   10.20
   3  -4   2   72.09    8.70
  -4   4  -2  135.29   13.60
  -4   4  -2  161.78   14.00
  -4   4  -2  125.59   14.70
  -4   4  -2  151.38   13.80
  -5   4  -2  978.70   88.09
  -5   4  -2 1078.99   87.09
  -6   4  -2  443.46   41.00
  -6   4  -2  503.75   39.90
   6  -4   2  422.46   39.10
  -7   4  -2 2842.12  254.97
  -7   4  -2 3180.38  254.07
   7  -4   2 3078.69  252.77
  -8   4  -2   18.10    7.10
  -8   4  -2   12.60    5.00
   8  -4   2   20.00    3.20
  -9   4  -2  413.76   38.00
  -9   4  -2  421.46   39.60
 -10   4  -2  207.48   23.90
 -11   4  -2  345.77   34.20
 -11   4  -2  319.47   32.20
 -12   4  -2   29.60    9.30
 -12   4  -2   43.30   11.30
 -13   4  -2  330.97   33.10
 -13   4  -2  258.77   29.30
 -14   4  -2   63.09   12.80
 -15   4  -2   77.09   17.90
  15   3  -2  290.67   33.40
 -15  -3   2  292.07   36.00
  14   3  -2   55.19   12.30
 -14  -3   2   36.80   15.40
  13   3  -2   23.70   10.90
  12   3  -2    3.80    7.70
 -12  -3   2    2.00   11.80
  11   3  -2   34.20    8.90
 -11  -3   2   13.10   12.40
  10   3  -2   71.39   12.00
 -10  -3   2   43.30   14.40
   9   3  -2  393.36   36.30
   8   3  -2 1454.85  119.79
  -8  -3   2 1357.26  123.49
   7   3  -2  330.07   27.80
   7   3  -2  286.17   30.50
  -7  -3   2  238.78   28.50
  -7  -3   2  291.57   31.30
  -7  -3   2  355.16   32.50
   6   3  -2 2413.36  184.18
   6   3  -2 2106.49  186.98
  -6  -3   2 1923.11  186.28
  -6  -3   2 2324.57  189.08
   5   3  -2 3817.42  318.07
  -5  -3   2 3807.82  318.97
  -5  -3   2 3705.53  318.07
   4   3  -2   18.70    3.70
   4   3  -2   17.70    5.70
  -4  -3   2   13.00    5.00
  -4  -3   2    8.80    4.90
   3   3  -2  265.87   24.00
   3   3  -2  288.47   26.80
  -3  -3   2  259.17   26.70
   2   3  -2  888.31   68.99
   2   3  -2  815.22   71.19
  -2  -3   2  688.43   69.99
  -2  -3   2  867.21   71.59
   1   3  -2 1189.08  100.99
   1   3  -2 1112.49  101.39
   1   3  -2 1250.77  103.69
  -1  -3   2 1294.57  103.79
   0   3  -2 6096.49  490.35
   0  -3   2 5659.53  489.15
  -1   3  -2  486.35   38.30
  -1   3  -2  355.36   36.50
   1  -3   2  469.55   38.40
   1  -3   2  407.96   37.20
  -2   3  -2 1112.29   88.99
  -2   3  -2  982.80   88.29
  -3   3  -2  142.39   14.90
  -3   3  -2  147.59   15.70
  -3   3  -2  191.68   15.50
   3  -3   2  181.08   15.80
  -4   3  -2  503.45   45.50
  -4   3  -2  542.75   44.80
  -5   3  -2   18.00    3.90
  -5   3  -2   13.00    4.70
  -6   3  -2 2102.59  181.38
  -6   3  -2 2209.88  180.78
  -7   3  -2  177.38   17.70
  -7   3  -2  189.48   18.70
  -8   3  -2 1169.98   95.19
  -8   3  -2 1049.79   94.39
  -9   3  -2   28.10    7.60
  -9   3  -2   50.09    8.60
 -11   3  -2 1189.28  101.89
 -11   3  -2 1158.58  101.69
 -12   3  -2  137.59   18.70
 -12   3  -2  131.49   18.50
 -13   3  -2  551.14   55.39
 -13   3  -2  656.43   55.99
 -14   3  -2  120.59   18.70
 -15   3  -2   81.49   14.30
  15   2  -2   53.89   11.90
 -15  -2   2   50.99   15.90
  14   2  -2   79.69   14.50
 -14  -2   2   96.69   19.20
  13   2  -2  153.58   21.40
 -13  -2   2  162.18   26.10
  12   2  -2  241.88   26.10
 -12  -2   2  255.87   31.80
  11   2  -2    8.40    6.00
 -11  -2   2    1.30   10.30
  10   2  -2   30.50   10.60
 -10  -2   2   22.30   11.20
   9   2  -2   12.80    5.10
  -9  -2   2    2.30    8.40
   8   2  -2  437.46   37.20
  -8  -2   2  384.16   40.80
   7   2  -2  429.66   34.40
   7   2  -2  340.37   36.50
  -7  -2   2  419.26   38.00
  -7  -2   2  382.26   35.00
  -7  -2   2  345.57   37.50
   6   2  -2 1154.88  100.89
  -6  -2   2 1208.08  102.09
  -6  -2   2 1126.29  100.99
   5   2  -2  135.09   15.90
   5   2  -2  172.78   13.90
  -5  -2   2  154.38   16.80
  -5  -2   2  130.59   16.50
  -5  -2   2  107.49   15.10
   4   2  -2  305.67   25.40
   4   2  -2  283.67   27.50
  -4  -2   2  272.27   27.80
   3   2  -2   54.29    5.80
   3   2  -2   50.59    7.70
  -3  -2   2   38.40    7.20
  -3  -2   2   47.20    7.70
   1   2  -2   43.40    6.60
  -1  -2   2   38.00    6.70
   0   2  -2 2655.03  217.98
   0  -2   2 2553.14  217.88
  -1   2  -2  634.34   55.49
   1  -2   2  666.23   55.59
  -2   2  -2    1.10    2.60
   2  -2   2    2.70    2.20
  -3   2  -2  567.84   52.29
  -3   2  -2  588.24   52.79
  -3   2  -2  694.43   51.89
  -4   2  -2  132.59   12.20
  -4   2  -2  125.89   12.80
  -5   2  -2  188.08   17.70
  -5   2  -2  185.78   17.30
  -6   2  -2   47.10    7.20
  -6   2  -2   50.19    7.30
  -7   2  -2 4395.16  352.56
  -7   2  -2 4055.49  352.46
  -8   2  -2   27.90    5.70
  -8   2  -2   28.30    6.30
   8  -2   2   18.90    3.10
  -9   2  -2   45.90    8.20
  -9   2  -2   40.50    8.40
   9  -2   2   49.90    5.90
 -10   2  -2   32.50   12.80
 -10   2  -2   27.20    7.20
 -11   2  -2  203.58   23.30
 -11   2  -2  223.88   22.70
 -12   2  -2 1098.69   96.89
 -12   2  -2 1134.79   98.09
 -13   2  -2   86.69   15.30
 -14   2  -2  410.86   41.20
 -15   2  -2   -0.50    9.30
  15   1  -2  399.86   37.20
  14   1  -2  168.88   23.20
 -14  -1   2  247.48   29.50
  13   1  -2    4.10    6.30
 -13  -1   2   20.80   12.20
  12   1  -2  277.27   28.70
 -12  -1   2  317.67   34.70
  11   1  -2    8.50    5.20
 -11  -1   2   19.70   10.90
  10   1  -2  330.57   31.20
 -10  -1   2  351.76   36.10
   9   1  -2   77.49   10.50
  -9  -1   2   75.59   14.50
   8   1  -2  748.93   62.49
  -8  -1   2  701.83   65.89
   7   1  -2   16.40    5.10
   7   1  -2   18.40    4.00
  -7  -1   2   16.00    5.50
  -7  -1   2   12.30    7.00
   6   1  -2  950.50   76.79
   6   1  -2  942.81   79.59
  -6  -1   2  851.21   79.29
  -6  -1   2  883.91   79.79
   5   1  -2  267.07   24.50
   5   1  -2  256.27   21.90
  -5  -1   2  242.18   24.40
  -5  -1   2  223.58   24.10
   4   1  -2  998.90   81.59
   4   1  -2  987.10   83.69
  -4  -1   2  927.21   83.69
   3   1  -2  242.68   21.30
   3   1  -2  266.77   23.50
  -3  -1   2  233.98   23.20
   2   1  -2  102.99   11.40
  -2  -1   2  106.59   11.40
   0   1  -2  203.78   18.80
   0  -1   2  214.68   18.90
  -1   1  -2   44.00    4.90
   1  -1   2   42.50    4.90
   2  -1   2    5.10    1.50
  -3   1  -2  282.97   25.90
  -3   1  -2  310.07   25.80
  -4   1  -2  582.74   49.70
  -5   1  -2   17.40    3.70
  -5   1  -2   17.00    3.90
  -6   1  -2 2345.37  198.18
  -6   1  -2 2387.86  197.88
  -7   1  -2  676.23   65.29
  -7   1  -2  733.33   64.89
   7  -1   2  857.21   63.79
  -8   1  -2  603.54   54.59
  -8   1  -2  589.44   55.29
   8  -1   2  691.43   53.49
  -9   1  -2   20.40    6.60
  -9   1  -2   19.30    5.40
 -10   1  -2  154.18   15.40
  10  -1   2  126.89   13.60
 -11   1  -2  265.57   26.90
 -11   1  -2  275.57   24.40
  11  -1   2  211.88   22.80
 -12   1  -2  484.95   44.30
 -12   1  -2  478.25   46.50
 -13   1  -2  148.89   22.00
 -14   1  -2   32.00   12.00
 -15   1  -2   97.89   17.90
 -16   1  -2   70.09   15.50
  15   0  -2  701.73   61.19
  14   0  -2   19.90    8.50
 -14   0   2   41.90   13.90
  13   0  -2  106.29   15.90
 -13   0   2  162.78   23.10
  12   0  -2   80.69   12.40
 -12   0   2  123.19   19.80
  11   0  -2  258.37   25.20
 -11   0   2  264.17   30.00
  10   0  -2  243.58   22.90
 -10   0   2  228.48   27.10
   9   0  -2    9.60    4.10
  -9   0   2    9.70    7.50
   8   0  -2   40.20    6.20
  -8   0   2   33.60    9.10
   7   0  -2  870.71   76.69
   7   0  -2  931.31   78.29
  -7   0   2  899.51   78.29
  -7   0   2  876.11   78.69
   6   0  -2   31.20    6.70
   6   0  -2   32.10    4.70
  -6   0   2   30.30    7.40
  -6   0   2   34.40    7.00
   5   0  -2 1300.97  107.09
   5   0  -2 1288.37  104.79
  -5   0   2 1184.98  105.29
  -5   0   2 1161.78  106.49
  -5   0   2 1323.07  107.19
   4   0  -2  688.73   62.79
   4   0  -2  785.72   64.59
  -4   0   2  765.22   64.59
   3   0  -2    2.90    3.00
   3   0  -2    4.80    1.50
  -3   0   2    6.40    3.00
   2   0  -2  373.96   33.50
  -2   0   2  386.96   33.50
   1   0  -2 1250.87  101.99
  -1   0   2 1171.58  101.79
   0   0  -2 2643.74  220.38
  -1   0  -2  320.97   26.00
   1   0   2  284.57   25.90
   2   0   2 2907.61  241.68
  -3   0  -2 2549.54  247.98
   3   0   2 3128.59  247.98
   3   0   2 3254.27  247.58
  -4   0  -2  378.16   35.10
  -4   0  -2  374.46   34.60
   4   0   2  420.16   34.20
   4   0   2  444.06   34.40
  -5   0  -2  202.98   19.20
   5   0   2  210.48   17.80
  -6   0  -2 1103.69   99.79
  -6   0  -2 1118.19  100.79
   6   0   2 1333.97   99.29
  -7   0  -2  488.95   47.60
  -7   0  -2  534.45   49.00
   7   0   2  638.54   47.40
  -8   0  -2  422.56   39.10
  -8   0  -2  428.66   40.70
   8   0   2  491.25   38.80
  -9   0  -2   48.20    6.60
  -9   0  -2   35.30    8.10
   9   0   2   32.20    5.70
 -10   0  -2  164.28   16.00
 -10   0  -2  167.08   27.30
  10   0   2  140.79   15.30
 -11   0  -2  926.91   78.19
 -11   0  -2  972.00   81.19
  11   0   2  829.52   77.69
 -12   0  -2  133.19   19.00
  12   0   2   75.89   12.60
  13   0   2  201.98   22.30
 -14   0  -2  125.39   20.80
 -15   0  -2   15.80   11.20
  15  -1  -2  647.44   56.29
  14  -1  -2  200.98   20.70
  13  -1  -2 1000.90   90.19
 -13   1   2 1102.89   94.09
  12  -1  -2    3.40    4.80
 -12   1   2   15.10    9.70
  11  -1  -2 1414.56  121.09
 -11   1   2 1449.26  124.59
  10  -1  -2   22.70    5.40
 -10   1   2   27.20   15.30
   9  -1  -2    4.60    3.30
  -9   1   2   10.90    6.80
   8  -1  -2 1909.71  151.08
  -8   1   2 1675.83  151.98
  -8   1   2 1819.92  153.58
   7  -1  -2 1026.30   87.39
   7  -1  -2 1062.99   85.29
  -7   1   2  948.91   86.09
  -7   1   2 1021.40   87.49
  -7   1   2  997.40   87.89
   6  -1  -2  527.05   45.90
   6  -1  -2  535.75   43.80
  -6   1   2  519.65   46.10
  -6   1   2  482.95   44.60
  -6   1   2  508.45   45.80
   5  -1  -2 1625.14  122.99
   5  -1  -2 1377.36  120.89
  -5   1   2 1374.86  121.49
  -5   1   2 1531.05  123.09
  -5   1   2 1336.47  122.29
   4  -1  -2 6079.19  454.55
  -4   1   2 5128.19  453.25
  -4   1   2 4984.50  453.85
  -4   1   2 5617.64  454.55
   2  -1  -2  765.82   64.19
  -2   1   2  741.63   64.19
   1  -1  -2 1043.60   84.19
  -1   1   2  951.20   83.99
   0   1   2 2026.10  169.18
   1   1   2  315.67   27.20
   2   1   2 2377.46  199.48
   2   1   2 2398.66  198.98
  -3  -1  -2  593.14   54.79
   3   1   2  638.14   55.79
   3   1   2  705.53   54.89
  -4  -1  -2  178.78   17.50
   4   1   2  198.38   17.60
  -5  -1  -2   38.40    6.40
  -5  -1  -2   44.30    5.70
   5   1   2   37.30    4.50
   5   1   2   38.60    5.10
  -6  -1  -2    1.40    3.90
   6   1   2    4.00    2.30
   6   1   2    5.80    2.30
  -7  -1  -2 1724.03  147.49
  -7  -1  -2 1722.23  145.69
   7   1   2 1800.52  145.89
   7   1   2 1717.93  146.39
  -8  -1  -2  211.08   19.00
  -8  -1  -2  213.38   21.90
   8   1   2  210.88   19.20
   8   1   2  199.88   18.80
  -9  -1  -2  151.18   18.70
  -9  -1  -2  164.58   16.20
   9   1   2  144.99   15.90
   9   1   2  180.58   15.80
 -10  -1  -2    5.20    7.00
  10   1   2   -3.00    3.20
 -11  -1  -2  186.28   21.70
  11   1   2  137.69   16.50
 -12  -1  -2  125.59   18.50
  12   1   2   70.99   11.80
 -13  -1  -2   10.00   10.80
  13   1   2    6.80    4.20
 -14  -1  -2   17.10   11.60
 -15  -1  -2  471.25   48.60
 -16  -1  -2   49.50   15.40
 -15   2   2   32.20   11.00
  14  -2  -2  242.08   21.80
 -14   2   2  170.48   25.50
  13  -2  -2  920.51   85.09
 -13   2   2 1074.59   88.79
  12  -2  -2  761.02   66.39
 -12   2   2  774.32   69.69
  11  -2  -2 1221.58   99.99
 -11   2   2 1116.59  102.29
  10  -2  -2  140.99   14.00
 -10   2   2  130.99   18.00
   9  -2  -2  330.07   28.90
  -9   2   2  306.77   30.60
  -9   2   2  339.87   31.50
   8  -2  -2  461.45   38.00
  -8   2   2  435.26   40.20
  -8   2   2  418.56   39.50
   7  -2  -2  976.50   82.09
   7  -2  -2  955.60   83.69
  -7   2   2  957.80   83.29
  -7   2   2 1012.70   84.49
  -7   2   2  975.20   83.89
   6  -2  -2 2368.56  183.78
   6  -2  -2 2272.97  185.28
  -6   2   2 2024.10  184.48
  -6   2   2 2251.87  185.78
  -6   2   2 2088.89  184.98
   5  -2  -2 1138.19   91.59
   5  -2  -2 1083.49   92.89
  -5   2   2 1049.79   92.19
  -5   2   2 1032.00   92.49
  -5   2   2 1154.78   93.39
   3  -2  -2  705.53   62.19
   3  -2  -2  805.22   63.39
  -3   2   2  715.03   63.39
   2  -2  -2   32.10    4.90
  -2   2   2   27.90    4.20
  -2   2   2   27.10    4.70
   1  -2  -2 1588.04  134.59
  -1   2   2 1622.34  134.59
   0  -2  -2  931.41   76.09
   0   2   2  869.41   75.99
   1   2   2   29.30    4.70
   1   2   2   27.60    4.50
   2   2   2  126.99   13.60
   2   2   2  128.39   12.80
  -3  -2  -2  276.07   27.20
  -3  -2  -2  340.37   28.80
   3   2   2  322.97   29.30
  -4  -2  -2   56.79    7.40
  -4  -2  -2   61.39    8.40
   4   2   2   56.89    6.60
   4   2   2   67.69    8.60
  -5  -2  -2  101.29   11.40
  -5  -2  -2  104.69   12.30
   5   2   2   95.89   10.10
   5   2   2  107.99   11.40
  -6  -2  -2  112.89   13.70
   6   2   2  119.59   12.60
   6   2   2  115.39   11.50
  -7  -2  -2 2014.20  166.88
  -7  -2  -2 1941.21  169.08
   7   2   2 1982.90  168.58
   7   2   2 2050.29  167.58
  -8  -2  -2    8.70    6.00
   8   2   2   10.80    3.80
  -9  -2  -2  658.93   57.59
   9   2   2  611.14   54.69
   9   2   2  614.04   54.59
 -10  -2  -2   15.70    8.60
  10   2   2   12.30    5.10
 -11  -2  -2   15.60   10.30
  11   2   2    5.60    5.50
 -12  -2  -2  423.76   40.00
  12   2   2  334.27   35.20
 -13  -2  -2   63.99   15.90
  13   2   2   35.80    9.00
  14   2   2  461.95   40.40
 -15  -2  -2  357.06   39.90
 -16  -2  -2  254.27   37.20
 -15   3   2   14.20    9.00
  14  -3  -2  632.94   54.99
 -14   3   2  618.24   57.99
  13  -3  -2    2.60    4.80
 -13   3   2   17.40    9.20
  12  -3  -2 2610.24  222.68
 -12   3   2 2709.73  225.48
  11  -3  -2   31.10    5.80
 -11   3   2   39.30    9.50
  10  -3  -2 1608.84  129.49
 -10   3   2 1468.85  131.59
 -10   3   2 1534.25  131.79
   9  -3  -2  722.13   60.19
  -9   3   2  665.33   61.99
  -9   3   2  734.33   62.59
   8  -3  -2   97.79    9.90
  -8   3   2  114.89   13.00
  -8   3   2   88.59   11.80
   7  -3  -2 3306.17  296.47
   7  -3  -2 3784.52  295.27
  -7   3   2 3802.52  297.57
  -7   3   2 3578.14  296.67
  -7   3   2 3252.37  296.87
   6  -3  -2  149.88   15.70
   6  -3  -2  161.38   14.50
  -6   3   2  165.28   16.20
  -6   3   2  147.19   15.60
  -6   3   2  178.28   16.30
   5  -3  -2 5700.63  458.65
   5  -3  -2 5755.32  459.95
  -5   3   2 4953.20  459.05
  -5   3   2 5709.93  460.35
  -5   3   2 5473.85  459.45
   4  -3  -2   26.50    4.80
   4  -3  -2   24.80    3.70
  -4   3   2   31.40    5.00
  -4   3   2   29.00    5.20
  -4   3   2   23.70    4.00
   3  -3  -2   54.69    6.90
   3  -3  -2   49.99    5.90
  -3   3   2   60.79    7.20
  -3   3   2   54.59    6.50
   2  -3  -2  503.65   42.00
   2  -3  -2  470.95   41.10
  -2   3   2  480.95   41.20
  -2   3   2  473.85   41.90
   0   3   2  632.14   55.59
   0   3   2  651.73   55.49
   1   3   2  830.02   69.59
   1   3   2  787.02   69.79
   2   3   2 1856.61  142.89
   2   3   2 1504.45  140.69
  -3  -3  -2 4749.72  412.56
  -3  -3  -2 5106.49  415.16
   3   3   2 5017.00  415.16
  -4  -3  -2    2.60    3.20
  -4  -3  -2   -0.30    3.50
   4   3   2   -0.60    2.10
  -5  -3  -2  409.76   38.10
  -5  -3  -2  405.86   40.40
   5   3   2  441.36   39.50
   5   3   2  440.86   37.30
  -6  -3  -2  954.60   89.19
  -6  -3  -2  976.20   86.99
   6   3   2 1044.70   87.79
   6   3   2 1054.39   85.89
  -7  -3  -2  272.67   27.70
  -7  -3  -2  270.57   28.80
   7   3   2  276.07   27.10
   7   3   2  298.47   26.40
  -8  -3  -2  728.53   64.99
   8   3   2  716.73   62.79
  -9  -3  -2  408.26   41.30
   9   3   2  419.66   39.60
   9   3   2  437.46   38.80
 -10  -3  -2    5.10    8.70
  10   3   2    7.00    4.90
 -11  -3  -2  383.36   38.00
  11   3   2  326.97   33.90
 -12  -3  -2   24.30   12.40
  12   3   2   17.70    7.30
 -13  -3  -2    9.20   12.40
  13   3   2    3.40    6.00
 -14  -3  -2  523.95   59.49
  14   3   2  642.04   53.89
 -14   4   2   58.59   11.40
  13  -4  -2  689.03   60.89
 -13   4   2  715.53   63.49
  12  -4  -2  205.28   20.60
 -12   4   2  232.48   24.20
  11  -4  -2 1124.19   93.29
 -11   4   2 1087.69   95.39
 -11   4   2 1084.09   96.49
  10  -4  -2  492.55   42.00
 -10   4   2  462.05   43.90
 -10   4   2  501.35   45.80
   9  -4  -2   96.29    9.80
  -9   4   2   96.59   13.90
  -9   4   2   85.59   11.90
   8  -4  -2   90.99    9.70
  -8   4   2   86.19   11.10
  -8   4   2  113.29   13.60
   7  -4  -2 3400.76  263.37
  -7   4   2 3185.18  264.97
  -7   4   2 2888.21  263.77
   6  -4  -2  196.18   16.90
   6  -4  -2  175.98   17.90
  -6   4   2  196.58   20.70
  -6   4   2  164.38   17.10
  -6   4   2  202.78   18.90
   5  -4  -2 4269.17  341.27
   5  -4  -2 4129.89  342.47
  -5   4   2 4206.88  342.87
  -5   4   2 3795.62  341.17
   4  -4  -2  199.18   18.20
   4  -4  -2  197.18   19.10
  -4   4   2  212.08   19.50
  -4   4   2  194.28   18.90
   3  -4  -2 2937.71  256.97
   3  -4  -2 3138.39  255.97
  -3   4   2 3030.60  259.37
  -3   4   2 3168.28  256.17
   2  -4  -2    8.20    3.10
  -2   4   2    6.50    3.00
  -2   4   2   10.60    3.00
  -1   4   2   10.50    2.50
  -1   4   2    6.10    2.90
  -1   4   2    0.50    2.90
  -1   4   2    3.00    2.90
   0   4   2   43.70    8.30
   0   4   2   59.59    8.50
   0   4   2   57.59    7.90
   1   4   2 1794.42  159.48
   1   4   2 1966.70  159.68
  -2  -4  -2 1111.39   89.99
   2   4   2  920.91   86.79
   2   4   2 1042.60   89.29
  -3  -4  -2 2165.38  187.98
  -3  -4  -2 2295.17  184.58
   3   4   2 1902.81  184.58
   3   4   2 2461.85  188.18
  -4  -4  -2  748.63   62.79
  -4  -4  -2  739.23   66.29
   4   4   2  678.63   62.49
   4   4   2  744.23   65.69
  -5  -4  -2 1002.90   87.29
  -5  -4  -2 1005.50   82.59
  -5  -4  -2 1042.60   83.69
   5   4   2  898.31   82.79
   5   4   2  904.81   85.39
  -6  -4  -2 1557.24  137.79
  -6  -4  -2 1518.95  134.09
   6   4   2 1678.23  136.19
   6   4   2 1544.75  133.19
  -7  -4  -2  674.33   65.69
  -7  -4  -2  561.44   53.09
   7   4   2  562.64   51.59
  -8  -4  -2  237.38   25.60
   8   4   2  220.58   22.80
  -9  -4  -2  349.77   34.90
   9   4   2  321.07   32.00
 -10  -4  -2   59.39   14.30
 -11  -4  -2  444.86   45.70
  11   4   2  425.96   41.70
 -12  -4  -2  360.36   38.40
  12   4   2  310.47   34.30
 -13  -4  -2   59.89   17.90
  13   4   2   56.19   12.40
 -14  -4  -2  189.48   31.00
  14   4   2  217.88   26.00
  15   4   2  847.52   74.49
 -14   5   2   10.80    7.20
  12  -5  -2  477.15   42.90
 -12   5   2  484.05   45.00
 -12   5   2  516.55   48.40
  11  -5  -2  731.13   60.69
 -11   5   2  656.43   62.29
 -11   5   2  738.43   65.59
  10  -5  -2  196.18   18.20
 -10   5   2  212.58   23.60
 -10   5   2  180.68   20.00
  -9   5   2   21.50    8.60
  -9   5   2   15.40    5.30
   8  -5  -2  463.45   37.40
  -8   5   2  389.16   37.70
  -8   5   2  410.56   39.60
  -8   5   2  463.25   40.90
   7  -5  -2  131.19   12.60
  -7   5   2  140.09   14.70
  -7   5   2  110.39   12.50
  -7   5   2  139.79   16.00
   6  -5  -2  918.81   74.89
  -6   5   2  920.91   76.59
  -6   5   2  810.72   74.39
  -6   5   2  857.11   76.49
  -6   5   2  908.21   76.49
   5  -5  -2    9.00    3.30
  -5   5   2    5.50    3.40
  -5   5   2    1.90    2.00
  -5   5   2    8.30    4.80
  -5   5   2   12.60    4.30
   4  -5  -2   14.00    4.20
  -4   5   2   19.70    5.70
  -4   5   2   23.70    5.50
  -4   5   2   22.00    5.50
   3  -5  -2 2155.68  178.48
  -3   5   2 2072.99  178.28
  -3   5   2 2294.27  179.78
  -3   5   2 1981.30  179.48
   2  -5  -2    5.70    3.60
  -2   5   2    5.30    3.30
  -2   5   2    8.20    3.10
   1  -5  -2  630.34   57.49
  -1   5   2  627.84   58.49
  -1   5   2  706.33   57.79
  -1   5   2  689.83   58.89
  -1   5   2  659.63   56.39
   0  -5  -2 1086.79   97.29
   0   5   2 1182.68   95.79
   0   5   2 1109.29   98.69
   0   5   2 1053.49   97.19
   0   5   2 1274.17   99.29
  -1  -5  -2   48.30    8.10
   1   5   2   45.30    7.70
   1   5   2   46.60    9.00
  -2  -5  -2 7799.92  655.93
  -2  -5  -2 8866.61  661.23
  -2  -5  -2 7514.95  657.33
   2   5   2 7504.85  657.03
   2   5   2 7795.62  659.63
  -3  -5  -2   84.19   13.20
  -3  -5  -2   68.79    8.50
  -3  -5  -2   64.89   10.00
   3   5   2   63.09    9.20
   3   5   2   84.69   12.50
  -4  -5  -2 2018.80  163.18
  -4  -5  -2 1767.72  157.98
  -4  -5  -2 1839.42  158.58
   4   5   2 1888.71  161.68
  -5  -5  -2  260.77   25.70
  -5  -5  -2  291.07   25.60
  -5  -5  -2  287.27   30.30
   5   5   2  235.98   25.10
   5   5   2  256.87   28.20
  -6  -5  -2 1372.96  108.09
  -6  -5  -2 1192.98  102.39
  -6  -5  -2 1277.37  101.29
   6   5   2 1022.50  104.19
   6   5   2 1087.49  101.39
  -7  -5  -2  936.61   84.89
  -7  -5  -2 1072.29   82.59
   7   5   2  884.31   83.69
  -8  -5  -2   67.19   13.10
   8   5   2   55.49   10.40
  -9  -5  -2   -9.00    8.30
   9   5   2    0.40    5.80
 -10  -5  -2   30.20   12.90
  10   5   2   39.70    9.80
 -11  -5  -2  275.07   33.40
  11   5   2  273.77   30.00
 -12  -5  -2  214.08   30.30
  12   5   2  206.18   26.00
 -13  -5  -2  164.18   28.00
 -14  -5  -2   -0.10   13.30
  14   5   2   18.70    9.70
 -15  -5  -2  501.55   55.49
  15   5   2  584.44   58.59
  12  -6  -2  188.08   18.60
 -12   6   2  205.08   26.70
  11  -6  -2   40.60    6.10
 -11   6   2   25.20    7.00
 -11   6   2   47.90   13.20
 -10   6   2  429.76   40.70
 -10   6   2  510.05   46.00
   9  -6  -2   94.89    9.80
  -9   6   2   71.59   14.40
  -9   6   2   71.19   10.00
   8  -6  -2  123.09   12.00
  -8   6   2  104.39   11.70
  -8   6   2   97.39   16.70
   7  -6  -2   44.40    6.80
  -7   6   2   33.60    5.80
  -7   6   2   36.60    9.50
  -7   6   2   57.99    8.50
   6  -6  -2  741.83   58.59
  -6   6   2  634.34   57.99
  -6   6   2  683.93   60.19
  -6   6   2  646.24   60.19
  -5   6   2  951.10   76.69
  -5   6   2  830.92   76.39
  -5   6   2  832.12   75.59
   4  -6  -2 5868.51  470.45
  -4   6   2 6191.08  472.15
  -4   6   2 5208.08  471.65
  -4   6   2 5292.17  470.35
   3  -6  -2  188.28   18.70
  -3   6   2  184.38   18.30
  -3   6   2  176.58   19.50
  -3   6   2  174.78   19.40
   2  -6  -2 7948.90  699.23
  -2   6   2 7957.40  705.83
  -2   6   2 9277.17  701.33
   1  -6  -2  355.16   33.80
  -1   6   2  359.16   33.70
  -1   6   2  372.46   35.40
  -1   6   2  392.46   32.30
  -1   6   2  340.77   34.80
   0  -6  -2 1746.53  159.68
   0   6   2 1800.22  161.28
   0   6   2 2016.50  159.78
   0   6   2 1980.60  161.88
  -1  -6  -2 1048.30  103.59
   1   6   2 1232.78  105.89
   1   6   2 1134.79  105.49
   1   6   2 1307.97  103.69
   1   6   2 1312.37  101.79
  -2  -6  -2 1622.04  143.89
  -2  -6  -2 1710.23  141.69
   2   6   2 1702.83  143.29
   2   6   2 1721.73  146.09
  -3  -6  -2  465.75   50.39
  -3  -6  -2  614.44   49.10
  -3  -6  -2  590.74   60.59
   3   6   2  591.44   53.59
  -4  -6  -2  238.98   20.70
  -4  -6  -2  244.28   26.60
  -4  -6  -2  161.38   21.10
   4   6   2  217.28   24.40
   4   6   2  187.08   20.80
  -5  -6  -2 2166.28  169.88
  -5  -6  -2 2084.99  163.48
  -5  -6  -2 1746.03  163.58
   5   6   2 1687.73  162.98
   5   6   2 1988.30  167.48
  -6  -6  -2  251.67   25.50
  -6  -6  -2  195.78   21.50
  -6  -6  -2  214.28   21.00
   6   6   2  163.78   20.40
   6   6   2  176.48   23.60
  -7  -6  -2   16.00    7.80
  -7  -6  -2   25.20    6.00
   7   6   2    8.50    5.80
  -8  -6  -2   12.10    8.80
   8   6   2   10.40    6.80
  -9  -6  -2  121.29   20.30
   9   6   2  116.29   16.90
 -10  -6  -2  526.95   49.00
  10   6   2  433.56   45.60
 -11  -6  -2  295.57   33.90
  11   6   2  236.78   29.50
 -12  -6  -2    1.10   12.60
  12   6   2   15.50   10.90
 -13  -6  -2  128.29   24.70
  13   6   2  145.59   22.30
 -14  -6  -2  282.07   36.20
  14   6   2  275.87   33.60
 -15  -6  -2  146.19   25.10
  15   6   2  137.29   24.00
  12  -7  -2   50.29    7.80
 -12   7   2   59.59   19.00
  11  -7  -2  549.85   45.50
 -11   7   2  460.55   51.89
 -10   7   2    8.40   10.10
   9  -7  -2  189.88   17.30
  -9   7   2  123.69   21.80
   8  -7  -2  694.03   56.49
  -8   7   2  582.14   59.69
   7  -7  -2   63.29    9.50
  -7   7   2   81.99   12.70
  -7   7   2   57.99   12.60
   6  -7  -2   22.90    5.70
  -6   7   2    6.30    7.40
  -6   7   2   17.70    6.70
   5  -7  -2    2.30    4.20
  -5   7   2    4.80    4.50
  -5   7   2   -5.10    5.30
   4  -7  -2 1580.64  131.89
  -4   7   2 1333.87  132.99
  -4   7   2 1542.55  131.59
  -4   7   2 1736.13  134.19
   3  -7  -2 2657.13  234.28
  -3   7   2 2467.25  235.48
  -3   7   2 2922.01  233.78
  -3   7   2 2936.51  233.68
  -3   7   2 2928.71  236.78
   2  -7  -2 2410.86  220.48
  -2   7   2 2855.91  219.48
  -2   7   2 2677.43  220.28
  -2   7   2 2804.82  222.98
  -2   7   2 2326.17  221.78
   1  -7  -2  226.78   23.40
  -1   7   2  267.57   21.30
  -1   7   2  180.58   23.60
  -1   7   2  239.98   22.90
  -1   7   2  195.38   24.10
   0  -7  -2  951.70   91.19
   0   7   2 1130.39   91.29
   0   7   2 1172.78   89.19
   0   7   2 1057.39   93.49
   0   7   2  937.11   92.69
  -1  -7  -2 2102.39  184.38
   1   7   2 2047.50  185.98
   1   7   2 2335.97  183.88
   1   7   2 2193.58  186.78
  -2  -7  -2  376.66   30.80
  -2  -7  -2  302.37   33.50
   2   7   2  323.37   35.30
   2   7   2  384.16   33.40
  -3  -7  -2 3269.47  273.27
  -3  -7  -2 3626.54  280.87
   3   7   2 3112.99  274.57
   3   7   2 3092.09  277.87
  -4  -7  -2 1272.17  128.39
  -4  -7  -2 1668.43  127.09
  -4  -7  -2 1703.03  134.49
   4   7   2 1507.85  131.69
   4   7   2 1349.47  127.49
  -5  -7  -2 2122.49  159.68
  -5  -7  -2 1583.34  160.28
  -5  -7  -2 2148.98  167.58
   5   7   2 1703.03  159.68
   5   7   2 1880.61  163.98
  -6  -7  -2  401.96   40.10
  -6  -7  -2  459.95   39.60
   6   7   2  395.06   39.50
  -7  -7  -2   32.20    9.70
  -7  -7  -2   29.50    8.50
   7   7   2   24.40    8.10
  -8  -7  -2  255.87   23.50
   8   7   2  182.08   24.50
  -9  -7  -2   55.99   14.20
   9   7   2   48.90   12.00
 -10  -7  -2  480.65   44.40
  10   7   2  361.96   41.50
 -11  -7  -2  132.69   21.80
  11   7   2   98.69   17.90
 -12  -7  -2  195.88   37.80
  12   7   2  103.89   20.30
 -13  -7  -2    8.30   13.20
  13   7   2   15.60   11.20
 -14  -7  -2  180.18   27.00
  14   7   2  156.88   24.80
 -12   8   2  304.57   36.80
  11  -8  -2   18.80    4.60
 -11   8   2   -8.80   11.80
  10  -8  -2  375.56   34.00
   9  -8  -2  141.39   15.50
   8  -8  -2   -2.00    4.10
   7  -8  -2   13.50    5.80
  -7   8   2    4.40    9.00
   6  -8  -2  180.88   19.40
  -6   8   2  196.88   22.30
  -6   8   2  144.19   21.10
   5  -8  -2  874.71   73.79
  -5   8   2  889.61   74.19
  -5   8   2  752.32   74.99
   4  -8  -2  593.84   56.99
  -4   8   2  587.64   58.09
  -4   8   2  733.53   57.09
   3  -8  -2 4397.86  384.46
  -3   8   2 5182.18  394.86
  -3   8   2 4410.86  385.76
  -3   8   2 4391.16  386.26
   2  -8  -2  140.29   19.10
  -2   8   2  167.68   18.50
  -2   8   2  197.58   17.60
  -2   8   2  151.58   20.10
  -2   8   2  168.68   19.90
   1  -8  -2 1632.24  146.59
  -1   8   2 1930.61  144.59
  -1   8   2 1769.12  146.09
  -1   8   2 1717.33  148.99
  -1   8   2 1497.35  147.89
   0  -8  -2  513.75   49.10
   0   8   2  426.46   49.50
   0   8   2  555.14   51.29
   0   8   2  615.54   46.40
  -1  -8  -2 3281.37  316.17
   1   8   2 3700.73  318.77
   1   8   2 3863.91  315.77
   1   8   2 4174.48  313.57
  -2  -8  -2  268.67   29.30
  -2  -8  -2  279.07   25.10
   2   8   2  277.37   28.20
   2   8   2  299.57   25.00
  -3  -8  -2  469.85   45.50
  -3  -8  -2  504.95   41.80
   3   8   2  409.46   46.30
   3   8   2  511.75   44.30
  -4  -8  -2 2365.46  208.98
  -4  -8  -2 2628.14  206.18
   4   8   2 2448.06  207.78
   4   8   2 2355.36  211.28
  -5  -8  -2   60.59    9.70
  -5  -8  -2   53.39   12.10
   5   8   2   48.50   10.50
  -6  -8  -2  362.56   31.90
  -6  -8  -2  293.17   33.10
   6   8   2  306.37   32.60
  -7  -8  -2  625.54   50.49
  -7  -8  -2  452.75   49.90
   7   8   2  544.85   51.09
  -8  -8  -2   77.49   14.80
  -8  -8  -2  105.09   13.90
   8   8   2   68.39   14.40
  -9  -8  -2  434.86   43.10
   9   8   2  416.06   43.10
 -10  -8  -2  125.39   20.20
  10   8   2   95.79   17.80
 -11  -8  -2  109.89   19.80
  11   8   2  126.59   21.80
 -12  -8  -2   10.80   12.80
  12   8   2   11.90   10.30
 -13  -8  -2    0.90   12.90
  13   8   2   18.00   12.10
 -14  -8  -2   11.00   12.50
  14   8   2    8.10   10.20
 -12   9   2  430.76   47.40
 -11   9   2  218.78   32.10
  10  -9  -2  106.29   12.40
 -10   9   2   57.29   18.10
   9  -9  -2  370.56   32.60
  -9   9   2  291.37   38.00
   8  -9  -2  227.78   22.70
  -8   9   2  186.58   27.70
   7  -9  -2  116.59   16.50
  -7   9   2  103.99   18.20
   6  -9  -2   12.50    7.20
  -6   9   2   15.30    9.40
   5  -9  -2    8.20    7.30
  -5   9   2   17.00    8.70
   4  -9  -2 2431.36  214.18
  -4   9   2 2887.31  213.78
  -4   9   2 2248.28  218.68
   3  -9  -2   84.99   14.50
  -3   9   2   82.69   16.00
  -3   9   2  111.29   13.50
   2  -9  -2 2161.48  201.48
  -2   9   2 2616.84  199.88
  -2   9   2 2702.93  201.38
  -2   9   2 2000.00  202.58
   1  -9  -2  717.53   68.39
  -1   9   2  686.53   70.29
  -1   9   2  787.32   65.89
  -1   9   2  840.02   68.09
   0  -9  -2  591.14   60.29
   0   9   2  563.54   61.49
   0   9   2  702.83   62.79
   0   9   2  728.03   57.49
   0   9   2  715.23   59.89
  -1  -9  -2  472.55   45.60
   1   9   2  394.96   46.00
   1   9   2  501.25   44.20
   1   9   2  499.15   41.40
   1   9   2  489.05   46.60
  -2  -9  -2 1061.39   93.39
   2   9   2  885.21   94.19
   2   9   2 1108.79   95.69
   2   9   2 1082.69   92.09
   2   9   2 1115.49   88.89
  -3  -9  -2    4.50    7.30
  -3  -9  -2    3.30    3.20
   3   9   2    6.80    6.70
   3   9   2   15.50    6.90
  -4  -9  -2   82.49   10.30
  -4  -9  -2   79.69   14.70
   4   9   2   84.79   14.50
   4   9   2   84.39   15.40
  -5  -9  -2    5.30    5.00
  -5  -9  -2    1.50    7.60
   5   9   2    7.60    8.10
  -6  -9  -2  419.76   43.20
  -6  -9  -2  452.85   39.80
   6   9   2  400.46   41.90
  -7  -9  -2 1294.37  118.59
   7   9   2 1413.16  118.99
  -8  -9  -2 1494.35  152.18
  -8  -9  -2 2083.19  153.48
   8   9   2 1768.72  154.28
  -9  -9  -2  237.48   26.30
   9   9   2  198.98   28.20
 -10  -9  -2  492.95   46.60
  10   9   2  433.46   47.70
 -11  -9  -2   64.99   24.80
  11   9   2   61.39   16.40
 -12  -9  -2    5.80   11.20
  12   9   2   11.00   11.90
 -13  -9  -2   64.29   15.40
  13   9   2   56.09   14.80
 -12  10   2  127.69   23.30
 -11  10   2  130.39   23.20
 -10  10   2  -13.80   13.00
   9 -10  -2    2.70    5.80
  -9  10   2  -16.70   11.10
   8 -10  -2  337.67   32.30
  -8  10   2  307.67   36.60
   7 -10  -2   -6.70    6.00
  -7  10   2   -6.30   10.10
   6 -10  -2   13.60    8.30
  -6  10   2    5.60    9.50
   5 -10  -2  838.32   81.49
  -5  10   2 1004.70   81.59
   4 -10  -2   -4.80    6.80
  -4  10   2   -3.10    6.80
   3 -10  -2 1273.17  115.49
  -3  10   2 1371.86  113.69
   2 -10  -2  611.04   62.69
  -2  10   2  725.63   61.79
  -2  10   2  714.33   60.59
   1 -10  -2  237.38   28.70
  -1  10   2  288.27   27.60
  -1  10   2  264.27   25.50
   0 -10  -2   71.69   13.90
   0  10   2   87.79   13.60
   0  10   2   76.09    9.90
   0  10   2   42.20   13.10
  -1 -10  -2  155.48   21.60
   1  10   2  165.48   16.50
   1  10   2  177.78   20.70
  -2 -10  -2  180.28   23.60
   2  10   2  170.58   22.20
   2  10   2  205.98   17.70
  -3 -10  -2   33.80   10.40
  -3 -10  -2   13.90    6.00
   3  10   2   34.90    9.80
   3  10   2   27.00   20.60
  -4 -10  -2   33.10   11.40
  -4 -10  -2   24.50    5.60
  -5 -10  -2    8.80    5.00
   5  10   2    4.90    8.40
  -6 -10  -2 1999.40  182.08
  -6 -10  -2 2215.48  178.88
   6  10   2 2111.89  181.58
  -7 -10  -2    5.90    8.10
  -7 -10  -2   -1.20    5.90
   7  10   2   -3.40    9.20
  -8 -10  -2 2111.99  198.38
  -8 -10  -2 2490.45  197.78
   8  10   2 2367.86  200.38
  -9 -10  -2  222.78   25.40
   9  10   2  203.48   29.30
 -10 -10  -2  341.77   36.40
  10  10   2  359.46   47.90
 -11 -10  -2  238.38   28.40
  11  10   2  230.78   31.70
 -12 -10  -2  126.39   21.30
  12  10   2  146.79   25.00
 -13 -10  -2  198.98   31.40
  13  10   2  207.68   29.00
 -12  11   2   -4.60   11.80
 -11  11   2  113.89   21.60
 -10  11   2   23.70   14.50
   9 -11  -2  293.77   29.30
   8 -11  -2  248.78   26.30
  -8  11   2  238.58   30.90
   7 -11  -2  220.88   25.80
  -7  11   2  228.48   28.30
   6 -11  -2 1043.90   96.99
  -6  11   2 1164.78   97.69
   5 -11  -2  259.47   30.80
  -5  11   2  319.47   31.20
   4 -11  -2 1661.83  152.28
  -4  11   2 1869.81  151.18
   3 -11  -2  439.86   45.50
  -3  11   2  492.05   45.30
   2 -11  -2  452.85   48.60
  -2  11   2  555.14   47.10
  -2  11   2  499.25   45.90
   1 -11  -2  119.19   20.10
  -1  11   2  117.79   15.20
  -1  11   2  157.68   17.70
   0 -11  -2  103.59   18.30
   0  11   2  105.29   15.90
   0  11   2  110.89   13.00
  -1 -11  -2   54.09   13.70
   1  11   2   52.89    8.10
   1  11   2   58.49   11.60
  -2 -11  -2   75.29   15.30
   2  11   2   59.79   12.20
  -3 -11  -2    9.00   10.00
   3  11   2    8.00    8.60
  -4 -11  -2  241.08   29.90
   4  11   2  245.58   28.90
  -5 -11  -2 1208.98   99.99
  -5 -11  -2 1004.30   93.79
   5  11   2 1114.39   98.39
  -6 -11  -2  546.35   51.79
   6  11   2  484.55   51.09
  -7 -11  -2 1768.52  161.58
  -7 -11  -2 1973.50  158.78
   7  11   2 1838.42  162.28
  -8 -11  -2  246.68   28.70
  -8 -11  -2  312.57   31.10
   8  11   2  292.07   34.50
  -9 -11  -2 1011.40   89.89
   9  11   2 1029.10   99.69
 -10 -11  -2  102.99   17.60
  10  11   2  107.19   20.50
 -11 -11  -2  192.98   24.00
  11  11   2  200.98   28.80
 -12 -11  -2  205.08   29.90
  12  11   2  186.78   28.40
 -11  12   2   69.69   16.50
 -10  12   2   -4.50   12.10
   9 -12  -2   42.30    9.40
  -9  12   2   28.90   14.50
  -8  12   2  420.76   45.90
   7 -12  -2   19.30    9.00
  -7  12   2    2.60   10.80
   6 -12  -2 1049.49   92.79
  -6  12   2 1029.50   92.29
   5 -12  -2   28.10   10.90
  -5  12   2   29.40   10.80
   4 -12  -2 2270.57  199.48
  -4  12   2 2383.16  197.78
   3 -12  -2   11.20    9.70
  -3  12   2    3.30    7.00
   2 -12  -2 1508.65  132.89
  -2  12   2 1520.95  129.49
   1 -12  -2  888.31   82.29
  -1  12   2  913.61   79.69
  -1  12   2  897.21   78.19
   0 -12  -2  233.38   29.90
   0  12   2  255.37   24.40
   0  12   2  266.77   27.80
  -1 -12  -2  625.04   59.09
   1  12   2  599.24   56.49
   1  12   2  600.64   52.69
  -2 -12  -2    2.80   10.00
   2  12   2    7.50    9.40
  -3 -12  -2    1.20   10.00
   3  12   2   -1.20    8.40
  -4 -12  -2  818.02   73.79
   4  12   2  742.53   71.89
  -5 -12  -2  176.78   25.10
   5  12   2  134.39   22.40
  -6 -12  -2  837.82   75.69
   6  12   2  778.22   75.69
  -7 -12  -2  675.73   63.99
  -7 -12  -2  811.32   69.19
   7  12   2  709.73   69.49
  -8 -12  -2  215.08   23.40
  -9 -12  -2  428.86   40.80
   9  12   2  424.86   46.50
 -10 -12  -2   28.90    9.40
  10  12   2   25.70   13.30
  11  12   2   21.20   13.30
 -10  13   2   44.50   14.40
   9 -13  -2  282.97   25.60
  -9  13   2  190.68   30.00
   8 -13  -2   97.79   14.90
  -8  13   2   72.09   16.30
   7 -13  -2   88.79   15.10
  -7  13   2   53.09   14.60
   6 -13  -2  400.26   40.60
  -6  13   2  381.46   39.50
   5 -13  -2  323.57   34.60
  -5  13   2  293.27   32.60
   4 -13  -2 1167.58  102.09
  -4  13   2 1114.49   99.59
   3 -13  -2  263.57   31.00
  -3  13   2  249.88   27.10
   2 -13  -2   72.19   16.50
  -2  13   2   57.69   10.70
   1 -13  -2  370.96   40.00
  -1  13   2  358.66   34.20
   0 -13  -2  658.43   62.79
   0  13   2  623.54   59.49
   0  13   2  677.53   58.49
  -1 -13  -2   37.40   14.30
   1  13   2   40.00   11.00
  -2 -13  -2   14.00   12.10
   2  13   2   17.90   11.20
  -3 -13  -2  125.89   22.20
   3  13   2  165.88   23.20
  -4 -13  -2  400.46   43.50
   4  13   2  400.46   42.90
  -5 -13  -2  674.73   64.99
   5  13   2  671.53   65.19
  -6 -13  -2 1251.97  108.69
   6  13   2 1162.48  108.59
  -7 -13  -2   44.10   15.20
   7  13   2   13.20   13.70
   8  13   2  416.46   46.10
   9  13   2  113.99   20.50
  10  13   2  254.57   33.00
   9 -14  -2  116.59   14.40
   8 -14  -2  347.77   33.40
  -8  14   2  316.17   35.90
   7 -14  -2   61.99   13.00
  -7  14   2   70.99   15.40
   6 -14  -2   11.00   10.00
  -6  14   2   -0.20    9.40
   5 -14  -2  420.96   42.50
  -5  14   2  391.86   40.20
  -4  14   2   21.40    9.20
   3 -14  -2  486.45   48.60
  -3  14   2  456.65   44.10
   2 -14  -2   42.10   13.70
  -2  14   2   35.40    8.30
   1 -14  -2   39.80   13.90
  -1  14   2   42.10    8.50
   0 -14  -2   42.80   14.90
  -1 -14  -2  198.58   29.20
   1  14   2  216.08   24.70
  -2 -14  -2   78.59   17.40
   2  14   2   72.49   14.70
  -3 -14  -2  395.46   43.70
   3  14   2  400.96   42.10
  -4 -14  -2  874.71   77.89
   4  14   2  754.02   75.09
  -5 -14  -2  437.26   44.20
   5  14   2  372.06   43.40
  -6 -14  -2   97.39   17.70
   6  14   2   57.49   16.60
   7  14   2   21.90   13.80
   8  14   2   10.00   12.50
   9  14   2  388.96   43.30
   8 -15  -2  235.18   24.80
  -8  15   2  246.98   29.80
   7 -15  -2    8.70    7.70
  -7  15   2    9.10   10.10
   6 -15  -2  197.78   26.30
  -6  15   2  176.58   23.90
   5 -15  -2   14.40   10.40
  -5  15   2   18.00    8.70
   4 -15  -2  346.57   36.90
  -4  15   2  291.67   32.30
   3 -15  -2   74.49   16.10
  -3  15   2   67.39   12.30
   2 -15  -2  108.19   20.80
  -2  15   2  139.09   16.30
   1 -15  -2   29.10   14.30
   0 -15  -2   16.70   12.40
  -1 -15  -2  557.44   56.59
  -2 -15  -2  305.27   36.70
   2  15   2  286.27   31.80
  -3 -15  -2  186.68   28.60
   3  15   2  160.08   24.00
  -4 -15  -2 1076.79   96.79
   4  15   2 1038.50   94.89
  -5 -15  -2   16.40   12.80
   5  15   2   16.80   12.00
  -6 -15  -2  441.36   42.50
   6  15   2  372.76   43.20
   7  15   2    5.40   11.90
   8  15   2  310.07   47.00
   6 -16  -2    3.60   10.60
  -6  16   2    6.70    8.50
   5 -16  -2  310.37   35.20
   4 -16  -2   97.79   18.40
  -4  16   2  102.69   15.60
   3 -16  -2   56.99   15.40
  -3  16   2   96.69   13.60
   2 -16  -2   39.50   14.70
   1 -16  -2    9.20   12.80
   0 -16  -2  309.47   37.70
  -1 -16  -2   60.39   17.70
  -2 -16  -2  225.88   31.90
  -3 -16  -2    8.00   13.30
  -4 -16  -2  299.37   34.90
   4  16   2  276.17   32.50
  -5 -16  -2  355.36   39.30
   5  16   2  371.96   41.90
  -6 -16  -2  293.27   31.00
   6  16   2  250.17   31.10
   3 -17  -2  165.78   28.90
   2 -17  -2   18.30   11.90
   1 -17  -2  138.49   22.00
   0 -17  -2   24.60   13.10
  -1 -17  -2   41.80   13.50
  -2 -17  -2   66.09   16.00
  -2 -16   3   43.40   15.20
  -1 -16   3  327.47   38.60
   0 -16   3   -3.30   11.80
   1 -16   3  737.43   71.29
   2 -16   3  115.09   21.90
   5  15  -3  601.54   57.49
  -5 -15   3  539.45   56.79
  -4 -15   3    4.60   12.40
  -3 -15   3   85.59   20.90
  -2 -15   3  253.77   35.10
  -1 -15   3   52.69   17.40
   0 -15   3  702.33   69.79
  -1  15  -3  577.24   54.29
   1 -15   3  672.83   63.19
  -2  15  -3  260.07   26.90
   2 -15   3  288.77   36.50
  -3  15  -3   48.80   10.10
   3 -15   3   63.39   17.00
  -4  15  -3  222.58   26.20
   4 -15   3  284.67   34.00
  -5  15  -3   34.90   10.70
   5 -15   3   63.19   15.20
  -6  15  -3  111.09   17.20
   6 -15   3  137.69   21.50
   7  14  -3   50.69   15.10
  -7 -14   3   39.30   13.60
   6  14  -3 1011.20   93.39
  -6 -14   3 1087.29   95.69
   5  14  -3   42.90   12.00
  -5 -14   3   32.80   15.20
   4  14  -3  183.28   23.50
  -4 -14   3  128.49   24.10
  -3 -14   3  467.65   51.89
  -2 -14   3   26.00   15.20
  -1 -14   3  572.04   59.29
   0  14  -3  437.66   40.50
   0 -14   3  461.55   49.90
  -1  14  -3   -2.00    5.10
   1 -14   3    0.20   12.80
  -2  14  -3  216.98   24.10
   2 -14   3  238.98   32.20
  -3  14  -3    1.70    7.70
   3 -14   3    6.90   12.10
  -4  14  -3  100.29   16.00
   4 -14   3  148.79   22.80
  -5  14  -3  254.97   29.30
   5 -14   3  282.07   33.40
  -6  14  -3    5.90    8.70
   6 -14   3   14.60    9.10
  -7  14  -3   84.49   14.60
   8 -14   3  600.84   51.79
   8  13  -3  143.29   23.10
   7  13  -3  415.96   45.70
  -7 -13   3  501.75   48.70
   6  13  -3  212.28   29.10
  -6 -13   3  245.78   33.90
   5  13  -3  216.18   28.10
  -5 -13   3  219.18   33.20
  -4 -13   3  311.07   38.80
   3  13  -3  166.78   22.00
  -3 -13   3  126.29   25.50
  -2 -13   3  980.90   92.19
   1  13  -3  220.88   22.50
  -1 -13   3  248.28   33.10
   0  13  -3   90.49   12.30
   0 -13   3   58.59   17.50
  -1  13  -3   13.60    6.50
   1 -13   3    5.90   11.90
  -2  13  -3   11.70    7.20
   2 -13   3    1.10   11.30
  -3  13  -3   19.40    8.40
   3 -13   3    4.30   11.50
  -5  13  -3   27.40   10.50
   5 -13   3   41.10   12.80
  -6  13  -3  287.97   31.00
   6 -13   3  272.17   32.20
   7 -13   3  200.98   22.80
  -9  13  -3  242.78   28.50
  10  12  -3  445.96   50.19
 -10 -12   3  573.24   48.60
   9  12  -3   12.50   10.40
  -9 -12   3   14.90    8.90
   8  12  -3   64.69   15.80
  -8 -12   3   58.69   11.90
   7  12  -3  413.86   46.40
  -7 -12   3  449.16   43.10
  -7 -12   3  525.45   50.19
  -6 -12   3   -8.60    6.30
   5  12  -3   74.59   15.90
  -5 -12   3   57.39   10.90
  -5 -12   3   75.89   18.70
   4  12  -3  317.87   35.10
  -4 -12   3  319.37   39.10
   3  12  -3   95.19   16.20
  -3 -12   3   87.69   19.80
   2  12  -3 1896.61  162.48
   2  12  -3 1851.91  159.38
  -2 -12   3 1938.11  166.78
   1  12  -3   79.09   11.20
  -1 -12   3   77.89   18.80
   0  12  -3  532.95   47.70
   0 -12   3  530.45   54.79
  -1  12  -3  254.97   25.40
   1 -12   3  237.18   32.20
  -2  12  -3  233.28   24.80
   2 -12   3  237.68   30.60
  -3  12  -3  407.66   39.00
   3 -12   3  405.46   43.20
  -4  12  -3  573.34   52.29
   4 -12   3  561.44   55.09
  -5  12  -3  841.22   74.09
   5 -12   3  820.62   75.59
  -6  12  -3    3.50    9.10
   6 -12   3    8.50    7.70
  -7  12  -3   25.70   11.50
   7 -12   3   30.70    8.80
  -8  12  -3    6.70   11.00
  -9  12  -3  919.11   82.89
 -10  12  -3   24.20   11.10
  11  11  -3   85.49   17.30
 -11 -11   3  129.19   18.90
  10  11  -3   38.50   13.20
 -10 -11   3   60.29   12.60
   9  11  -3   56.99   15.60
  -9 -11   3   78.69   13.80
   8  11  -3   -5.60   10.30
  -8 -11   3   -3.00    7.10
  -8 -11   3   27.00   11.00
   7  11  -3   28.00   13.00
  -7 -11   3   29.90    9.50
  -7 -11   3   30.60   14.80
   6  11  -3   21.40   11.30
  -6 -11   3   20.40   13.90
  -6 -11   3   23.00    8.80
   5  11  -3  188.18   26.40
  -5 -11   3  228.38   30.70
  -5 -11   3  217.88   23.20
   4  11  -3   96.19   16.60
  -4 -11   3   99.69   20.50
  -4 -11   3   86.19   13.00
   3  11  -3  913.41   83.99
   3  11  -3  917.01   79.99
  -3 -11   3 1001.90   87.99
   2  11  -3   66.79    9.50
   2  11  -3   77.09   13.10
  -2 -11   3   48.00   14.50
   1  11  -3  919.31   83.79
   1  11  -3  980.40   85.89
  -1 -11   3 1050.79   90.59
   0  11  -3   -0.90    5.00
   0 -11   3    2.80   10.20
  -1  11  -3  531.85   46.00
   1 -11   3  479.85   50.89
  -2  11  -3   70.79   11.20
   2 -11   3   63.59   14.60
  -3  11  -3 1589.74  128.39
   3 -11   3 1403.26  131.09
  -4  11  -3  364.96   34.70
   4 -11   3  335.97   36.50
  -5  11  -3  699.53   62.49
   5 -11   3  685.13   63.79
  -6  11  -3  114.59   16.90
   6 -11   3   95.99   16.00
  -7  11  -3  103.49   16.40
   7 -11   3  106.39   15.60
   8 -11   3  499.95   45.20
  -9  11  -3  109.79   18.80
 -10  11  -3  277.67   32.60
 -11  11  -3   34.30   12.60
  12  10  -3  228.58   29.20
 -12 -10   3  236.48   34.70
  11  10  -3   40.60   14.70
 -11 -10   3   68.39   13.60
  10  10  -3   81.49   17.90
 -10 -10   3   98.09   17.40
   9  10  -3    9.50   10.80
  -9 -10   3   13.70   10.00
   8  10  -3   22.50   12.60
  -8 -10   3   61.29   15.60
  -8 -10   3   27.70   11.00
   7  10  -3   28.60   12.60
  -7 -10   3   54.89   11.70
  -7 -10   3   62.59   15.90
   6  10  -3   15.60   10.50
  -6 -10   3   23.40    9.10
  -6 -10   3   30.00   13.70
   5  10  -3  884.01   86.09
  -5 -10   3 1028.00   85.29
  -5 -10   3  978.70   89.19
   4  10  -3   -1.60    7.20
   4  10  -3    4.20    3.20
  -4 -10   3    0.60    5.50
  -4 -10   3   -2.70    9.30
   3  10  -3  475.25   42.10
   3  10  -3  482.85   46.10
  -3 -10   3  466.45   49.20
  -3 -10   3  496.85   44.10
   2  10  -3 1477.05  123.69
   2  10  -3 1382.96  120.79
  -2 -10   3 1413.26  126.59
  -2 -10   3 1445.36  121.79
   1  10  -3 1998.00  158.98
   1  10  -3 2003.40  160.98
  -1 -10   3 1769.82  163.68
  -1 -10   3 1766.62  158.88
   0  10  -3  415.86   37.70
   0  10  -3  428.86   39.00
   0 -10   3  404.76   42.80
  -1  10  -3   40.60    7.90
   1 -10   3   23.30    9.50
  -2  10  -3 1236.98  103.19
   2 -10   3 1168.28  106.59
  -3  10  -3   84.49   12.80
   3 -10   3   90.69   15.60
  -4  10  -3 1034.60   85.69
   4 -10   3  931.11   87.29
  -5  10  -3  223.38   23.60
   5 -10   3  198.88   23.80
  -6  10  -3  568.54   51.99
   6 -10   3  555.84   51.89
  -7  10  -3  172.58   22.30
   7 -10   3  165.88   19.40
  -8  10  -3   35.70   13.10
   8 -10   3   71.69   10.30
 -10  10  -3   -6.80   11.00
 -11  10  -3  286.77   33.80
 -12  10  -3    1.50   12.30
  12   9  -3    4.60   11.40
 -12  -9   3    2.00    9.90
  11   9  -3  800.92   85.59
 -11  -9   3 1094.09   86.69
  10   9  -3   52.49   15.80
 -10  -9   3   78.09   16.40
   8   9  -3   17.10   11.20
  -8  -9   3   48.10   13.40
  -8  -9   3   20.80   11.00
   7   9  -3   -5.00    8.20
  -7  -9   3   10.40    9.10
  -7  -9   3    6.00    8.60
   6   9  -3  218.78   29.40
  -6  -9   3  295.47   33.30
  -6  -9   3  298.37   29.70
   5   9  -3  110.09   17.90
  -5  -9   3  125.79   17.10
  -5  -9   3  146.09   22.10
   4   9  -3   55.89   13.00
   4   9  -3   63.69    7.90
  -4  -9   3   55.69   14.30
  -4  -9   3   66.99   11.20
   3   9  -3   16.40    7.90
   3   9  -3   18.80    4.60
  -3  -9   3    5.30    5.90
  -3  -9   3   11.50    9.40
   2   9  -3 3738.23  305.97
   2   9  -3 3625.84  308.17
  -2  -9   3 3514.65  306.97
  -2  -9   3 3785.52  311.07
   1   9  -3  148.89   16.10
   1   9  -3  175.98   18.50
  -1  -9   3  152.78   21.10
   0   9  -3 2014.30  170.88
   0   9  -3 2086.39  172.08
   0  -9   3 1990.00  174.88
  -1   9  -3  373.86   31.20
  -1   9  -3  313.17   30.10
   1  -9   3  283.37   33.40
  -2   9  -3  232.68   20.90
   2  -9   3  173.78   23.30
  -3   9  -3   94.79   12.40
   3  -9   3   74.89   14.20
  -4   9  -3   10.50    6.60
   4  -9   3   13.70    6.70
  -5   9  -3  324.57   29.10
   5  -9   3  255.27   28.70
  -6   9  -3  735.03   65.79
  -7   9  -3   96.29   16.10
   7  -9   3  106.99   13.90
  -8   9  -3 1037.40   84.89
   8  -9   3  874.91   81.79
  -9   9  -3   25.80   12.50
 -11   9  -3    2.00   12.50
 -12   9  -3  423.16   45.80
 -13   9  -3  -17.20   10.70
  13   8  -3  249.97   33.00
 -13  -8   3  298.37   33.70
  12   8  -3  449.95   51.79
 -12  -8   3  615.14   53.89
  11   8  -3  173.08   26.00
  10   8  -3   20.50   11.60
 -10  -8   3   23.60   13.30
   9   8  -3    8.90    9.80
  -9  -8   3    9.30   10.30
   8   8  -3    4.50    8.80
  -8  -8   3   11.30   11.00
  -8  -8   3    6.10   10.10
   7   8  -3    7.80    8.30
  -7  -8   3   13.50   11.10
  -7  -8   3    8.80    9.20
   6   8  -3    6.20    7.60
  -6  -8   3    7.40   10.40
  -6  -8   3    6.50   13.60
  -5  -8   3  208.68   27.70
  -5  -8   3  266.57   26.20
   4   8  -3   54.09   17.30
   4   8  -3   68.19    7.80
   4   8  -3   52.09   11.10
  -4  -8   3   63.29   13.70
  -4  -8   3   64.49   11.20
   3   8  -3  236.78   26.00
   3   8  -3  278.37   23.40
   3   8  -3  235.38   31.50
  -3  -8   3  251.97   28.60
   2   8  -3 1489.85  131.39
   2   8  -3 1383.86  124.89
   2   8  -3 1537.25  123.29
  -2  -8   3 1592.74  132.99
  -2  -8   3 1317.27  126.89
   1   8  -3 2417.06  211.98
   1   8  -3 2624.34  210.68
   1   8  -3 2312.67  217.18
  -1  -8   3 2869.41  220.28
  -1  -8   3 2372.16  214.08
   0   8  -3 1860.81  156.98
   0   8  -3 1833.02  163.18
   0   8  -3 1900.21  158.08
  -1   8  -3  511.75   42.50
  -1   8  -3  509.85   53.39
  -1   8  -3  436.86   41.40
   1  -8   3  413.86   44.00
   1  -8   3  490.25   46.90
  -2   8  -3    5.50    9.30
  -2   8  -3    1.10    4.40
   2  -8   3    3.30    5.10
  -3   8  -3  103.99   12.40
  -3   8  -3   93.79   16.10
   3  -8   3   83.19   13.30
  -4   8  -3   -1.30    6.80
  -4   8  -3    7.30    5.60
   4  -8   3    3.10    4.90
  -5   8  -3  203.98   21.70
  -5   8  -3  196.28   22.80
   5  -8   3  179.18   20.50
  -6   8  -3   12.00    7.90
   6  -8   3   13.00    5.10
  -7   8  -3 2396.06  186.08
   7  -8   3 1988.10  184.28
  -8   8  -3  340.37   33.30
   8  -8   3  293.47   28.70
  -9   8  -3  864.31   78.59
 -10   8  -3  623.04   60.49
 -11   8  -3  603.14   59.39
 -12   8  -3   80.09   18.90
 -13   8  -3  254.87   32.50
 -14  -7   3  634.34   67.69
  13   7  -3   21.10   12.00
 -13  -7   3   29.00   14.70
  12   7  -3  648.24   70.59
 -12  -7   3  906.41   74.19
  11   7  -3  200.68   34.50
 -11  -7   3  295.17   35.10
  10   7  -3    8.20    9.50
 -10  -7   3    5.40   12.10
   9   7  -3    8.20    9.20
  -9  -7   3   10.90   12.00
   8   7  -3   17.30    9.20
  -8  -7   3   47.50   12.60
  -8  -7   3   37.90   13.20
   7   7  -3   14.30    8.30
  -7  -7   3   15.20    9.90
  -7  -7   3    9.80    9.80
   6   7  -3  872.01   86.29
   6   7  -3  879.81   77.19
  -6  -7   3 1046.40   82.49
  -6  -7   3  867.81   82.79
   5   7  -3   55.19    6.90
   5   7  -3   49.90   12.70
   5   7  -3   61.39   10.90
  -5  -7   3   73.79   12.20
  -5  -7   3   49.80   12.50
   4   7  -3   30.50    8.10
   4   7  -3   31.30    4.70
  -4  -7   3   29.40    7.70
  -4  -7   3   19.70    8.70
   3   7  -3    0.70    8.00
   3   7  -3    8.30    5.50
   3   7  -3   17.40    4.00
  -3  -7   3   32.40    7.40
  -3  -7   3   10.30    7.40
   2   7  -3 1332.27  119.99
   2   7  -3 1472.25  126.09
  -2  -7   3 1529.05  127.39
  -2  -7   3 1322.67  121.89
   1   7  -3 2516.75  210.78
   1   7  -3 2335.07  211.78
   1   7  -3 2684.33  217.68
  -1  -7   3 2227.68  213.48
  -1  -7   3 2875.91  219.08
   0   7  -3  428.46   40.10
   0   7  -3  485.15   39.50
   0   7  -3  447.96   44.80
   0  -7   3  484.55   45.60
   0  -7   3  397.96   41.80
  -1   7  -3   54.79    8.30
  -1   7  -3   64.79    8.90
  -1   7  -3   60.59   13.60
   1  -7   3   45.60    9.60
   1  -7   3   66.99   12.60
  -2   7  -3 1069.29   87.39
  -2   7  -3 1094.69   81.49
   2  -7   3  835.02   82.59
   2  -7   3  787.22   88.39
  -3   7  -3  772.02   59.39
  -3   7  -3  712.13   62.69
   3  -7   3  560.94   59.79
  -4   7  -3  450.45   36.60
  -4   7  -3  407.66   41.50
   4  -7   3  345.17   36.40
  -5   7  -3  878.51   70.89
  -5   7  -3  868.91   70.69
   5  -7   3  682.33   69.99
  -6   7  -3 1077.99   86.09
   6  -7   3  906.01   84.89
  -7   7  -3 1745.33  133.79
  -7   7  -3 1527.55  131.09
   7  -7   3 1410.26  131.59
  -8   7  -3  398.86   36.80
  -8   7  -3  449.16   40.80
   8  -7   3  392.06   36.30
  -9   7  -3  887.21   76.59
  -9   7  -3  807.32   72.59
 -10   7  -3    2.80   10.70
 -10   7  -3    2.80    3.60
 -11   7  -3  322.27   37.10
 -12   7  -3   19.50   13.40
 -13   7  -3   37.50   16.00
 -14   7  -3  211.48   29.70
  14   6  -3  519.65   51.89
  13   6  -3  306.67   37.00
 -13  -6   3  385.16   42.00
  12   6  -3  144.19   23.40
 -12  -6   3  182.38   28.60
  11   6  -3  184.18   25.10
 -11  -6   3  195.98   29.80
  10   6  -3   12.40    9.70
 -10  -6   3   19.10   14.20
   9   6  -3    1.70    7.80
  -9  -6   3    8.80   12.10
   8   6  -3  152.98   21.00
  -8  -6   3  174.98   25.40
  -8  -6   3  213.88   24.80
   7   6  -3  482.25   45.30
  -7  -6   3  635.04   52.59
  -7  -6   3  525.55   51.59
   6   6  -3   21.90    7.40
   6   6  -3   20.00    3.60
  -6  -6   3   26.70    9.30
  -6  -6   3   12.80    8.00
   5   6  -3 1183.28  101.09
   5   6  -3 1083.19   98.69
   5   6  -3 1125.99  106.59
  -5  -6   3 1294.17  102.79
  -5  -6   3 1212.68  107.89
   4   6  -3  541.05   52.59
   4   6  -3  513.25   46.80
   4   6  -3  522.35   44.70
  -4  -6   3  517.75   52.69
   3   6  -3  205.58   18.60
   3   6  -3  185.88   24.60
   3   6  -3  233.78   20.90
  -3  -6   3  162.68   22.00
  -3  -6   3  234.78   26.50
   2   6  -3 2811.42  236.28
   2   6  -3 2695.43  240.78
   2   6  -3 2893.41  234.98
  -2  -6   3 2857.31  241.68
   1   6  -3   24.70    4.60
   1   6  -3   25.40    5.50
  -1  -6   3   21.80    7.80
  -1  -6   3   19.70    6.70
   0   6  -3 1091.99   87.39
   0   6  -3 1054.69   92.19
   0   6  -3  964.00   87.89
   0  -6   3 1167.18   93.29
   0  -6   3  898.81   89.19
  -1   6  -3  156.68   18.90
  -1   6  -3  170.18   15.90
  -1   6  -3  160.88   18.50
   1  -6   3  129.39   16.70
   1  -6   3  153.88   18.80
  -2   6  -3  419.76   36.70
  -2   6  -3  407.96   39.80
  -3   6  -3 1171.88  108.09
  -3   6  -3 1195.48  105.79
   3  -6   3 1379.26  108.69
  -4   6  -3   55.49    9.50
  -4   6  -3   74.29    8.70
  -4   6  -3   65.09    9.30
   4  -6   3   45.40    8.50
  -5   6  -3  251.37   22.60
  -5   6  -3  247.78   23.90
  -5   6  -3  224.28   22.40
  -6   6  -3 3248.88  257.47
  -6   6  -3 3335.27  258.27
   6  -6   3 2638.94  256.77
  -7   6  -3  209.38   20.10
  -7   6  -3  216.48   23.10
   7  -6   3  199.28   19.70
  -8   6  -3 1373.66  117.49
  -8   6  -3 1319.07  119.79
   8  -6   3 1447.66  117.19
  -9   6  -3  442.16   38.40
  -9   6  -3  387.26   41.40
 -10   6  -3  754.62   60.19
 -10   6  -3  576.14   62.79
 -11   6  -3    5.10   10.40
 -11   6  -3    1.30    5.80
 -12   6  -3  164.28   30.20
 -12   6  -3  248.38   24.10
 -14   6  -3  101.59   17.90
  14   5  -3   -1.10    9.30
 -14  -5   3    4.10   13.30
  13   5  -3  301.27   35.40
 -13  -5   3  359.96   41.50
  12   5  -3   -2.80    8.80
 -12  -5   3   -6.20   16.60
  11   5  -3    6.60    8.70
 -11  -5   3   -5.80   12.70
  10   5  -3  287.07   31.20
 -10  -5   3  298.37   36.00
   9   5  -3  165.58   20.30
  -9  -5   3  159.18   24.90
   8   5  -3  183.78   20.90
  -8  -5   3  189.28   23.90
  -8  -5   3  191.98   25.50
   7   5  -3  230.58   23.80
  -7  -5   3  267.17   28.50
  -7  -5   3  213.28   25.80
   6   5  -3  724.43   59.49
   6   5  -3  616.14   63.49
  -6  -5   3  737.73   65.39
  -6  -5   3  729.93   62.09
  -6  -5   3  564.24   61.09
   5   5  -3 1626.34  132.29
   5   5  -3 1587.04  139.19
   5   5  -3 1708.53  134.29
  -5  -5   3 1661.23  140.29
  -5  -5   3 1321.37  135.79
   4   5  -3   52.89    5.90
   4   5  -3   61.69    8.40
   4   5  -3   43.90   10.70
  -4  -5   3   48.60   10.30
  -4  -5   3   37.70    9.80
   3   5  -3 1699.63  143.89
   3   5  -3 1753.02  148.59
   3   5  -3 1701.33  142.59
  -3  -5   3 1671.53  148.49
   2   5  -3  202.68   19.80
   2   5  -3  205.48   23.50
   2   5  -3  205.38   18.60
  -2  -5   3  216.78   24.00
   1   5  -3  109.89   10.90
   1   5  -3  106.19   11.70
   1   5  -3  113.29   14.90
  -1  -5   3  121.59   15.50
  -1  -5   3   97.89   13.40
   0   5  -3   76.39    8.20
   0   5  -3   54.89    8.00
   0   5  -3   73.59   11.40
   0  -5   3   77.89   11.50
   0  -5   3   69.79    9.90
  -1   5  -3   21.20    6.40
  -1   5  -3   13.80    4.20
  -1   5  -3   18.70    3.90
   1  -5   3   14.00    4.70
   1  -5   3    9.80    5.10
  -2   5  -3  407.06   36.40
  -2   5  -3  440.66   38.90
   2  -5   3  339.67   36.80
   2  -5   3  514.85   44.90
  -3   5  -3  210.78   20.80
  -3   5  -3  205.68   19.60
   3  -5   3  231.68   21.50
   3  -5   3  174.28   19.50
  -4   5  -3  312.67   28.80
  -4   5  -3  353.66   30.00
  -4   5  -3  286.67   29.60
  -4   5  -3  356.96   30.00
  -5   5  -3  398.06   36.10
  -5   5  -3  444.76   35.30
  -5   5  -3  379.56   37.20
  -6   5  -3  663.33   54.29
  -6   5  -3  667.13   55.09
   6  -5   3  538.55   52.99
  -7   5  -3  179.28   17.70
  -7   5  -3  160.88   19.70
   7  -5   3  182.68   16.50
  -8   5  -3 1705.53  165.08
  -8   5  -3 2158.88  163.88
  -9   5  -3   -9.60    6.70
  -9   5  -3   -3.60    5.10
 -10   5  -3  946.31   92.89
 -10   5  -3 1139.39   91.09
 -11   5  -3  129.09   16.70
 -11   5  -3  136.29   20.60
 -12   5  -3   29.30    9.20
 -12   5  -3   34.20   11.40
 -13   5  -3  261.67   30.10
 -13   5  -3  222.78   25.60
 -14   5  -3   57.69   11.40
  15   4  -3   12.80   13.30
 -15  -4   3   -1.00   10.90
  14   4  -3  141.69   23.10
 -14  -4   3  147.69   26.60
  13   4  -3   88.49   15.30
 -13  -4   3   41.00   17.70
  12   4  -3   12.80    9.20
 -12  -4   3   -2.40   12.70
  11   4  -3  202.48   23.60
 -11  -4   3  165.48   28.70
  10   4  -3  256.37   26.40
 -10  -4   3  214.18   32.00
   9   4  -3   27.60    8.00
  -9  -4   3   14.20   11.70
   8   4  -3  211.38   21.50
  -8  -4   3  187.98   25.90
   7   4  -3  820.32   63.79
  -7  -4   3  620.04   65.49
  -7  -4   3  729.63   67.29
   6   4  -3 1792.92  167.58
   6   4  -3 2139.19  164.08
  -6  -4   3 1832.42  168.98
  -6  -4   3 1994.60  166.68
   5   4  -3  518.75   42.50
   5   4  -3  457.05   46.00
  -5  -4   3  453.25   46.70
   4   4  -3 3097.39  244.98
   4   4  -3 2921.31  248.78
  -4  -4   3 2755.82  248.98
   3   4  -3  309.37   26.60
   3   4  -3  280.57   29.80
  -3  -4   3  282.87   29.90
   2   4  -3 1213.48  109.19
   2   4  -3 1236.28  105.19
   2   4  -3 1319.27  106.19
   1   4  -3   42.50    6.50
   1   4  -3   54.89    9.20
   1   4  -3   49.90    5.80
  -1  -4   3   56.89    8.60
   0   4  -3   22.40    6.10
   0   4  -3   24.80    4.30
   0  -4   3   23.50    5.50
   0  -4   3   25.00    6.00
  -1   4  -3  124.49   13.80
  -1   4  -3  100.09   11.50
   1  -4   3  129.19   13.00
   1  -4   3  123.79   14.00
  -2   4  -3   36.50    5.70
  -2   4  -3   35.60    6.50
   2  -4   3   36.00    6.00
  -3   4  -3  214.78   20.40
  -3   4  -3  226.48   21.20
  -3   4  -3  250.67   21.70
   3  -4   3  243.58   22.20
   3  -4   3  203.88   20.80
  -4   4  -3   33.20    5.40
  -4   4  -3   29.20    5.10
   4  -4   3   41.40    5.40
  -5   4  -3  714.73   58.09
  -5   4  -3  720.03   57.09
   5  -4   3  572.04   56.39
  -6   4  -3  161.48   18.40
   6  -4   3  181.58   15.80
  -7   4  -3 2031.10  154.28
  -7   4  -3 1662.13  153.38
   7  -4   3 1745.53  151.18
  -8   4  -3  473.75   45.10
  -8   4  -3  507.75   43.90
  -9   4  -3 1028.10   85.59
  -9   4  -3  945.51   87.69
 -10   4  -3  194.08   22.50
 -10   4  -3  189.68   20.70
 -11   4  -3  607.24   55.09
 -11   4  -3  574.94   53.49
 -12   4  -3   69.59   13.50
 -12   4  -3   95.99   15.90
 -14   4  -3  361.56   33.90
 -14   4  -3  270.67   31.40
  15   3  -3  498.55   52.59
 -15  -3   3  538.45   54.09
  14   3  -3   77.19   14.80
 -14  -3   3   51.59   17.20
  13   3  -3   98.09   15.60
 -13  -3   3   67.09   18.50
  12   3  -3  100.59   16.60
 -12  -3   3   47.80   17.40
  11   3  -3   50.69   10.60
 -11  -3   3   37.20   15.80
  10   3  -3  275.47   26.90
 -10  -3   3  232.08   32.40
  -9  -3   3   92.89   18.40
   8   3  -3    2.30    4.50
  -8  -3   3    0.30    8.30
   7   3  -3  332.37   26.90
  -7  -3   3  237.58   28.30
  -7  -3   3  262.37   30.30
   6   3  -3 1710.23  131.29
   6   3  -3 1522.95  134.59
  -6  -3   3 1554.94  135.89
  -6  -3   3 1414.66  133.89
   5   3  -3   70.09   11.70
   5   3  -3   91.89    9.40
  -5  -3   3   76.39   12.90
  -5  -3   3   64.49   11.50
   4   3  -3 2969.00  268.87
   4   3  -3 3445.76  264.97
  -4  -3   3 3087.49  273.47
   3   3  -3   35.60    7.80
   3   3  -3   44.10    5.90
  -3  -3   3   41.10    7.90
  -3  -3   3   45.70    8.50
   2   3  -3  138.49   12.20
   2   3  -3  114.09   14.30
  -2  -3   3  131.39   14.90
  -2  -3   3  109.19   13.70
   1   3  -3  552.44   43.40
   1   3  -3  461.85   45.00
   1   3  -3  519.55   42.70
  -1  -3   3  511.05   45.20
  -1  -3   3  452.75   44.00
   0   3  -3  162.78   15.40
   0   3  -3  166.68   15.60
   0   3  -3  182.18   17.80
   0  -3   3  179.68   17.70
   0  -3   3  176.48   17.00
  -1   3  -3 5838.72  448.96
   1  -3   3 5228.48  448.76
   1  -3   3 5073.39  447.76
  -2   3  -3   37.60    6.50
  -2   3  -3   35.50    5.20
  -2   3  -3   25.90    4.40
   2  -3   3   28.50    4.90
   2  -3   3   29.60    5.70
  -3   3  -3  475.35   40.00
  -3   3  -3  433.16   39.70
  -3   3  -3  446.76   40.30
   3  -3   3  495.65   40.80
  -4   3  -3   23.80    5.50
  -4   3  -3   33.40    3.60
  -4   3  -3   31.00    4.90
  -5   3  -3   15.10    3.90
  -5   3  -3    8.00    4.70
  -6   3  -3  636.04   52.29
  -6   3  -3  553.94   52.19
  -7   3  -3 1174.58   96.89
  -7   3  -3 1100.49   97.49
  -8   3  -3  446.86   40.20
  -8   3  -3  433.86   39.50
  -9   3  -3   31.70    7.70
  -9   3  -3   43.60    8.60
 -10   3  -3   60.29   11.00
 -10   3  -3   75.39   11.90
 -11   3  -3  286.67   30.60
 -11   3  -3  323.97   31.10
 -12   3  -3   59.69   12.60
 -12   3  -3   67.39   12.30
 -13   3  -3  132.79   18.80
 -13   3  -3   82.39   15.70
 -14   3  -3  126.19   19.40
 -15   3  -3   86.59   14.80
  15   2  -3   60.69   13.10
 -15  -2   3   63.89   16.30
  14   2  -3   28.30   10.00
 -14  -2   3   28.40   14.30
  13   2  -3  389.96   42.40
  12   2  -3   58.29   11.20
 -12  -2   3   64.89   17.20
  11   2  -3  178.38   20.20
 -11  -2   3  173.88   26.20
  10   2  -3   16.90    6.10
 -10  -2   3    4.10   10.00
   9   2  -3  153.68   16.80
  -9  -2   3  145.59   31.10
   8   2  -3   19.70    5.40
  -8  -2   3   17.80    9.00
   7   2  -3 1744.43  134.09
   7   2  -3 1439.86  137.19
  -7  -2   3 1484.45  137.19
  -7  -2   3 1671.63  138.89
   6   2  -3  866.51   79.79
   6   2  -3 1009.20   76.89
  -6  -2   3  938.91   80.79
  -6  -2   3  776.42   79.39
   5   2  -3 3122.99  240.58
   5   2  -3 2625.24  243.08
  -5  -2   3 2886.91  243.98
   4   2  -3   90.99    9.40
   4   2  -3   94.69   12.10
  -4  -2   3   78.19   11.30
  -4  -2   3  110.39   12.90
   3   2  -3  888.81   69.09
   3   2  -3  761.92   71.19
  -3  -2   3  711.23   70.29
  -3  -2   3  905.01   72.09
   2   2  -3  286.77   24.10
   2   2  -3  291.97   26.40
  -2  -2   3  287.67   26.50
  -2  -2   3  234.08   25.20
   1   2  -3  632.84   57.99
   1   2  -3  660.13   56.19
  -1  -2   3  664.03   57.29
  -1  -2   3  705.73   58.29
   0   2  -3 2085.29  173.18
   0   2  -3 2076.69  174.88
   0  -2   3 2056.89  174.18
   0  -2   3 2101.39  174.98
  -1   2  -3 4472.45  331.17
  -1   2  -3 3347.67  329.67
   1  -2   3 4086.69  331.07
  -2   2  -3 3137.39  256.47
  -2   2  -3 3000.90  254.37
  -2   2  -3 2871.61  254.27
   2  -2   3 3206.68  254.97
  -3   2  -3  414.26   39.40
  -3   2  -3  513.15   39.30
  -3   2  -3  446.26   39.90
   3  -2   3  466.75   39.50
  -4   2  -3   10.00    3.00
  -4   2  -3    8.20    3.70
  -5   2  -3 1166.08   91.49
  -5   2  -3  991.30   91.59
  -6   2  -3  341.37   31.20
  -6   2  -3  348.97   31.50
  -7   2  -3 2385.56  194.98
  -7   2  -3 2257.87  194.78
  -8   2  -3  159.78   16.60
  -8   2  -3  156.58   16.90
  -9   2  -3  548.75   47.70
  -9   2  -3  519.05   47.80
 -10   2  -3   30.50    7.50
 -10   2  -3   21.30    7.90
 -11   2  -3   18.30    6.90
 -11   2  -3   10.90    8.30
 -12   2  -3  163.38   22.20
 -12   2  -3  192.18   20.40
 -13   2  -3    7.10    9.80
 -13   2  -3   38.00    8.60
 -14   2  -3  178.48   23.50
 -15   2  -3    6.40    9.50
  15   1  -3   78.29   14.90
 -15  -1   3  107.49   19.60
  14   1  -3  148.99   22.40
 -14  -1   3  203.48   27.50
  13   1  -3    7.30    7.30
 -13  -1   3    7.50   11.30
  12   1  -3 1100.29   98.09
 -12  -1   3 1184.58  103.59
  11   1  -3    7.80    5.80
 -11  -1   3   11.90   10.80
  10   1  -3   49.30    8.60
 -10  -1   3   61.09   14.20
   9   1  -3   21.90    5.80
  -9  -1   3   16.90    9.50
   8   1  -3  614.64   50.99
  -8  -1   3  546.15   54.69
   7   1  -3  161.38   21.90
   7   1  -3  218.38   19.80
  -7  -1   3  221.78   20.40
  -7  -1   3  183.68   23.10
  -7  -1   3  258.57   22.80
   6   1  -3  656.73   53.89
   6   1  -3  646.64   57.09
  -6  -1   3  596.24   56.69
  -6  -1   3  609.74   57.09
   5   1  -3  348.07   30.50
   5   1  -3  367.56   33.60
  -5  -1   3  338.27   33.40
   4   1  -3  576.04   48.70
   4   1  -3  553.74   45.90
  -4  -1   3  461.05   47.20
  -4  -1   3  567.94   48.70
   3   1  -3   18.00    5.00
   3   1  -3    7.50    2.20
  -3  -1   3    5.20    3.70
  -3  -1   3    3.40    3.60
   2   1  -3  587.74   54.09
   2   1  -3  672.53   56.29
  -2  -1   3  638.34   55.39
  -2  -1   3  683.43   56.39
   1   1  -3 2838.62  236.78
  -1  -1   3 2761.72  236.78
  -1  -1   3 2880.91  236.08
   0   1  -3   20.10    4.20
   0  -1   3   25.10    4.60
  -2   1  -3   56.69    6.20
  -2   1  -3   64.29    6.40
  -2   1  -3   49.70    6.40
   2  -1   3   56.09    7.40
  -3   1  -3   50.39    6.80
  -3   1  -3   57.89    5.70
   3  -1   3   64.29    5.90
  -4   1  -3    9.30    3.30
  -4   1  -3   10.50    3.10
  -5   1  -3  893.01   73.49
  -5   1  -3  834.22   73.29
  -6   1  -3 1098.19   97.29
  -6   1  -3 1183.28   96.49
  -7   1  -3  846.42   71.09
  -7   1  -3  805.82   70.99
  -8   1  -3  839.52   76.49
  -8   1  -3  869.41   75.69
   8  -1   3  940.31   74.59
  -9   1  -3   15.00    6.70
  -9   1  -3    8.60    4.50
 -10   1  -3   12.60    5.00
 -10   1  -3    4.70    6.40
  10  -1   3   -1.70    3.20
 -11   1  -3  449.06   43.30
 -11   1  -3  457.45   41.70
 -12   1  -3   60.79   13.70
 -12   1  -3   97.19   13.90
 -13   1  -3   97.49   16.70
 -14   1  -3   11.00   10.00
 -15   1  -3  120.39   20.30
 -16   1  -3  140.39   20.60
  15   0  -3  420.86   36.80
 -15   0   3  326.57   40.80
  14   0  -3   35.30   10.10
 -14   0   3   48.80   14.60
  13   0  -3  596.04   54.79
 -13   0   3  631.74   59.59
  12   0  -3  297.77   30.50
 -12   0   3  361.46   36.80
  11   0  -3  135.49   16.10
 -11   0   3  165.38   22.80
  10   0  -3   17.80    5.80
 -10   0   3   18.80   10.30
   9   0  -3   14.30    4.90
  -9   0   3   10.10    8.10
   8   0  -3  535.55   46.60
  -8   0   3  542.15   50.29
   7   0  -3 1408.86  115.39
   7   0  -3 1434.26  118.79
  -7   0   3 1274.07  118.49
  -7   0   3 1368.16  118.39
   6   0  -3 1890.81  149.19
   6   0  -3 1910.41  152.38
  -6   0   3 1681.53  151.98
  -6   0   3 1636.44  151.38
   5   0  -3 4112.89  344.07
   5   0  -3 4452.95  347.17
  -5   0   3 3848.21  346.57
   4   0  -3  940.31   76.29
   4   0  -3  835.22   73.49
  -4   0   3  921.31   76.19
  -4   0   3  814.12   74.99
   3   0  -3 1132.99  103.99
   3   0  -3 1339.17  106.49
  -3   0   3 1154.28  105.19
  -3   0   3 1370.36  106.49
   2   0  -3 1148.99   91.99
   2   0  -3  976.70   89.89
  -2   0   3 1112.29   91.79
   1   0  -3 1688.93  133.99
  -1   0   3 1491.35  133.69
   0   0  -3 3045.50  254.47
   0   0   3 3051.29  254.37
  -1   0  -3  292.57   24.60
   1   0   3  264.17   24.40
  -2   0  -3  136.29   14.20
  -2   0  -3  127.39   12.40
   2   0   3  144.39   12.60
   3   0   3  755.52   63.49
  -4   0  -3 1900.31  167.98
  -4   0  -3 1801.12  167.68
   4   0   3 2176.58  167.68
   4   0   3 2147.99  167.28
  -5   0  -3    9.30    3.60
  -5   0  -3   11.80    2.80
  -6   0  -3 3654.53  304.37
  -7   0  -3  209.28   20.00
  -7   0  -3  219.98   21.60
   7   0   3  232.08   19.80
  -8   0  -3 1032.30   91.29
   8   0   3 1088.19   89.69
  -9   0  -3  768.12   67.99
  -9   0  -3  779.42   65.99
   9   0   3  761.62   65.89
 -10   0  -3  128.59   16.00
 -10   0  -3  118.99   12.20
  10   0   3   85.19   11.40
 -11   0  -3  171.08   20.50
 -11   0  -3  177.78   16.50
  11   0   3  112.89   14.60
 -12   0  -3   -2.10    8.80
 -13   0  -3   16.20   11.30
 -14   0  -3   70.09   15.50
 -15   0  -3   51.69   14.00
 -16   0  -3   12.00   17.10
  14  -1  -3   21.10    8.30
 -14   1   3   14.20   11.00
  13  -1  -3  352.26   35.10
 -13   1   3  418.76   40.50
  12  -1  -3   82.09   12.00
 -12   1   3   88.59   16.60
  11  -1  -3  612.44   53.59
 -11   1   3  605.74   57.29
  10  -1  -3   70.79    9.80
 -10   1   3   60.19   13.00
   9  -1  -3   92.09   10.70
  -9   1   3   90.89   15.30
   8  -1  -3  698.33   59.79
  -8   1   3  700.23   62.69
   7  -1  -3 3002.60  240.98
   7  -1  -3 2913.21  237.98
  -7   1   3 2708.83  240.98
  -7   1   3 2781.12  240.28
   6  -1  -3  723.33   62.99
   6  -1  -3  699.73   60.19
  -6   1   3  690.33   62.49
  -6   1   3  734.63   63.19
   5  -1  -3 4936.61  419.46
   5  -1  -3 5623.14  422.26
  -5   1   3 5287.57  422.16
  -5   1   3 4648.13  421.06
  -5   1   3 4742.43  420.06
   4  -1  -3 2109.69  167.18
  -4   1   3 1785.52  165.38
  -4   1   3 2042.30  167.18
   3  -1  -3 1602.74  141.39
  -3   1   3 1748.23  141.69
   2  -1  -3  884.31   74.49
   2  -1  -3  860.71   75.99
  -2   1   3  924.71   76.19
   1  -1  -3 1496.15  125.79
  -1   1   3 1491.75  126.09
   0  -1  -3  507.65   40.80
   0   1   3  433.66   40.60
  -2  -1  -3 1899.01  169.78
  -2  -1  -3 2042.80  169.68
   2   1   3 2149.69  169.78
   3   1   3  560.54   47.30
   3   1   3  548.05   47.90
  -4  -1  -3  160.58   15.30
   4   1   3  163.48   15.90
   4   1   3  159.78   14.70
  -5  -1  -3 1282.07  113.29
  -5  -1  -3 1279.07  112.19
   5   1   3 1446.06  112.79
   5   1   3 1421.16  113.19
   5   1   3 1283.97  112.59
  -6  -1  -3  516.95   45.60
  -6  -1  -3  470.25   43.00
   6   1   3  537.45   43.60
   6   1   3  503.55   43.30
  -7  -1  -3 1145.49  100.59
  -7  -1  -3 1170.38  102.29
   7   1   3 1226.08  101.19
   7   1   3 1299.47  100.89
   7   1   3 1147.79  100.49
  -8  -1  -3   45.60    5.80
  -8  -1  -3   49.80    8.60
   8   1   3   33.60    6.20
  -9  -1  -3  864.41   74.69
  -9  -1  -3  910.91   72.69
   9   1   3  769.32   72.59
 -10  -1  -3  246.88   26.30
 -10  -1  -3  280.67   22.70
  10   1   3  196.38   22.60
 -11  -1  -3   15.50    9.20
  11   1   3    7.30    4.00
 -12  -1  -3   62.09   13.80
  12   1   3   24.30    6.10
 -13  -1  -3  145.19   21.40
  13   1   3  110.99   14.10
 -14  -1  -3   65.29   16.70
 -15  -1  -3  195.08   27.60
 -15   2   3    0.50    8.90
 -14   2   3    6.30    9.20
  13  -2  -3  343.47   33.80
 -13   2   3  392.96   37.80
  12  -2  -3  194.08   20.10
 -12   2   3  199.08   24.30
  11  -2  -3 2133.69  176.78
 -11   2   3 2068.19  179.68
  10  -2  -3  767.02   66.19
 -10   2   3  777.72   70.29
   9  -2  -3    9.30    3.80
  -9   2   3    3.30    6.30
   8  -2  -3 2965.00  238.48
  -8   2   3 2688.33  239.68
  -8   2   3 2911.61  240.68
   7  -2  -3  651.83   60.89
   7  -2  -3  734.33   58.79
  -7   2   3  651.13   59.79
  -7   2   3  685.23   60.69
  -7   2   3  724.63   61.59
   6  -2  -3 4262.87  327.67
  -6   2   3 3687.93  326.07
  -6   2   3 3599.44  326.57
  -6   2   3 4079.99  327.97
   5  -2  -3  107.49   12.60
   5  -2  -3  128.79   11.10
  -5   2   3  108.99   13.00
  -5   2   3  117.99   12.00
  -5   2   3  103.99   12.50
   3  -2  -3 4397.26  327.37
   3  -2  -3 3929.91  326.77
  -3   2   3 3543.95  325.97
  -3   2   3 3796.62  327.17
   2  -2  -3 1321.37  105.29
   2  -2  -3 1263.27  103.79
  -2   2   3 1154.58  103.99
  -2   2   3 1227.48  105.19
   1  -2  -3   24.20    4.50
  -1   2   3   18.80    3.90
   0  -2  -3  367.56   32.10
   0   2   3  360.66   32.10
   2   2   3  235.58   23.40
   2   2   3  276.97   23.20
   3   2   3  884.21   75.29
   3   2   3  888.21   76.39
  -4  -2  -3  859.31   67.99
   4   2   3  668.13   67.49
   4   2   3  863.61   68.19
  -5  -2  -3 1902.41  160.68
   5   2   3 2110.39  161.88
   5   2   3 1776.12  160.18
   5   2   3 1860.51  160.58
  -6  -2  -3  163.68   16.70
   6   2   3  157.58   16.00
   6   2   3  171.28   15.90
   6   2   3  146.79   15.30
  -7  -2  -3 3297.17  266.37
  -7  -2  -3 3313.77  263.97
   7   2   3 3040.30  265.37
   7   2   3 3084.59  265.27
   7   2   3 3120.89  265.17
  -8  -2  -3  221.68   23.30
  -8  -2  -3  243.38   20.00
   8   2   3  205.28   20.80
  -9  -2  -3  717.73   64.49
  -9  -2  -3  804.22   61.19
   9   2   3  647.24   62.39
   9   2   3  695.73   61.19
 -10  -2  -3    6.00    8.00
  10   2   3    8.60    4.50
 -11  -2  -3   17.00    9.50
  11   2   3    8.90    4.60
 -12  -2  -3   97.99   17.40
  12   2   3   54.29   10.20
 -13  -2  -3   85.09   16.60
  13   2   3   40.90    9.40
  14   2   3  428.86   38.00
 -15  -2  -3  427.36   45.80
 -15   3   3   31.40   10.20
 -14   3   3    7.20    7.90
  13  -3  -3  313.27   30.00
 -13   3   3  327.77   33.40
  12  -3  -3 1356.36  117.39
 -12   3   3 1413.46  120.09
  11  -3  -3 1232.68  101.99
 -11   3   3 1163.98  104.39
  10  -3  -3  706.13   60.69
   9  -3  -3   27.00    5.00
  -9   3   3   41.90    8.40
  -9   3   3   30.30    8.00
   8  -3  -3  413.36   36.30
  -8   3   3  411.66   38.20
  -8   3   3  432.86   38.50
  -7   3   3 1246.98  107.49
  -7   3   3 1276.97  107.49
   6  -3  -3  814.12   79.19
   6  -3  -3 1014.20   76.39
  -6   3   3  856.81   77.19
  -6   3   3  903.81   77.39
  -6   3   3  913.11   78.59
   5  -3  -3 5474.25  436.56
   5  -3  -3 5322.37  438.26
  -5   3   3 5170.88  437.36
  -5   3   3 4770.12  437.16
  -5   3   3 5514.65  438.86
   4  -3  -3 4342.87  359.26
   4  -3  -3 4532.15  357.66
  -4   3   3 4354.66  358.26
  -4   3   3 4395.16  359.56
  -4   3   3 3874.31  357.86
   3  -3  -3 1503.55  131.59
   3  -3  -3 1553.64  130.29
  -3   3   3 1505.15  130.59
  -3   3   3 1670.73  131.99
   2  -3  -3  939.61   81.09
  -2   3   3 1025.00   81.79
  -2   3   3  896.31   81.09
   1  -3  -3   95.89    9.90
   1  -3  -3  112.19   11.30
  -1   3   3   95.49   10.90
  -1   3   3  112.09   10.70
  -1   3   3  104.29    9.90
   0  -3  -3 3203.38  284.07
   0  -3  -3 3312.57  283.07
   0   3   3 3601.64  284.37
   0   3   3 3490.15  283.77
  -1  -3  -3 1752.72  149.09
   1   3   3 1821.12  150.38
   1   3   3 1781.12  149.88
  -2  -3  -3 2875.21  219.28
   2   3   3 2643.34  220.38
   2   3   3 2702.43  219.98
   2   3   3 2267.27  219.18
  -3  -3  -3 2291.37  207.28
   3   3   3 2679.73  209.88
  -4  -3  -3 1606.24  143.89
   4   3   3 1823.82  146.79
  -5  -3  -3  816.22   75.09
   5   3   3  926.51   76.19
   5   3   3  883.01   77.09
  -6  -3  -3  466.55   41.20
   6   3   3  470.05   41.80
   6   3   3  412.16   40.00
   6   3   3  469.05   41.40
  -7  -3  -3 1476.25  126.79
   7   3   3 1448.36  126.59
   7   3   3 1521.55  126.79
  -8  -3  -3   84.09   13.40
   8   3   3   86.09   10.90
  -9  -3  -3  129.49   17.90
   9   3   3  117.89   15.40
   9   3   3  154.98   15.00
 -10  -3  -3   35.90   11.00
  10   3   3   32.20    7.80
 -11  -3  -3  152.58   20.80
  11   3   3   97.19   15.40
 -12  -3  -3  239.18   28.00
  12   3   3  165.78   21.90
 -13  -3  -3   13.80   11.70
  13   3   3   -0.30    6.30
 -14  -3  -3  939.31   87.99
  14   3   3  938.61   82.09
 -15  -3  -3   89.69   19.30
 -15   4   3   52.19   11.80
  14  -4  -3   67.19   10.20
 -14   4   3   67.39   12.20
  13  -4  -3  143.89   17.00
 -13   4   3  166.08   23.40
  12  -4  -3 1129.09   95.99
 -12   4   3 1121.89   98.09
  11  -4  -3  714.53   59.89
 -11   4   3  667.23   61.79
  10  -4  -3   25.50    5.20
 -10   4   3   19.00    7.30
 -10   4   3   25.90    9.10
   9  -4  -3  130.29   13.30
  -9   4   3  153.78   18.50
  -9   4   3  125.69   15.30
  -8   4   3  210.48   21.80
  -8   4   3  255.47   23.80
   7  -4  -3 1121.29   91.99
  -7   4   3 1054.59   93.59
   6  -4  -3  203.68   21.20
   6  -4  -3  235.68   19.80
  -6   4   3  198.58   20.10
  -6   4   3  219.98   21.40
  -6   4   3  226.98   21.90
   5  -4  -3 5976.00  481.75
   5  -4  -3 5992.70  483.45
  -5   4   3 5940.41  483.85
  -5   4   3 5715.13  482.55
  -5   4   3 5338.97  481.75
   4  -4  -3   40.70    5.70
   4  -4  -3   51.39    7.10
  -4   4   3   45.80    7.30
  -4   4   3   39.60    5.40
  -4   4   3   48.80    7.10
   3  -4  -3 1624.54  130.89
   3  -4  -3 1531.45  129.29
  -3   4   3 1552.44  130.89
  -3   4   3 1461.75  129.59
   2  -4  -3  234.08   22.10
   2  -4  -3  218.98   20.80
  -2   4   3  238.98   20.90
  -2   4   3  205.58   21.90
  -2   4   3  265.27   21.50
   1  -4  -3   14.20    3.90
   1  -4  -3   19.00    3.80
  -1   4   3   15.70    3.10
  -1   4   3   24.60    4.80
  -1   4   3   14.80    4.00
   0  -4  -3   16.60    3.70
   0   4   3   12.10    3.90
   0   4   3   15.80    4.40
   0   4   3   18.10    5.10
  -1  -4  -3 1006.30   82.99
   1   4   3  927.61   83.69
   1   4   3 1020.70   84.69
   1   4   3  962.50   84.59
  -2  -4  -3  666.63   55.29
  -2  -4  -3  609.04   54.39
   2   4   3  551.84   55.39
   2   4   3  754.12   57.29
   2   4   3  628.24   56.99
  -3  -4  -3 7025.80  585.04
   3   4   3 6660.73  587.74
   3   4   3 7879.11  587.64
   3   4   3 6572.34  585.64
  -4  -4  -3   59.29    8.60
  -4  -4  -3   69.59    7.70
   4   4   3   71.49   11.30
   4   4   3   74.69   10.50
   4   4   3   56.79    8.90
  -5  -4  -3 3286.27  298.77
  -5  -4  -3 3885.51  297.87
   5   4   3 3532.35  301.67
  -6  -4  -3  425.66   38.20
   6   4   3  479.05   40.10
   6   4   3  354.16   37.00
   6   4   3  398.46   43.20
  -7  -4  -3   59.09   10.60
   7   4   3   41.40    8.10
   7   4   3   56.99    9.90
  -8  -4  -3    1.10    6.80
   8   4   3   13.40    4.90
   8   4   3    1.80    4.20
  -9  -4  -3   14.40    9.00
   9   4   3   29.20    7.50
 -10  -4  -3  434.56   42.00
  10   4   3  379.86   39.50
 -11  -4  -3  985.00   84.09
  11   4   3  840.62   80.39
 -12  -4  -3    0.90   11.40
  12   4   3   -1.70    6.70
 -13  -4  -3    5.20   12.70
  13   4   3    5.30    7.90
 -14  -4  -3  577.34   66.99
  14   4   3  769.42   62.99
 -15  -4  -3  314.87   38.80
  13  -5  -3  323.67   28.00
 -13   5   3  271.17   30.00
  12  -5  -3   14.50    5.20
 -12   5   3   15.20    7.10
  11  -5  -3  231.28   21.80
 -11   5   3  249.68   27.50
 -11   5   3  216.78   23.70
  10  -5  -3  335.07   32.20
 -10   5   3  340.37   34.00
 -10   5   3  312.97   30.80
  -9   5   3   35.80    7.10
  -9   5   3   41.20   10.10
   8  -5  -3  109.09   10.90
  -8   5   3   91.39   11.30
  -8   5   3   80.79   13.40
  -8   5   3  115.59   15.30
   7  -5  -3  199.68   18.50
  -7   5   3  191.88   18.60
  -7   5   3  205.48   21.20
   6  -5  -3  291.87   26.20
  -6   5   3  332.77   31.20
  -6   5   3  308.67   28.20
  -6   5   3  259.37   25.80
   5  -5  -3  745.73   60.49
  -5   5   3  734.83   63.19
  -5   5   3  636.24   59.69
  -5   5   3  719.13   61.69
   4  -5  -3 2735.83  217.58
   4  -5  -3 2276.27  218.58
  -4   5   3 2791.82  219.58
   3  -5  -3 1579.64  135.49
  -3   5   3 1602.04  137.09
  -3   5   3 1680.23  135.99
  -3   5   3 1582.84  135.69
   2  -5  -3  226.68   20.60
  -2   5   3  202.48   24.40
  -2   5   3  219.18   20.10
   1  -5  -3  640.14   57.89
  -1   5   3  654.03   59.49
  -1   5   3  699.73   58.59
  -1   5   3  646.84   57.19
  -1   5   3  726.13   59.79
   0  -5  -3  546.45   48.30
   0   5   3  576.54   47.20
   0   5   3  541.25   49.80
   0   5   3  550.74   49.00
   0   5   3  549.74   49.99
  -1  -5  -3 3058.29  246.38
   1   5   3 3352.06  248.98
   1   5   3 2777.72  247.98
   1   5   3 2585.64  246.58
  -2  -5  -3 6289.97  469.25
  -2  -5  -3 5288.57  467.85
   2   5   3 5978.60  471.55
   2   5   3 5195.48  471.05
   2   5   3 5383.56  469.45
  -3  -5  -3  245.18   23.20
  -3  -5  -3  270.57   24.10
   3   5   3  237.98   32.20
   3   5   3  248.58   24.60
   3   5   3  263.27   27.00
  -4  -5  -3 9360.26  693.43
  -4  -5  -3 7292.47  692.83
   4   5   3 8888.41  697.23
   4   5   3 7787.12  693.53
  -5  -5  -3 1340.97  101.49
  -5  -5  -3 1134.09  102.49
   5   5   3 1067.69  101.99
   5   5   3 1225.08  105.59
  -6  -5  -3  608.94   53.59
   6   5   3  607.74   53.29
   6   5   3  570.24   55.69
  -7  -5  -3  915.71   81.19
   7   5   3 1009.80   87.69
   7   5   3  859.91   80.19
  -8  -5  -3   62.39   12.30
   8   5   3   42.90    9.40
  -9  -5  -3  153.38   22.00
   9   5   3  165.88   19.60
 -10  -5  -3   13.00   10.80
  10   5   3   20.70    8.30
 -11  -5  -3  234.58   30.20
  11   5   3  242.78   27.50
 -12  -5  -3  294.27   37.20
  12   5   3  328.67   34.60
 -13  -5  -3   47.70   17.30
 -14  -5  -3   -0.80   12.50
  14   5   3    9.30    8.50
 -15  -5  -3  445.56   55.99
  15   5   3  658.73   58.49
  13  -6  -3    2.20    4.50
  12  -6  -3  280.77   26.20
  11  -6  -3  150.48   15.80
 -11   6   3  173.68   23.50
  10  -6  -3  262.77   23.80
 -10   6   3  267.67   29.70
 -10   6   3  243.58   24.40
   9  -6  -3  321.97   27.20
  -9   6   3  296.17   31.80
  -9   6   3  271.17   27.10
   8  -6  -3  233.18   20.60
  -8   6   3  195.18   20.10
  -8   6   3  242.98   29.60
   7  -6  -3    9.40    3.70
  -7   6   3    6.50    3.30
  -7   6   3   11.10    5.60
  -7   6   3    2.10    6.60
   6  -6  -3  143.39   13.90
  -6   6   3  115.49   12.50
  -6   6   3  140.49   16.20
  -6   6   3  142.09   16.60
   5  -6  -3  645.04   52.19
  -5   6   3  600.04   54.19
  -5   6   3  572.44   54.09
  -5   6   3  571.54   53.09
   4  -6  -3  564.14   46.40
  -4   6   3  442.46   45.90
  -4   6   3  531.85   46.60
  -4   6   3  485.45   45.00
   3  -6  -3 3262.87  269.67
  -3   6   3 3313.57  271.57
  -3   6   3 3256.07  269.47
  -3   6   3 2775.82  271.07
  -3   6   3 3490.05  269.97
   2  -6  -3  460.45   42.20
  -2   6   3  542.75   42.80
  -2   6   3  442.46   43.60
  -2   6   3  445.86   43.60
  -2   6   3  470.45   41.50
   1  -6  -3 1912.41  162.88
  -1   6   3 1644.14  164.38
  -1   6   3 1916.71  163.18
  -1   6   3 2179.18  165.38
  -1   6   3 1992.60  161.78
   0  -6  -3 2604.14  221.98
   0   6   3 2317.97  221.98
   0   6   3 2434.46  223.48
   0   6   3 3044.80  220.58
   0   6   3 2792.12  224.48
  -1  -6  -3  961.70   85.79
   1   6   3 1071.39   86.49
   1   6   3  925.61   87.69
   1   6   3 1026.60   88.39
  -2  -6  -3 5036.70  417.46
  -2  -6  -3 5166.48  415.66
   2   6   3 5395.86  420.46
   2   6   3 4257.87  419.16
   2   6   3 5111.79  417.66
  -3  -6  -3 3694.23  304.37
  -3  -6  -3 3680.63  305.87
   3   6   3 3822.12  307.07
   3   6   3 3527.35  308.47
   3   6   3 3501.85  308.47
  -4  -6  -3 2119.89  181.78
  -4  -6  -3 2005.10  180.88
   4   6   3 2322.67  185.68
   4   6   3 2240.58  185.48
   4   6   3 2085.29  181.88
  -5  -6  -3 1105.39   94.19
  -5  -6  -3 1125.99   94.29
   5   6   3 1161.88   98.59
   5   6   3  993.50   94.39
  -6  -6  -3  640.34   53.39
  -6  -6  -3  608.74   54.39
   6   6   3  557.64   54.19
  -7  -6  -3    7.20    7.20
   7   6   3    1.30    5.70
   7   6   3    7.00    4.90
  -8  -6  -3   -2.30    7.30
   8   6   3   -0.50    5.80
  -9  -6  -3   15.30   10.10
   9   6   3   24.10    8.50
 -10  -6  -3  110.09   19.30
  10   6   3   92.39   16.30
 -11  -6  -3   59.99   16.80
  11   6   3   61.59   14.20
 -12  -6  -3  114.49   22.40
  12   6   3  124.49   20.90
 -13  -6  -3   34.80   16.50
  13   6   3   40.30   13.60
 -14  -6  -3  359.46   42.10
  14   6   3  342.67   37.80
 -15  -6  -3   87.19   20.00
  15   6   3   84.29   16.60
  12  -7  -3  135.29   16.90
  11  -7  -3  104.19   11.80
 -11   7   3   77.19   17.40
 -10   7   3   67.59   15.70
   9  -7  -3  617.24   50.79
  -9   7   3  516.55   54.89
   8  -7  -3  172.98   17.30
  -8   7   3  155.08   22.50
   7  -7  -3  598.54   49.60
  -7   7   3  511.75   52.09
   6  -7  -3  114.89   13.40
  -6   7   3  127.69   15.90
  -6   7   3  102.39   15.90
   5  -7  -3  178.38   17.60
  -5   7   3  169.28   19.40
  -5   7   3  135.49   18.10
   4  -7  -3  718.93   57.99
  -4   7   3  595.54   59.29
  -4   7   3  603.64   57.59
  -4   7   3  692.93   60.09
   3  -7  -3  174.38   19.10
  -3   7   3  168.88   18.80
  -3   7   3  163.58   21.20
  -3   7   3  187.38   18.90
  -3   7   3  206.68   21.10
   2  -7  -3 2525.95  213.08
  -2   7   3 2705.33  212.08
  -2   7   3 2240.38  214.38
  -2   7   3 2612.74  215.48
  -2   7   3 2537.15  213.08
   1  -7  -3   64.69   11.10
  -1   7   3   88.29    9.60
  -1   7   3   77.79   12.70
  -1   7   3   66.49   11.30
  -1   7   3   64.99   12.00
   0  -7  -3  602.24   59.59
   0   7   3  578.04   61.19
   0   7   3  715.93   60.29
   0   7   3  723.73   62.89
   0   7   3  743.83   57.89
  -1  -7  -3 3027.30  277.77
   1   7   3 2984.20  281.77
   1   7   3 3360.76  280.87
   1   7   3 3815.02  275.57
  -2  -7  -3 1063.49   85.29
  -2  -7  -3  887.41   87.59
   2   7   3 1112.89   91.29
   2   7   3  907.81   89.79
   2   7   3 1072.39   87.99
  -3  -7  -3 4078.89  385.26
  -3  -7  -3 4671.23  383.46
   3   7   3 4890.91  385.56
   3   7   3 4821.22  388.96
   3   7   3 4538.05  388.36
  -4  -7  -3   10.50    4.40
  -4  -7  -3    2.60    6.10
   4   7   3    9.20    6.00
   4   7   3    9.20    6.00
   4   7   3   -1.80    5.50
  -5  -7  -3 4237.08  389.16
  -5  -7  -3 5047.50  388.76
   5   7   3 4470.45  392.96
   5   7   3 5161.78  394.76
   5   7   3 4328.07  389.26
  -6  -7  -3  113.59   14.90
  -6  -7  -3   88.49   14.10
   6   7   3  141.89   18.90
   6   7   3  101.29   15.40
  -7  -7  -3  501.25   46.40
  -7  -7  -3  502.85   44.90
   7   7   3  475.05   46.40
  -8  -7  -3    2.00    8.10
   8   7   3    1.70    6.80
  -9  -7  -3   88.09   16.30
   9   7   3   86.59   15.70
 -10  -7  -3  279.67   30.90
  10   7   3  219.18   28.50
 -11  -7  -3   46.70   15.00
  11   7   3   39.20   12.70
 -12  -7  -3  298.77   39.70
  12   7   3  291.77   35.60
 -13  -7  -3  251.87   34.30
  13   7   3  266.27   31.50
 -14  -7  -3  191.48   29.60
  14   7   3  205.58   28.40
  12  -8  -3  166.88   16.80
  11  -8  -3   23.10    5.60
 -11   8   3   -8.80   12.20
  10  -8  -3  658.23   57.59
   9  -8  -3   89.49   11.50
  -9   8   3   59.89   17.10
   8  -8  -3  167.88   18.00
   7  -8  -3  182.88   19.50
   6  -8  -3  144.49   16.00
  -6   8   3  104.79   17.30
   5  -8  -3   77.49   12.70
  -5   8   3  112.59   15.00
  -5   8   3   69.59   13.00
   4  -8  -3    6.80    6.10
  -4   8   3    8.10    5.90
  -4   8   3   13.20    7.00
   3  -8  -3 2693.13  228.48
  -3   8   3 2691.63  228.08
  -3   8   3 3035.50  227.88
  -3   8   3 2699.83  233.58
  -3   8   3 2376.36  234.48
   2  -8  -3    7.70    6.50
  -2   8   3   12.90    6.20
  -2   8   3   19.30    6.20
  -2   8   3    7.20    5.90
   1  -8  -3  891.51   86.39
  -1   8   3 1038.50   89.59
  -1   8   3 1164.28   87.09
  -1   8   3  864.91   88.19
   0  -8  -3  188.08   22.60
   0   8   3  207.88   25.00
   0   8   3  253.77   23.50
   0   8   3  238.08   20.40
   0   8   3  170.58   23.90
  -1  -8  -3 1071.59  106.29
   1   8   3 1328.17  103.69
   1   8   3 1379.46  106.79
   1   8   3 1277.97  109.89
   1   8   3 1074.79  108.39
  -2  -8  -3  239.08   29.50
  -2  -8  -3  295.97   26.10
   2   8   3  280.07   31.90
   2   8   3  339.27   30.20
   2   8   3  336.67   33.50
  -3  -8  -3  615.04   52.49
   3   8   3  687.33   59.99
   3   8   3  558.94   57.49
   3   8   3  579.14   54.99
  -4  -8  -3 2638.54  217.38
   4   8   3 2369.36  219.08
   4   8   3 2795.52  224.48
   4   8   3 2569.74  223.88
  -5  -8  -3  858.01   69.89
  -5  -8  -3  693.13   71.39
   5   8   3  836.62   76.29
   5   8   3  812.22   71.69
  -6  -8  -3  201.08   20.70
  -6  -8  -3  173.58   21.70
   6   8   3  189.38   22.80
  -7  -8  -3  188.88   21.30
  -7  -8  -3  185.68   21.40
   7   8   3  178.08   22.90
  -8  -8  -3    2.50    7.90
   8   8   3   -4.70    7.40
  -9  -8  -3 1209.58  100.49
   9   8   3 1048.00  100.29
 -10  -8  -3   54.29   14.20
  10   8   3   41.10   13.60
 -11  -8  -3  409.86   41.60
  11   8   3  342.57   40.60
 -12  -8  -3  175.38   26.20
  12   8   3  145.99   25.00
 -13  -8  -3  512.95   50.89
  13   8   3  475.75   50.29
 -14  -8  -3   26.60   13.20
  14   8   3   28.80   12.30
 -12   9   3   91.89   20.60
  11  -9  -3  201.78   23.10
 -11   9   3  160.28   27.80
  10  -9  -3  120.49   14.00
 -10   9   3   68.59   19.80
   9  -9  -3 1777.72  138.49
  -9   9   3 1434.16  142.09
   8  -9  -3   44.20    9.20
  -8   9   3   20.50   12.90
   7  -9  -3  568.64   49.99
  -7   9   3  513.05   52.59
   6  -9  -3    5.20    6.20
  -6   9   3    4.20    9.20
   5  -9  -3   18.70    8.10
  -5   9   3   13.40    9.40
   4  -9  -3 1545.45  146.89
  -4   9   3 1896.41  147.09
   3  -9  -3  255.47   30.00
  -3   9   3  242.48   33.50
  -3   9   3  341.57   29.80
  -3   9   3  334.87   29.60
   2  -9  -3  933.21   92.29
  -2   9   3 1164.18   92.59
  -2   9   3 1161.38   91.09
  -2   9   3  954.10   94.19
   1  -9  -3  102.69   16.90
  -1   9   3  127.89   16.30
  -1   9   3  116.39   17.10
  -1   9   3  115.69   18.40
  -1   9   3  141.19   14.50
   0  -9  -3  114.89   17.40
   0   9   3  127.89   13.50
   0   9   3  128.99   16.70
   0   9   3  115.09   20.20
  -1  -9  -3  658.23   62.69
   1   9   3  753.92   59.09
   1   9   3  593.24   63.79
   1   9   3  746.73   62.29
   1   9   3  658.93   64.89
  -2  -9  -3  116.99   18.30
   2   9   3   94.79   19.00
   2   9   3  123.89   17.20
   2   9   3  167.78   19.60
   2   9   3  151.78   12.70
  -3  -9  -3    2.50    2.90
  -3  -9  -3   -3.80    6.90
   3   9   3    5.50    6.00
   3   9   3   10.00    6.90
  -4  -9  -3 1306.07  118.59
   4   9   3 1434.86  122.29
   4   9   3 1445.66  117.89
   4   9   3 1229.68  120.49
  -5  -9  -3  140.59   14.90
  -5  -9  -3  103.09   18.60
   5   9   3  134.09   18.60
  -6  -9  -3  234.88   22.90
  -6  -9  -3  176.48   24.70
   6   9   3  245.78   26.50
  -7  -9  -3  449.66   38.00
  -7  -9  -3  324.97   37.80
   7   9   3  386.86   40.00
  -8  -9  -3 1196.18   99.39
   8   9   3 1063.59  100.79
  -9  -9  -3  565.34   49.80
   9   9   3  463.35   51.09
 -10  -9  -3 1217.38  103.49
  10   9   3 1104.89  104.49
  11   9   3   92.29   19.10
 -12  -9  -3  609.14   57.59
  12   9   3  570.54   58.49
 -13  -9  -3   22.60   12.50
  13   9   3   30.30   12.70
 -11  10   3   46.40   17.30
  10 -10  -3  316.27   30.40
 -10  10   3  292.37   37.00
   9 -10  -3  960.00   82.59
  -9  10   3  925.01   87.39
   8 -10  -3 1416.86  121.49
  -8  10   3 1403.26  124.69
   7 -10  -3   51.99   11.10
  -7  10   3   49.30   14.20
   6 -10  -3  916.41   87.79
  -6  10   3 1095.19   89.49
   5 -10  -3  337.77   36.40
  -5  10   3  400.86   37.30
   4 -10  -3  255.77   40.80
  -4  10   3  371.06   33.10
   3 -10  -3  924.51   93.79
  -3  10   3 1160.68   93.19
  -3  10   3 1105.09   92.59
   2 -10  -3  103.19   17.30
  -2  10   3  118.49   14.90
   1 -10  -3   32.10   10.70
  -1  10   3   41.00    8.30
  -1  10   3   49.00    9.70
   0 -10  -3  358.16   36.60
   0  10   3  376.16   35.50
   0  10   3  383.86   32.70
   0  10   3  303.37   37.70
  -1 -10  -3   94.09   16.90
   1  10   3  109.59   20.00
   1  10   3  119.89   16.80
   1  10   3  107.69   11.70
  -2 -10  -3   78.39   16.00
   2  10   3  120.39   16.90
   2  10   3  104.89   19.90
  -3 -10  -3  786.72   76.69
   3  10   3  939.11   81.19
   3  10   3  813.82   75.59
  -4 -10  -3   23.40   10.90
   4  10   3   36.50   12.80
  -5 -10  -3   51.89   13.60
  -5 -10  -3   52.39    8.60
   5  10   3   50.19   12.20
  -6 -10  -3  998.50   84.69
   6  10   3  949.90   87.89
  -7 -10  -3  187.18   24.90
  -7 -10  -3  201.38   22.20
   7  10   3  219.48   27.50
  -8 -10  -3 2540.35  207.58
   8  10   3 2340.67  209.78
  -9 -10  -3   56.19   12.50
   9  10   3   76.09   17.00
 -10 -10  -3  924.71   83.19
  10  10   3  927.91   88.59
 -11 -10  -3  411.56   41.20
  11  10   3  388.56   44.10
 -12 -10  -3   11.50   10.30
  12  10   3    7.80   12.20
 -13 -10  -3  594.44   62.19
  13  10   3  581.64   58.19
 -11  11   3    1.50   13.00
 -10  11   3   99.69   20.70
   9 -11  -3   25.70    8.10
   8 -11  -3  227.18   25.50
  -8  11   3  254.17   31.30
   7 -11  -3    5.20    7.90
  -7  11   3    8.20   11.90
   6 -11  -3  960.60   89.49
  -6  11   3 1061.49   90.49
   5 -11  -3  564.04   56.19
  -5  11   3  639.24   56.39
   4 -11  -3  585.44   57.39
  -4  11   3  635.04   56.09
   3 -11  -3  127.49   19.70
   2 -11  -3   71.49   15.00
  -2  11   3   93.09   14.70
  -2  11   3   78.19   12.20
   1 -11  -3   31.50   11.10
  -1  11   3   40.30    9.90
  -1  11   3   26.90    7.20
   0 -11  -3   22.40   10.30
   0  11   3   23.70    5.80
   0  11   3   30.80    9.50
  -1 -11  -3    6.70    8.90
   1  11   3   15.50    4.20
   1  11   3   15.10    8.60
  -2 -11  -3  154.98   22.30
   2  11   3  145.69   21.70
  -3 -11  -3  145.49   22.00
   3  11   3  152.18   21.00
  -4 -11  -3  281.77   32.80
   4  11   3  269.77   30.80
  -5 -11  -3  828.12   75.79
  -5 -11  -3  776.32   70.29
   5  11   3  856.21   75.29
  -6 -11  -3  583.74   53.19
  -6 -11  -3  512.65   47.80
   6  11   3  518.95   52.59
  -7 -11  -3  334.67   35.50
  -7 -11  -3  315.57   31.20
   7  11   3  320.07   36.90
  -8 -11  -3 1239.58  110.49
   8  11   3 1318.67  114.79
  -9 -11  -3  607.24   54.39
   9  11   3  557.14   58.99
 -10 -11  -3  171.68   22.60
  10  11   3  211.88   29.90
 -11 -11  -3   83.29   14.40
  11  11   3   64.39   16.70
 -12 -11  -3  224.28   26.70
  12  11   3  242.78   32.10
 -11  12   3  -12.10   11.10
 -10  12   3   45.60   15.40
   9 -12  -3   49.60    9.60
  -9  12   3   36.00   15.70
  -8  12   3   36.90   15.90
   7 -12  -3   -8.20    7.20
  -7  12   3   -6.30   10.40
   6 -12  -3  807.52   76.29
  -6  12   3  877.11   76.79
   5 -12  -3   13.20    9.80
  -5  12   3    0.80    9.20
   4 -12  -3 1643.74  143.19
  -4  12   3 1639.64  141.29
   3 -12  -3   29.70   11.40
  -3  12   3   33.10    9.70
   2 -12  -3  249.38   30.00
  -2  12   3  245.08   25.70
   1 -12  -3  961.00   88.29
  -1  12   3  997.40   86.09
  -1  12   3  958.10   84.29
   0 -12  -3   26.70   11.70
   0  12   3   44.10   10.60
   0  12   3   45.70    7.70
  -1 -12  -3 1181.68  103.29
   1  12   3 1115.29  100.79
  -2 -12  -3   18.10   11.90
   2  12   3   30.10   11.20
  -3 -12  -3   47.20   13.60
   3  12   3   43.00   12.50
  -4 -12  -3  714.53   67.79
   4  12   3  711.13   66.79
  -5 -12  -3 1070.49   96.49
   5  12   3 1055.09   96.19
  -6 -12  -3  295.67   33.80
   6  12   3  268.57   34.50
  -7 -12  -3  868.61   75.19
  -7 -12  -3  771.62   70.59
   7  12   3  792.72   76.29
  -8 -12  -3   18.20    7.70
  -9 -12  -3  319.57   32.60
   9  12   3  343.47   39.40
 -10 -12  -3    2.00    7.60
  10  12   3   12.90   12.20
  11  12   3   12.00   13.10
 -10  13   3   25.30   12.80
   9 -13  -3   79.19   13.30
  -9  13   3   80.59   17.30
   8 -13  -3    7.30    7.30
  -8  13   3   -0.70   11.00
   7 -13  -3  171.18   21.90
  -7  13   3  152.58   22.90
   6 -13  -3   64.69   14.40
  -6  13   3   38.40   13.10
   5 -13  -3   31.70   11.60
  -5  13   3   13.40   10.20
   4 -13  -3 1249.47  111.09
  -4  13   3 1252.07  109.09
   3 -13  -3  167.18   24.20
  -3  13   3  144.19   19.80
   2 -13  -3    0.50    9.80
  -2  13   3    0.50    6.20
   1 -13  -3 1914.71  165.38
  -1  13   3 1888.61  161.18
   0 -13  -3  592.64   56.39
   0  13   3  570.94   53.29
   0  13   3  547.75   50.19
  -1 -13  -3  999.40   91.39
   1  13   3 1005.20   89.39
  -2 -13  -3  730.03   69.59
   2  13   3  732.23   67.69
  -3 -13  -3  799.92   74.19
   3  13   3  771.62   72.89
  -4 -13  -3   37.70   14.30
   4  13   3   29.00   12.40
  -5 -13  -3   74.29   17.20
   5  13   3   66.49   16.20
  -6 -13  -3  389.76   39.60
   6  13   3  307.77   39.60
   7  13   3  303.77   36.90
   8  13   3  173.28   27.10
   9  13   3   40.00   15.80
  10  13   3  271.57   35.00
   9 -14  -3  150.28   19.80
  -9  14   3  127.19   20.90
   8 -14  -3  199.78   23.00
  -8  14   3  211.18   26.60
   7 -14  -3  154.58   20.90
  -7  14   3  142.59   21.60
   6 -14  -3   15.40   10.20
  -6  14   3   -1.60    9.60
   5 -14  -3  347.27   36.50
  -5  14   3  305.67   34.30
   4 -14  -3  233.88   34.00
  -4  14   3  188.88   24.20
   3 -14  -3  631.34   61.09
  -3  14   3  626.94   59.29
   2 -14  -3   19.60   11.80
  -2  14   3    7.50    6.60
   1 -14  -3  147.09   24.50
  -1  14   3  158.98   17.70
   0  14   3  230.28   23.60
  -1 -14  -3    3.90   10.40
   1  14   3   17.90    9.30
  -2 -14  -3  321.77   36.30
   2  14   3  280.47   32.50
  -3 -14  -3  439.96   45.00
   3  14   3  394.06   43.10
  -4 -14  -3  252.47   32.40
   4  14   3  237.38   31.20
  -5 -14  -3  664.23   64.39
   5  14   3  587.04   61.09
  -6 -14  -3   57.69   13.40
   6  14   3   23.80   14.70
   7  14   3   14.50   12.50
   8  14   3   36.70   16.20
   9  14   3  183.78   29.00
   8 -15  -3  220.18   22.80
  -8  15   3  177.48   33.60
   7 -15  -3    8.50    6.90
  -7  15   3    2.30    9.80
   6 -15  -3   38.90   11.30
  -6  15   3   28.00   11.20
   5 -15  -3   44.40   14.10
  -5  15   3   39.60   11.70
   4 -15  -3  284.37   32.70
  -4  15   3  249.97   28.40
   3 -15  -3   46.80   14.20
  -3  15   3   48.80   10.90
   2 -15  -3   17.60   12.30
  -2  15   3   20.80    6.90
   1 -15  -3  236.48   31.70
   0 -15  -3   44.80   14.60
  -1 -15  -3   12.00   13.00
  -2 -15  -3  152.78   25.00
   2  15   3  147.99   21.60
  -3 -15  -3   19.70   13.10
   3  15   3   18.30   10.10
  -4 -15  -3 1172.08  100.09
   4  15   3 1027.30   98.29
  -5 -15  -3   22.70   11.10
   5  15   3    1.10   11.00
  -6 -15  -3  200.08   25.30
   6  15   3  180.28   28.30
   7  15   3  164.08   27.00
   8  15   3   50.99   14.00
  -6  16   3   -0.50    8.50
   5 -16  -3  138.39   21.80
  -5  16   3  123.89   21.50
   4 -16  -3  241.08   30.30
  -4  16   3  228.08   25.40
   3 -16  -3   50.59   15.90
  -3  16   3   95.69   12.80
   2 -16  -3    5.60   11.00
   1 -16  -3  201.08   29.00
   0 -16  -3   10.00   12.40
  -1 -16  -3  152.08   26.10
  -2 -16  -3   91.19   18.50
  -3 -16  -3   19.30   12.10
   3  16   3   20.80   10.70
  -4 -16  -3  331.27   36.00
   4  16   3  282.37   34.00
  -5 -16  -3   86.29   15.00
   5  16   3   43.40   12.90
  -6 -16  -3  299.07   29.60
   6  16   3  192.88   34.30
   3 -17  -3  151.58   22.90
   2 -17  -3  158.68   25.50
   1 -17  -3   16.40   11.50
   0 -17  -3   23.90   12.40
  -1 -17  -3   27.20   12.80
  -2 -17  -3   15.60   11.70
  -3 -17  -3   19.50   13.50
  -4 -15   4  122.19   22.00
  -3 -15   4  378.16   43.20
  -2 -15   4  285.57   36.60
  -1 -15   4  105.79   22.60
   0 -15   4   -0.40   11.80
  -1  15  -4  366.76   36.70
   1 -15   4  371.76   43.30
  -2  15  -4   35.50    8.50
   2 -15   4   26.70   14.70
  -3  15  -4   23.10    8.30
   3 -15   4   30.70   15.20
   4 -15   4  198.38   29.30
  -5  15  -4  194.88   24.70
   5 -15   4  246.48   30.10
   6  14  -4  108.29   24.10
  -6 -14   4  118.09   19.80
   5  14  -4  285.87   31.80
  -5 -14   4  287.57   37.30
  -4 -14   4  294.47   38.50
  -3 -14   4  762.02   74.79
  -2 -14   4  292.57   38.90
  -1 -14   4   46.90   16.60
   0  14  -4  228.78   23.60
   0 -14   4  243.58   34.50
  -1  14  -4    7.20    6.20
   1 -14   4    6.00   13.20
  -2  14  -4  234.28   26.40
   2 -14   4  297.87   35.70
  -3  14  -4   34.10    9.40
   3 -14   4   29.90   15.10
  -4  14  -4   17.50    8.40
   4 -14   4    9.30   12.70
  -5  14  -4  355.46   36.20
   5 -14   4  364.36   40.40
  -6  14  -4    4.10    8.90
   6 -14   4   20.90   10.30
   7 -14   4  678.73   60.39
   8  13  -4   89.19   16.20
   7  13  -4   66.99   15.20
  -7 -13   4   64.59   16.30
   6  13  -4  574.74   58.19
  -6 -13   4  670.33   62.69
   5  13  -4  125.59   19.60
  -5 -13   4  113.79   22.70
   4  13  -4  533.45   52.09
  -4 -13   4  558.14   57.19
  -3 -13   4  190.18   30.90
   2  13  -4  256.17   26.40
  -2 -13   4  238.08   35.80
   1  13  -4  827.72   71.79
   0  13  -4   33.20    8.50
   0 -13   4   25.50   16.40
  -1  13  -4  141.59   17.80
   1 -13   4  162.18   28.80
  -2  13  -4   81.39   13.20
  -3  13  -4   56.69   12.40
   3 -13   4   55.59   15.90
  -4  13  -4  135.99   19.80
   4 -13   4  149.59   23.70
  -5  13  -4  122.79   19.20
   5 -13   4  135.99   21.70
  -6  13  -4  322.77   35.00
   6 -13   4  357.76   36.70
   7 -13   4  782.82   68.69
   9  12  -4   32.50   12.20
  -9 -12   4   65.89   18.50
   8  12  -4   20.80   12.10
  -8 -12   4   22.20    9.00
  -8 -12   4   57.09   13.80
   7  12  -4  618.74   64.09
  -7 -12   4  693.43   61.99
  -7 -12   4  749.13   68.09
   6  12  -4   13.90   10.60
  -6 -12   4    4.40   12.20
  -6 -12   4    0.50    6.90
   5  12  -4  152.68   23.20
  -5 -12   4  158.28   19.00
   4  12  -4   35.30   11.40
  -4 -12   4   34.20   15.40
   3  12  -4   20.30   10.40
  -3 -12   4    5.80   13.20
   2  12  -4  555.34   53.59
   2  12  -4  639.54   57.09
  -2 -12   4  683.03   63.69
   1  12  -4  240.18   24.30
  -1 -12   4  252.77   33.20
   0  12  -4   45.80    9.10
   0 -12   4   35.60   15.00
  -1  12  -4   21.10    7.80
   1 -12   4   20.60   12.70
  -2  12  -4  163.68   19.70
   2 -12   4  155.68   26.30
  -3  12  -4   36.40   10.00
   3 -12   4   30.60   12.80
  -4  12  -4  395.76   37.90
   4 -12   4  371.66   41.10
  -5  12  -4  197.28   23.80
   5 -12   4  188.28   25.50
  -6  12  -4  780.32   70.39
   6 -12   4  778.52   73.09
  -7  12  -4    3.80    9.60
  -8  12  -4    2.30   10.40
  -9  12  -4  366.56   38.20
 -10  12  -4   11.40   10.30
  10  11  -4   24.50   12.40
 -10 -11   4   19.50   10.10
   9  11  -4    5.30   10.50
  -9 -11   4    8.30    9.20
   8  11  -4  101.99   18.60
  -8 -11   4  111.29   17.90
   7  11  -4  229.98   35.90
  -7 -11   4  240.18   33.40
   6  11  -4  114.39   19.60
  -6 -11   4  159.28   18.90
  -6 -11   4   95.19   20.40
   5  11  -4   10.40    9.80
  -5 -11   4   22.70   14.30
  -5 -11   4   14.90    8.40
   4  11  -4   31.90   11.10
  -4 -11   4   25.60    8.00
  -4 -11   4   18.10   13.10
   3  11  -4  279.37   30.50
   3  11  -4  268.57   25.60
  -3 -11   4  278.27   27.70
  -3 -11   4  285.87   35.40
   2  11  -4  653.93   57.89
   2  11  -4  599.14   54.69
  -2 -11   4  620.24   55.69
  -2 -11   4  638.54   62.69
   1  11  -4  477.35   42.30
   1  11  -4  424.86   40.10
  -1 -11   4  428.66   47.40
   0  11  -4   29.50    7.80
   0 -11   4   37.10   14.10
  -1  11  -4  206.08   22.50
   1 -11   4  227.98   29.40
  -2  11  -4   17.70    7.30
   2 -11   4   13.40   10.50
  -3  11  -4  427.46   39.50
   3 -11   4  402.76   43.10
  -4  11  -4   53.99   11.20
   4 -11   4   43.70   11.90
  -5  11  -4 1130.59   97.89
   5 -11   4 1112.99   99.49
  -6  11  -4    1.70    8.60
   6 -11   4    8.30    6.50
  -7  11  -4   97.59   16.50
   7 -11   4  106.69   15.20
   8 -11   4  494.75   43.40
  -9  11  -4  161.18   24.00
 -10  11  -4  224.08   28.60
 -11  11  -4   -4.50   10.00
  11  10  -4   -0.50    9.70
 -11 -10   4   -4.00    8.40
  10  10  -4  155.88   26.10
 -10 -10   4  213.38   25.10
   8  10  -4  285.07   44.40
  -8 -10   4  446.66   43.20
  -8 -10   4  402.16   39.70
   7  10  -4  307.27   37.40
  -7 -10   4  391.26   36.90
  -7 -10   4  351.86   41.00
   6  10  -4   -5.20    8.70
  -6 -10   4   -5.70   11.00
  -6 -10   4    4.40    7.40
   5  10  -4   40.30   12.10
  -5 -10   4   46.90   11.00
  -5 -10   4   44.90   15.20
   4  10  -4  431.36   40.80
   4  10  -4  444.76   45.40
  -4 -10   4  512.35   44.20
  -4 -10   4  492.55   49.20
   3  10  -4   68.49    9.10
   3  10  -4   63.79   12.60
  -3 -10   4   64.49   16.50
  -3 -10   4   58.69   10.70
   2  10  -4   60.19   11.60
   2  10  -4   72.09   10.00
  -2 -10   4   57.29    9.70
  -2 -10   4   58.69   15.30
   1  10  -4  481.35   41.50
   1  10  -4  476.25   43.40
  -1 -10   4  409.96   46.80
   0  10  -4   89.49   13.00
   0  10  -4   85.39   12.60
   0 -10   4   60.09   14.90
  -1  10  -4   31.90    7.50
   1 -10   4   22.60   11.40
  -2  10  -4  743.33   65.19
   2 -10   4  740.33   69.19
  -3  10  -4  143.79   16.70
   3 -10   4  123.69   19.70
  -4  10  -4  809.22   68.39
   4 -10   4  729.93   70.19
  -5  10  -4   94.49   14.00
   5 -10   4   73.79   13.80
  -6  10  -4 1277.87  105.99
   6 -10   4 1158.78  105.79
  -7  10  -4   53.09   12.60
   7 -10   4   38.30    8.30
  -9  10  -4  139.39   21.00
 -10  10  -4   30.70   14.00
 -11  10  -4  103.19   19.10
 -12  10  -4   12.60   12.90
  12   9  -4   70.19   15.80
 -12  -9   4   88.99   15.90
  11   9  -4  460.25   52.29
 -11  -9   4  602.14   52.79
  10   9  -4   26.40   13.40
 -10  -9   4   60.59   14.60
   9   9  -4  374.76   47.50
  -9  -9   4  529.75   47.10
   8   9  -4    7.50   10.00
  -8  -9   4   28.30   13.20
  -8  -9   4    9.40    9.80
   7   9  -4  415.36   47.20
  -7  -9   4  558.04   48.80
  -7  -9   4  503.75   51.39
   6   9  -4   76.69   15.10
  -6  -9   4   85.39   14.90
  -6  -9   4   63.79   16.40
   5   9  -4  620.64   62.79
   5   9  -4  695.73   58.99
  -5  -9   4  656.73   65.89
  -5  -9   4  775.22   63.29
   4   9  -4    7.20    7.60
   4   9  -4   10.70    3.80
  -4  -9   4   -0.50    9.30
  -4  -9   4    7.80    7.00
   3   9  -4  244.48   22.30
   3   9  -4  227.48   25.50
  -3  -9   4  237.98   24.50
  -3  -9   4  215.88   29.00
   2   9  -4  563.74   45.30
   2   9  -4  472.25   47.20
  -2  -9   4  489.85   50.79
   1   9  -4  167.88   19.10
   1   9  -4  176.18   17.70
  -1  -9   4  161.68   23.20
   0   9  -4  117.19   14.50
   0   9  -4  144.59   15.90
  -1   9  -4  111.39   13.30
   1  -9   4   99.59   17.40
  -2   9  -4  499.75   41.20
   2  -9   4  395.26   43.90
  -3   9  -4  152.18   17.40
   3  -9   4  144.99   19.80
  -4   9  -4   58.39   10.70
  -5   9  -4  493.15   41.30
   5  -9   4  382.66   42.10
  -6   9  -4  598.04   52.19
   6  -9   4  538.95   51.59
  -7   9  -4   10.30    9.50
   7  -9   4   15.20    5.70
  -8   9  -4  212.28   25.70
   8  -9   4  200.88   20.50
  -9   9  -4   72.69   15.70
 -10   9  -4  467.65   48.00
 -11   9  -4   92.79   19.10
 -12   9  -4  231.28   31.70
  13   8  -4  313.47   35.10
  12   8  -4  227.18   29.80
  11   8  -4  412.46   49.00
 -11  -8   4  600.44   51.69
   8   8  -4  462.55   51.09
  -8  -8   4  625.44   54.29
  -8  -8   4  560.64   54.99
   7   8  -4  361.16   40.30
  -7  -8   4  470.75   42.70
  -7  -8   4  400.06   44.00
   6   8  -4  588.34   53.29
   6   8  -4  623.64   57.49
  -6  -8   4  600.04   59.89
  -6  -8   4  689.63   58.69
   5   8  -4   26.50    8.90
   5   8  -4   31.70    5.20
  -5  -8   4   26.50   11.20
  -5  -8   4   26.30    9.10
   4   8  -4  331.67   29.60
   4   8  -4  311.37   32.40
  -4  -8   4  317.87   38.60
  -4  -8   4  349.07   32.90
   3   8  -4    5.20    6.00
   3   8  -4    9.00    4.00
   3   8  -4   17.10   11.60
  -3  -8   4    3.50    8.20
   2   8  -4   78.39   10.20
   2   8  -4   67.39   12.00
   2   8  -4  110.89   18.10
  -2  -8   4   74.19   14.60
   1   8  -4    1.00    4.00
   1   8  -4    4.10    4.50
  -1  -8   4   -4.40    6.70
   0   8  -4  186.48   26.50
   0  -8   4  202.18   23.60
  -1   8  -4  271.47   24.50
  -1   8  -4  209.68   29.50
  -1   8  -4  267.87   24.60
   1  -8   4  214.38   27.00
   1  -8   4  305.77   31.50
  -2   8  -4  164.08   17.20
  -2   8  -4  182.28   22.20
   2  -8   4  136.19   19.10
  -3   8  -4  127.59   13.70
   3  -8   4   90.69   15.00
  -4   8  -4   24.70    7.40
   4  -8   4   23.50    7.40
  -5   8  -4  744.03   59.39
   5  -8   4  593.84   59.29
  -6   8  -4   46.80   10.80
   6  -8   4   51.49    9.30
  -7   8  -4  570.24   50.19
   7  -8   4  511.55   48.10
  -8   8  -4    6.40    9.40
  -9   8  -4  286.67   32.60
 -10   8  -4  316.87   36.20
 -11   8  -4   33.70   15.30
 -12   8  -4   90.39   20.00
 -13   8  -4  177.78   27.30
  13   7  -4  107.89   20.20
 -13  -7   4  148.09   23.70
  12   7  -4 1445.76  141.89
 -12  -7   4 1843.62  145.29
  11   7  -4    0.90   10.20
 -11  -7   4    7.00   13.20
  10   7  -4  192.88   26.70
 -10  -7   4  258.67   31.40
   9   7  -4  445.26   48.30
  -9  -7   4  584.84   52.69
   8   7  -4  241.08   30.30
  -8  -7   4  297.97   34.90
  -8  -7   4  340.47   34.50
   7   7  -4   14.90    8.00
   7   7  -4   13.10    3.30
  -7  -7   4   20.00   11.10
  -7  -7   4    6.10   10.50
   6   7  -4  585.94   50.79
   6   7  -4  542.05   47.10
  -6  -7   4  508.25   52.89
   5   7  -4    3.10    6.20
  -5  -7   4    4.80    6.90
   4   7  -4 1225.28  101.79
   4   7  -4 1122.19  108.09
   4   7  -4 1253.97   99.39
  -4  -7   4  981.70  103.19
  -4  -7   4 1288.77  109.99
   3   7  -4  134.49   13.60
   3   7  -4  131.79   16.20
   3   7  -4  161.38   21.90
  -3  -7   4  109.49   18.20
   2   7  -4    0.60    8.00
   2   7  -4   -0.60    4.10
   2   7  -4    4.40    3.60
  -2  -7   4    2.30    6.20
  -2  -7   4    4.70    9.10
   1   7  -4  655.23   65.39
   1   7  -4  764.52   59.29
   1   7  -4  653.63   60.09
  -1  -7   4  581.14   61.89
  -1  -7   4  787.82   68.19
   0   7  -4  284.47   24.80
   0   7  -4  234.98   29.40
   0   7  -4  262.87   25.10
   0  -7   4  294.57   31.70
   0  -7   4  249.48   27.60
  -1   7  -4  107.99   12.20
  -1   7  -4   82.29   16.10
  -1   7  -4  117.79   12.20
   1  -7   4  118.39   16.70
   1  -7   4   79.39   14.00
  -2   7  -4   53.89    9.00
  -2   7  -4   79.39   12.50
   2  -7   4   78.39   11.80
   2  -7   4   44.50    9.80
  -3   7  -4 1123.49  103.59
  -3   7  -4 1192.18  100.09
   3  -7   4 1199.88  103.09
  -4   7  -4   72.69   11.00
  -4   7  -4   78.89   12.80
   4  -7   4   60.99   10.70
  -5   7  -4   19.30    5.90
  -5   7  -4    5.50    5.80
   5  -7   4    7.70    3.90
  -6   7  -4  168.38   19.20
   6  -7   4  156.98   17.00
  -7   7  -4 1067.69   84.29
   7  -7   4  860.01   81.79
  -8   7  -4   66.99   14.60
   8  -7   4   99.39   10.00
  -9   7  -4  288.77   30.10
  -9   7  -4  228.98   25.20
 -10   7  -4  -11.50   10.20
 -10   7  -4    2.00    5.60
 -11   7  -4  364.06   40.80
 -12   7  -4   19.20   13.40
 -13   7  -4  108.19   20.10
 -14   7  -4  288.67   35.70
  14   6  -4  479.45   48.40
  13   6  -4  231.98   31.60
 -13  -6   4  334.87   37.20
  12   6  -4  474.25   51.09
 -12  -6   4  595.44   55.79
  11   6  -4  190.38   25.40
 -11  -6   4  200.58   30.40
  10   6  -4  113.99   19.50
 -10  -6   4  124.39   23.10
   9   6  -4  449.76   45.40
  -9  -6   4  513.35   50.49
   8   6  -4  165.98   19.80
   8   6  -4  126.09   13.60
  -8  -6   4  174.98   23.90
  -8  -6   4  161.48   24.80
   7   6  -4 2254.47  178.48
   7   6  -4 1917.31  175.08
  -7  -6   4 1872.01  180.28
  -7  -6   4 2371.06  181.48
   6   6  -4  166.38   15.70
   6   6  -4  172.48   19.50
  -6  -6   4  199.68   22.40
  -6  -6   4  144.59   21.80
   5   6  -4 2839.92  247.28
   5   6  -4 3026.70  255.97
   5   6  -4 2782.92  245.18
  -5  -6   4 3175.18  262.07
   4   6  -4 1353.96  119.19
   4   6  -4 1302.57  110.89
   4   6  -4 1261.97  112.69
  -4  -6   4 1378.06  120.09
   3   6  -4   14.60    4.00
   3   6  -4   12.20    5.30
  -3  -6   4   11.50    6.50
  -3  -6   4   15.80    8.20
   2   6  -4 1921.61  176.88
   2   6  -4 2131.89  182.68
   2   6  -4 2135.09  175.88
  -2  -6   4 2233.68  183.48
   1   6  -4   27.00    9.10
   1   6  -4   35.80    5.70
   1   6  -4   33.50    6.40
  -1  -6   4   19.00    8.00
  -1  -6   4   39.20    9.20
   0   6  -4 1083.09   88.49
   0   6  -4 1045.00   93.69
   0   6  -4  960.80   88.79
   0  -6   4 1201.08   94.99
   0  -6   4  946.41   90.69
  -1   6  -4  840.52   73.39
  -1   6  -4  822.72   68.79
   1  -6   4  841.02   73.59
   1  -6   4  713.03   70.49
  -2   6  -4  112.79   15.70
  -2   6  -4  122.49   12.80
   2  -6   4  105.69   15.00
   2  -6   4  110.39   14.20
  -3   6  -4  232.98   24.50
  -3   6  -4  231.38   22.10
   3  -6   4  244.48   24.30
   3  -6   4  205.98   22.80
  -4   6  -4  159.38   15.70
   4  -6   4  122.09   15.10
  -5   6  -4    8.20    3.50
  -5   6  -4    4.80    5.50
   5  -6   4    3.80    3.00
  -6   6  -4 1138.69   94.99
  -6   6  -4 1063.89   93.59
  -7   6  -4  165.18   16.60
   7  -6   4  141.19   15.20
  -8   6  -4  310.67   29.10
  -8   6  -4  301.87   32.00
  -9   6  -4   10.60    9.70
 -10   6  -4  290.97   27.20
 -10   6  -4  234.58   30.70
 -11   6  -4  113.29   15.00
 -11   6  -4   75.59   17.90
 -12   6  -4  185.18   29.90
 -12   6  -4  295.67   32.40
 -14   6  -4  343.77   38.40
  14   5  -4   33.90   12.70
 -14  -5   4   43.60   16.80
  13   5  -4  450.95   45.60
  12   5  -4   93.29   16.40
 -12  -5   4  100.69   21.90
  11   5  -4    6.20    9.20
 -11  -5   4  -16.40   12.00
  10   5  -4  105.39   17.80
 -10  -5   4  100.69   22.10
   9   5  -4   18.80    8.40
  -9  -5   4   13.30   13.00
   8   5  -4  160.38   19.60
  -8  -5   4  173.48   25.30
  -8  -5   4  164.68   23.80
   7   5  -4 2777.92  242.98
  -7  -5   4 3008.30  246.38
   6   5  -4  957.60   94.09
   6   5  -4  856.01   77.29
  -6  -5   4  894.11   80.19
   5   5  -4 1916.11  161.28
   5   5  -4 1837.32  166.38
  -5  -5   4 1974.90  167.88
   4   5  -4    5.00    4.40
   4   5  -4    3.00    2.60
   4   5  -4    2.40    6.20
  -4  -5   4    4.80    5.80
  -4  -5   4   13.00    5.70
   3   5  -4 2032.80  184.38
   3   5  -4 2249.57  179.88
   3   5  -4 2380.76  178.68
  -3  -5   4 1802.92  181.28
  -3  -5   4 2199.18  185.08
   2   5  -4 2790.12  227.58
   2   5  -4 2786.82  221.88
   2   5  -4 2567.94  222.78
  -2  -5   4 2410.56  224.38
  -2  -5   4 2739.13  227.68
   1   5  -4 1935.91  162.48
   1   5  -4 1786.82  158.08
   1   5  -4 1937.91  157.48
  -1  -5   4 1946.31  162.58
  -1  -5   4 1801.22  159.78
   0   5  -4  438.56   43.80
   0   5  -4  538.75   48.10
   0   5  -4  540.85   43.80
   0  -5   4  587.64   48.70
   0  -5   4  413.26   50.19
  -1   5  -4 1226.28  111.79
  -1   5  -4 1437.56  115.69
   1  -5   4 1280.87  113.39
   1  -5   4 1374.96  115.59
  -2   5  -4 1525.45  133.69
  -2   5  -4 1764.62  140.39
   2  -5   4 1488.05  136.29
   2  -5   4 1596.64  134.99
  -3   5  -4  687.23   60.69
  -3   5  -4  670.83   59.19
   3  -5   4  697.13   59.89
   3  -5   4  684.63   60.99
  -4   5  -4  164.08   15.50
  -4   5  -4  137.39   14.70
  -4   5  -4  142.59   16.20
   4  -5   4  130.89   14.80
  -5   5  -4  117.59   12.90
   5  -5   4   81.59   10.40
  -6   5  -4  489.15   46.50
  -6   5  -4  538.95   45.60
  -7   5  -4   14.40    7.40
  -8   5  -4  442.26   38.20
  -8   5  -4  375.16   41.60
  -9   5  -4  402.26   45.90
  -9   5  -4  552.74   44.70
 -10   5  -4 1306.67  100.79
 -10   5  -4  997.90  102.09
 -11   5  -4   -3.90    6.60
 -11   5  -4   -4.90    8.40
 -12   5  -4   97.89   18.30
 -12   5  -4  129.09   17.10
 -13   5  -4  941.31   87.09
 -13   5  -4  971.80   84.49
 -14   5  -4    0.20    8.40
  14   4  -4  642.04   59.59
 -14  -4   4  616.44   64.09
  13   4  -4   14.70    9.30
 -13  -4   4    0.10   14.10
  12   4  -4   49.10   12.00
 -12  -4   4   48.00   17.50
  11   4  -4    3.90    7.70
 -11  -4   4   -6.00   12.30
  10   4  -4  419.06   38.50
 -10  -4   4  342.47   44.00
   9   4  -4  476.45   42.70
  -9  -4   4  419.86   47.50
   8   4  -4  165.68   21.40
  -8  -4   4  133.99   23.40
  -8  -4   4  175.38   21.50
   7   4  -4  267.37   23.60
  -7  -4   4  236.98   28.10
  -7  -4   4  191.48   25.90
   6   4  -4  697.33   58.59
   6   4  -4  628.54   62.79
  -6  -4   4  649.43   61.69
  -6  -4   4  702.83   64.09
   5   4  -4 1367.86  124.39
   5   4  -4 1363.76  119.99
  -5  -4   4 1534.95  125.79
   4   4  -4 1829.82  152.88
   4   4  -4 1816.42  157.18
  -4  -4   4 1803.02  157.58
   3   4  -4 4087.59  349.27
  -3  -4   4 3746.53  347.47
  -3  -4   4 4594.34  350.26
   2   4  -4  326.27   29.00
   2   4  -4  314.27   33.20
   2   4  -4  336.57   29.90
  -2  -4   4  368.06   33.90
   1   4  -4   27.50    4.50
   1   4  -4   25.10    6.90
   1   4  -4   26.20    5.00
  -1  -4   4   29.00    7.10
  -1  -4   4   44.80    8.90
   0   4  -4 2775.32  254.67
   0   4  -4 2985.70  257.67
   0   4  -4 3085.79  254.47
   0  -4   4 3132.09  256.37
   0  -4   4 3299.27  258.17
  -1   4  -4  839.72   68.09
  -1   4  -4  762.02   65.19
   1  -4   4  774.72   67.89
   1  -4   4  696.93   66.29
  -2   4  -4 1070.09   88.39
  -2   4  -4  847.42   80.89
   2  -4   4  940.61   82.89
   2  -4   4  988.90   81.89
  -3   4  -4   10.40    4.40
  -3   4  -4   26.10    4.90
   3  -4   4   17.30    4.90
   3  -4   4   22.30    4.70
  -4   4  -4  362.06   31.10
  -4   4  -4  304.47   31.40
  -4   4  -4  345.07   30.90
   4  -4   4  383.96   32.10
   4  -4   4  343.57   31.10
  -5   4  -4  339.27   29.80
  -5   4  -4  343.27   30.80
   5  -4   4  315.67   29.40
  -6   4  -4   41.00    7.10
  -6   4  -4   44.10    8.90
   6  -4   4   47.60    6.20
  -7   4  -4  539.05   51.69
  -7   4  -4  608.74   50.79
  -8   4  -4  388.66   42.30
  -8   4  -4  514.85   41.60
  -9   4  -4   42.50    8.90
  -9   4  -4   32.90   10.00
 -10   4  -4  378.56   38.60
 -10   4  -4  404.26   37.40
 -11   4  -4    3.50    7.60
 -11   4  -4    5.10    8.40
 -12   4  -4   44.90   11.20
 -12   4  -4   38.50   11.80
 -13   4  -4   64.59   12.80
 -14   4  -4  145.19   20.00
 -15   4  -4  225.18   25.70
  15   3  -4  166.48   24.70
 -15  -3   4  170.18   26.80
  14   3  -4  174.28   23.80
 -14  -3   4  171.98   28.40
  13   3  -4  118.39   17.70
 -13  -3   4   83.59   21.20
  12   3  -4   91.69   14.60
 -12  -3   4   51.59   17.90
  11   3  -4   25.60    8.80
 -11  -3   4   14.90   13.50
  10   3  -4  152.48   17.80
 -10  -3   4  112.79   23.00
   9   3  -4  207.98   20.70
  -9  -3   4  141.99   25.40
   8   3  -4   12.20    5.90
  -8  -3   4   -1.80    8.30
  -7  -3   4   66.59   14.10
  -7  -3   4   71.99   12.70
   6   3  -4 3864.41  306.47
   6   3  -4 3361.06  310.07
  -6  -3   4 3773.02  312.17
   5   3  -4    9.80    4.10
   5   3  -4    7.20    4.90
  -5  -3   4    3.70    4.50
  -5  -3   4    6.00    5.80
   4   3  -4 6079.29  483.15
  -4  -3   4 5024.20  481.05
  -4  -3   4 6182.28  483.75
   3   3  -4    3.70    2.90
   3   3  -4    7.30    4.40
  -3  -3   4   -3.60    3.30
  -3  -3   4    6.40    4.80
   2   3  -4 4166.98  344.37
   2   3  -4 4210.58  341.37
  -2  -3   4 4516.15  344.97
  -2  -3   4 3506.45  342.57
   1   3  -4 5002.00  416.36
   1   3  -4 4805.92  411.56
  -1  -3   4 4686.83  412.86
  -1  -3   4 5303.07  415.16
   0   3  -4  991.50   84.89
   0   3  -4 1008.90   82.39
   0   3  -4  896.91   82.39
   0  -3   4 1031.10   85.09
   0  -3   4  975.50   83.79
  -2   3  -4 2007.30  171.38
  -2   3  -4 1855.11  171.18
   2  -3   4 2262.57  171.88
   2  -3   4 2070.69  172.68
  -3   3  -4 2570.64  200.68
  -3   3  -4 2129.09  199.98
  -3   3  -4 2281.07  200.28
   3  -3   4 2616.24  200.28
   3  -3   4 2371.36  200.88
  -4   3  -4 1511.45  122.49
  -4   3  -4 1363.96  122.99
  -4   3  -4 1382.86  123.49
   4  -3   4 1561.94  122.79
   4  -3   4 1488.05  122.99
  -5   3  -4   15.90    5.10
  -5   3  -4   12.60    4.30
  -6   3  -4 1222.68   97.09
  -6   3  -4 1054.79   97.49
  -7   3  -4  419.56   41.30
  -7   3  -4  488.45   40.80
  -8   3  -4   24.90    7.30
  -8   3  -4   35.70    7.40
  -9   3  -4    1.00    5.80
  -9   3  -4    4.70    5.70
 -10   3  -4   78.19   12.50
 -10   3  -4   58.59   11.30
 -11   3  -4   68.19   12.30
 -11   3  -4   73.39   12.20
 -12   3  -4   15.70    9.10
 -12   3  -4   17.40    9.10
 -13   3  -4   19.40    8.40
 -14   3  -4  302.77   32.50
 -15   3  -4  107.29   17.90
  15   2  -4  158.88   27.70
 -15  -2   4  195.68   26.50
  14   2  -4   87.39   15.00
 -14  -2   4   88.59   19.60
  13   2  -4  485.15   46.70
 -13  -2   4  488.55   51.89
  12   2  -4   21.60    8.70
 -12  -2   4   22.30   13.30
  11   2  -4  361.16   34.00
 -11  -2   4  329.37   39.60
  10   2  -4  502.15   43.80
 -10  -2   4  431.76   49.10
  -9  -2   4   94.09   18.20
   8   2  -4  181.38   18.00
  -8  -2   4  151.88   22.50
   7   2  -4  269.07   22.20
  -7  -2   4  203.68   26.10
  -7  -2   4  192.88   24.30
   6   2  -4 1956.70  154.18
   6   2  -4 1751.42  158.08
  -6  -2   4 1783.92  158.38
   5   2  -4 1028.00   85.39
   5   2  -4 1007.30   88.89
  -5  -2   4  986.90   89.19
   4   2  -4 1380.96  112.19
   4   2  -4 1331.37  108.59
  -4  -2   4 1155.08  110.29
  -4  -2   4 1297.57  115.69
   3   2  -4 2200.38  184.08
   3   2  -4 2231.88  181.08
  -3  -2   4 2158.58  184.18
  -3  -2   4 2077.49  182.68
   2   2  -4 1965.00  160.48
   2   2  -4 1962.10  157.78
  -2  -2   4 1815.32  159.18
  -2  -2   4 1808.12  160.28
   1   2  -4  275.07   24.00
   1   2  -4  275.57   27.70
  -1  -2   4  281.27   25.50
  -1  -2   4  267.67   26.30
   0   2  -4    8.60    3.60
   0   2  -4    9.00    2.30
   0  -2   4    3.10    3.10
   0  -2   4    4.70    3.40
  -1   2  -4 2758.22  231.58
  -1   2  -4 2533.05  230.08
   1  -2   4 3061.49  231.98
   1  -2   4 2703.33  230.78
  -2   2  -4 1680.83  154.68
  -2   2  -4 1804.92  154.68
  -2   2  -4 1886.01  155.58
   2  -2   4 2028.40  154.88
  -3   2  -4 4773.62  360.26
  -3   2  -4 4023.00  360.06
  -3   2  -4 4080.49  360.26
   3  -2   4 4419.16  360.26
  -4   2  -4  398.36   36.80
  -4   2  -4  445.46   35.30
  -4   2  -4  410.76   36.40
   4  -2   4  410.06   35.60
  -5   2  -4   43.90    6.50
  -5   2  -4   34.30    6.80
  -6   2  -4 2118.59  194.38
  -6   2  -4 2510.25  194.48
  -7   2  -4    5.90    4.40
  -7   2  -4    6.90    4.50
  -8   2  -4  472.75   42.60
  -8   2  -4  475.95   42.70
  -9   2  -4  722.13   64.89
  -9   2  -4  754.32   64.69
 -10   2  -4  233.78   22.70
 -10   2  -4  202.48   23.20
 -11   2  -4   33.40    8.40
 -11   2  -4   22.40    8.90
 -12   2  -4   41.20    9.40
 -12   2  -4   26.00   10.30
 -13   2  -4  232.38   24.70
 -13   2  -4  191.18   25.60
 -14   2  -4   48.70   13.40
 -15   2  -4    9.00   10.10
  15   1  -4   50.69   13.10
 -15  -1   4   51.09   14.30
  14   1  -4  174.68   24.90
 -14  -1   4  230.48   28.90
  13   1  -4   -2.70   11.70
 -13  -1   4   10.40   13.00
  12   1  -4  420.46   40.60
 -12  -1   4  457.55   47.00
  11   1  -4   14.80    6.90
 -11  -1   4   19.30   12.20
  10   1  -4   69.19   11.70
 -10  -1   4   82.29   17.00
   9   1  -4   45.60    8.10
   8   1  -4   24.10    5.70
  -8  -1   4   21.20    9.90
  -7  -1   4 2952.90  250.47
   6   1  -4 1324.17  107.09
   6   1  -4 1264.17  110.79
  -6  -1   4 1215.38  110.69
   5   1  -4 1306.77  105.59
  -5  -1   4 1253.17  105.49
  -5  -1   4 1072.49  103.59
   4   1  -4 1384.26  114.19
   4   1  -4 1237.28  106.99
  -4  -1   4 1337.27  111.89
  -4  -1   4 1168.28  108.69
   3   1  -4 2114.39  185.38
   3   1  -4 2198.28  182.78
  -3  -1   4 2102.59  184.28
  -3  -1   4 2351.36  185.88
   2   1  -4  351.06   31.80
   2   1  -4  401.86   34.60
  -2  -1   4  386.06   34.50
  -2  -1   4  355.46   33.30
   1   1  -4  480.55   38.90
   1   1  -4  422.86   44.10
  -1  -1   4  453.35   41.00
  -1  -1   4  464.25   40.10
   0   1  -4  200.58   18.80
   0  -1   4  183.98   18.60
   0  -1   4  191.88   17.90
  -1   1  -4 1712.23  144.39
  -1   1  -4 1598.24  143.39
  -1   1  -4 1530.05  143.49
   1  -1   4 1869.91  144.59
   1  -1   4 1871.41  143.79
  -2   1  -4 1250.87  117.79
  -2   1  -4 1369.26  117.59
  -2   1  -4 1423.66  118.29
   2  -1   4 1579.04  118.59
  -3   1  -4   78.89    9.20
  -3   1  -4   88.19    8.80
  -3   1  -4   78.49    9.30
   3  -1   4  107.99    9.30
  -4   1  -4  574.54   50.09
  -4   1  -4  514.45   50.09
   4  -1   4  649.43   49.20
  -5   1  -4 1808.22  165.88
  -5   1  -4 2144.89  166.08
  -6   1  -4   17.70    4.80
  -6   1  -4   10.90    4.00
  -7   1  -4 1816.62  150.98
  -7   1  -4 1772.02  151.38
  -8   1  -4 1392.46  116.19
  -8   1  -4 1485.65  115.49
   8  -1   4 1224.18  113.89
  -9   1  -4  634.44   56.99
  -9   1  -4  643.24   55.79
 -10   1  -4  369.26   37.50
 -10   1  -4  418.56   36.20
 -11   1  -4   33.30   10.80
 -11   1  -4   40.50    8.20
 -12   1  -4   40.10   11.90
 -13   1  -4  413.36   42.10
 -14   1  -4   23.70   11.30
 -15   1  -4   32.90   12.00
  15   0  -4  149.79   24.20
 -15   0   4  191.68   25.10
  14   0  -4   18.60    8.90
 -14   0   4   30.10   12.60
  13   0  -4  555.44   52.99
  12   0  -4  137.39   17.30
 -12   0   4  154.88   24.20
  11   0  -4  602.64   53.59
 -11   0   4  599.14   58.29
  10   0  -4   16.70    6.10
 -10   0   4   10.20   10.30
   9   0  -4  312.17   28.90
  -9   0   4  314.97   33.80
   8   0  -4  658.23   54.49
  -8   0   4  586.94   58.19
   6   0  -4 3590.44  290.37
   6   0  -4 3633.54  286.67
  -6   0   4 3182.08  289.27
  -6   0   4 3336.77  290.07
   5   0  -4 4595.44  390.16
   5   0  -4 5253.97  393.96
  -5   0   4 4857.71  393.66
  -5   0   4 4066.99  391.76
   4   0  -4 1353.16  110.19
   4   0  -4 1216.28  105.49
  -4   0   4 1198.08  107.09
  -4   0   4 1283.37  112.39
   3   0  -4  415.66   34.10
   3   0  -4  338.97   30.80
  -3   0   4  363.66   33.50
  -3   0   4  333.37   32.20
   2   0  -4 3110.59  245.78
   2   0  -4 2632.64  243.18
  -2   0   4 3340.07  245.38
  -2   0   4 2631.54  245.18
   1   0  -4  388.76   34.50
   1   0  -4  349.87   32.30
  -1   0   4  402.96   37.80
  -1   0   4  395.86   33.60
   0   0  -4  249.97   22.30
   0   0   4  239.58   21.30
   0   0   4  219.88   21.90
  -1   0  -4  274.87   24.30
   1   0   4  275.77   24.80
  -2   0  -4  179.18   16.20
  -2   0  -4  191.88   17.00
   2   0   4  178.18   16.90
  -3   0  -4  403.46   38.80
  -3   0  -4  464.25   38.70
  -3   0  -4  450.85   38.80
   3   0   4  481.45   38.90
  -4   0  -4  563.54   52.79
   4   0   4  644.24   52.89
   4   0   4  638.94   52.29
  -5   0  -4  452.95   45.10
  -5   0  -4  516.85   45.70
   5   0   4  597.74   44.30
   5   0   4  523.35   44.30
  -6   0  -4 4095.09  326.87
  -6   0  -4 4184.78  326.17
   6   0   4 3467.95  325.57
  -7   0  -4    5.70    2.90
  -7   0  -4    6.30    4.60
  -8   0  -4 2739.23  217.08
  -8   0  -4 2792.52  215.58
   8   0   4 2208.18  215.08
  -9   0  -4  841.22   72.09
  -9   0  -4  796.42   69.89
 -10   0  -4  334.37   28.60
 -10   0  -4  336.17   31.60
  10   0   4  275.87   28.00
 -11   0  -4  110.29   17.70
 -11   0  -4  131.79   13.90
 -12   0  -4   51.29   13.10
 -13   0  -4   18.10   10.80
 -14   0  -4  360.76   39.20
 -15   0  -4    8.40   10.50
 -15   1   4   70.39   15.10
 -14   1   4   40.30   12.40
  13  -1  -4  562.54   53.09
 -13   1   4  664.03   65.79
  12  -1  -4    5.90    5.80
 -12   1   4    2.70    9.60
  11  -1  -4  759.42   67.29
 -11   1   4  793.12   71.59
  10  -1  -4   12.90    5.40
 -10   1   4    9.50    8.90
   9  -1  -4  311.97   27.90
  -9   1   4  288.87   31.60
   8  -1  -4    9.70    4.10
  -8   1   4   13.60    7.50
   7  -1  -4 1579.44  129.59
  -7   1   4 1500.55  132.29
   6  -1  -4   40.10    8.80
   6  -1  -4   38.30    5.90
  -6   1   4   39.80    8.80
  -6   1   4   45.20    8.40
  -6   1   4   54.99    8.40
   5  -1  -4 8867.01  712.33
  -5   1   4 8211.48  712.13
   4  -1  -4  186.68   18.50
   4  -1  -4  167.38   15.50
  -4   1   4  172.98   18.00
  -4   1   4  164.78   18.10
   3  -1  -4 2205.38  195.98
   3  -1  -4 2491.05  198.58
  -3   1   4 2370.16  198.38
   2  -1  -4   34.60    6.30
  -2   1   4   34.80    6.50
  -2   1   4   41.00    5.90
   1  -1  -4   75.89    7.30
   1  -1  -4   74.09    9.30
  -1   1   4   71.29    8.30
  -1   1   4   77.49    9.20
   0  -1  -4 1878.51  157.68
   0   1   4 1915.11  157.68
   0   1   4 1830.32  156.78
  -1  -1  -4   50.39    7.80
  -1  -1  -4   44.00    5.90
   1   1   4   48.00    5.70
   1   1   4   44.00    6.40
  -2  -1  -4  162.48   15.80
  -2  -1  -4  167.48   16.10
   2   1   4  186.38   16.40
  -3  -1  -4  534.45   50.89
  -3  -1  -4  588.54   50.89
   3   1   4  668.63   51.99
  -4  -1  -4 4378.16  368.06
  -4  -1  -4 3785.92  367.36
   4   1   4 4885.61  367.96
   4   1   4 4229.58  367.56
   4   1   4 4808.02  368.96
  -5  -1  -4 1615.34  138.19
  -5  -1  -4 1669.53  138.99
   5   1   4 1817.32  138.39
   5   1   4 1421.06  138.19
   5   1   4 1722.43  139.19
  -6  -1  -4 6818.12  570.24
  -6  -1  -4 6678.13  568.74
   6   1   4 7040.00  569.14
  -7  -1  -4 3018.80  249.68
  -7  -1  -4 2780.82  247.78
   7   1   4 3118.29  247.48
  -8  -1  -4  601.44   52.09
  -8  -1  -4  560.54   49.50
   9   1   4 2602.64  218.78
 -10  -1  -4   37.60    9.70
  10   1   4   21.20    5.40
 -11  -1  -4   65.89   13.20
  11   1   4   43.80    7.90
 -12  -1  -4   35.40   12.20
  12   1   4   21.00    5.90
 -13  -1  -4  637.54   61.59
 -14  -1  -4   71.39   16.70
 -15  -1  -4   68.49   16.60
 -15   2   4   41.10   10.60
  14  -2  -4    7.30    5.80
 -14   2   4   22.20   10.30
  13  -2  -4  267.87   26.70
 -13   2   4  268.87   33.40
  12  -2  -4   29.10    7.70
 -12   2   4   41.50   11.90
  11  -2  -4  486.55   43.80
 -11   2   4  498.45   47.50
  10  -2  -4    5.80    4.60
 -10   2   4    4.50    7.70
   9  -2  -4  224.88   21.50
  -9   2   4  234.98   25.20
   8  -2  -4 2116.59  175.38
  -8   2   4 2066.49  177.78
   7  -2  -4  251.17   22.00
  -7   2   4  226.58   24.20
   6  -2  -4 4860.31  410.46
  -6   2   4 5009.10  413.96
   5  -2  -4   23.00    5.80
  -5   2   4   25.60    6.50
  -5   2   4   26.70    6.00
   4  -2  -4 3098.89  252.67
   4  -2  -4 2968.40  254.77
  -4   2   4 2962.60  254.87
  -4   2   4 3097.39  253.87
   3  -2  -4 1793.82  154.28
   3  -2  -4 1857.01  152.38
  -3   2   4 1858.41  153.38
  -3   2   4 1785.62  154.38
   2  -2  -4  180.68   17.30
   2  -2  -4  203.08   19.20
  -2   2   4  201.18   18.30
  -2   2   4  204.08   19.30
   1  -2  -4 1359.26  114.79
   1  -2  -4 1425.56  116.49
  -1   2   4 1329.07  116.39
  -1   2   4 1379.66  115.49
   0  -2  -4   25.30    3.70
   0   2   4   30.50    4.70
   0   2   4   30.40    5.50
  -1  -2  -4   93.69    9.80
  -1  -2  -4   90.19    8.90
   1   2   4   82.89    9.60
   1   2   4   81.89    9.10
  -2  -2  -4    3.20    2.50
   2   2   4    5.00    2.40
   2   2   4    4.80    2.70
  -3  -2  -4    3.30    2.90
   3   2   4    4.70    2.20
   3   2   4    0.60    2.50
   3   2   4    7.30    3.10
   4   2   4    7.30    4.00
  -5  -2  -4 2354.86  197.28
   5   2   4 2310.07  196.88
   5   2   4 2386.36  198.58
  -6  -2  -4  217.88   20.00
  -6  -2  -4  241.18   22.70
   6   2   4  232.98   21.40
   6   2   4  237.68   22.20
  -7  -2  -4 2070.69  159.68
   7   2   4 1888.51  158.28
   7   2   4 1959.20  157.98
   7   2   4 1608.24  158.18
  -8  -2  -4    8.70    6.10
   8   2   4   -0.30    3.20
   8   2   4    2.70    2.40
  -9  -2  -4  702.73   66.69
  -9  -2  -4  778.32   63.39
 -10  -2  -4  123.99   17.40
  10   2   4   91.69   12.90
 -11  -2  -4   34.10   11.70
  11   2   4   14.10    6.20
 -12  -2  -4  459.25   41.90
  12   2   4  340.97   36.10
 -13  -2  -4  214.48   26.60
  13   2   4  151.88   18.60
 -14  -2  -4  351.56   39.90
 -15  -2  -4  387.36   42.60
  15  -3  -4  258.97   26.60
  14  -3  -4   52.69    8.70
 -14   3   4   22.10   10.00
  12  -3  -4   11.60    5.60
 -12   3   4    0.70    8.50
  11  -3  -4  394.66   35.30
 -11   3   4  382.86   38.10
  10  -3  -4   17.30    5.40
 -10   3   4   22.80    8.60
   9  -3  -4   52.59    7.60
  -9   3   4   39.00    9.20
   8  -3  -4 1241.18  107.09
  -8   3   4 1303.07  109.19
   7  -3  -4  928.81   76.09
  -7   3   4  859.01   77.49
  -7   3   4  902.01   77.79
   6  -3  -4 1952.40  157.68
   6  -3  -4 2010.10  155.18
  -6   3   4 1829.52  157.88
  -6   3   4 1764.42  156.18
  -6   3   4 1694.53  155.98
   5  -3  -4 4037.90  323.97
   5  -3  -4 4024.20  321.77
  -5   3   4 3922.01  324.27
  -5   3   4 3699.33  322.47
  -5   3   4 3628.64  322.47
   4  -3  -4 5131.29  402.56
   4  -3  -4 4761.02  404.36
  -4   3   4 4620.94  404.56
  -4   3   4 4412.36  402.96
  -4   3   4 5261.67  403.76
   3  -3  -4 2931.31  247.78
   3  -3  -4 2994.50  246.08
  -3   3   4 3201.78  247.08
  -3   3   4 2956.80  248.08
  -3   3   4 2678.83  246.28
   2  -3  -4   82.09    9.50
   2  -3  -4   77.39    7.70
  -2   3   4   68.89    8.00
  -2   3   4   70.09    9.40
  -2   3   4   65.09    9.20
   1  -3  -4   11.80    4.00
   1  -3  -4    9.90    2.60
  -1   3   4    7.70    3.10
   0  -3  -4  163.88   15.50
   0  -3  -4  135.09   14.20
   0   3   4  161.68   15.30
   0   3   4  150.58   15.30
  -1  -3  -4   23.00    4.80
  -1  -3  -4   28.50    4.00
   1   3   4   28.30    5.50
   1   3   4   29.30    5.10
  -2  -3  -4  123.79   12.00
  -2  -3  -4  132.19   12.60
   2   3   4  116.39   13.30
   2   3   4  152.28   13.90
  -3  -3  -4   82.59    9.30
   3   3   4   90.39   11.10
   3   3   4   94.19   10.10
   3   3   4   73.99   10.00
  -4  -3  -4 4642.14  368.26
   4   3   4 4612.94  370.66
   4   3   4 4629.54  368.96
   4   3   4 3775.72  368.16
  -5  -3  -4   50.19    7.50
   5   3   4   35.60    6.30
   5   3   4   30.50    7.30
   5   3   4   26.70    6.20
  -6  -3  -4 1031.80   84.19
   6   3   4 1037.40   88.49
   6   3   4 1001.40   83.99
   6   3   4  841.92   83.49
  -7  -3  -4  336.07   29.40
   7   3   4  309.77   28.10
   7   3   4  253.67   28.50
  -8  -3  -4    5.10    6.30
   8   3   4    6.00    3.00
   8   3   4    0.10    3.60
  -9  -3  -4   69.89   13.00
   9   3   4   53.99    9.80
 -10  -3  -4   37.70   11.40
  10   3   4   27.10    7.60
 -11  -3  -4   15.80   10.70
  11   3   4    5.40    5.80
 -12  -3  -4  137.19   21.00
  12   3   4   87.39   15.40
 -13  -3  -4   12.00   11.70
  13   3   4    1.80    5.90
 -14  -3  -4  810.72   84.19
  14   3   4  965.20   78.39
 -15  -3  -4  219.68   30.40
 -15   4   4   55.79   11.70
 -14   4   4    2.30    7.40
  13  -4  -4   54.69    9.20
 -13   4   4   55.39   12.20
  12  -4  -4   47.90    8.30
 -12   4   4   47.70   10.40
  11  -4  -4  148.19   15.60
 -11   4   4  146.09   18.50
  10  -4  -4  161.78   16.60
 -10   4   4  163.38   19.80
   9  -4  -4  119.99   13.20
  -9   4   4  133.99   17.30
  -9   4   4  130.39   15.30
  -8   4   4    9.20    6.60
  -8   4   4   10.40    5.00
   7  -4  -4  506.65   42.40
  -7   4   4  483.15   44.10
  -7   4   4  469.05   43.20
   6  -4  -4  468.75   38.80
   6  -4  -4  426.06   40.70
  -6   4   4  465.25   41.40
  -6   4   4  424.16   40.10
  -6   4   4  437.66   39.40
   5  -4  -4 5100.59  444.06
   5  -4  -4 5438.46  442.46
  -5   4   4 5358.66  443.06
  -5   4   4 5522.75  444.86
  -5   4   4 5147.58  442.46
   4  -4  -4 2418.26  195.18
   4  -4  -4 2502.25  197.38
  -4   4   4 2294.67  195.78
  -4   4   4 2596.54  196.38
  -4   4   4 2109.69  196.98
  -4   4   4 2098.29  195.08
   3  -4  -4 2833.92  229.98
   3  -4  -4 2918.51  228.08
  -3   4   4 2460.25  229.68
  -3   4   4 2713.13  228.38
   2  -4  -4   16.60    5.20
   2  -4  -4   18.70    3.80
  -2   4   4   16.60    4.40
  -2   4   4   15.00    4.50
  -2   4   4   16.40    3.80
   1  -4  -4   10.30    3.10
   1  -4  -4   12.20    3.80
  -1   4   4   10.70    2.90
  -1   4   4   14.50    4.20
  -1   4   4   11.00    3.90
   0  -4  -4  140.89   13.90
   0  -4  -4  150.78   15.50
   0   4   4  159.78   15.20
   0   4   4  140.79   15.40
  -1  -4  -4  641.34   56.09
   1   4   4  698.53   57.39
   1   4   4  637.74   57.79
  -2  -4  -4   26.50    4.50
  -2  -4  -4   19.80    4.20
   2   4   4   23.90    5.40
   2   4   4   25.90    6.30
  -3  -4  -4 8852.81  671.73
   3   4   4 7294.57  672.23
  -4  -4  -4 1563.34  118.29
  -4  -4  -4 1388.36  119.19
   4   4   4 1387.76  120.69
   4   4   4 1243.08  119.59
   4   4   4 1453.55  122.39
  -5  -4  -4 3096.19  246.38
   5   4   4 2527.15  246.18
   5   4   4 3129.49  247.78
   5   4   4 2993.00  249.28
  -6  -4  -4 1264.47  105.29
   6   4   4 1296.17  106.29
   6   4   4 1161.28  105.09
   6   4   4 1181.88  107.19
  -7  -4  -4   39.30    9.00
   7   4   4   45.50    8.40
   7   4   4   34.00    8.00
  -8  -4  -4  144.29   18.50
   8   4   4  158.38   16.80
   8   4   4  123.39   16.40
   9   4   4    3.80    5.20
 -10  -4  -4  310.67   32.80
  10   4   4  275.27   31.30
 -11  -4  -4   89.39   17.80
  11   4   4   86.49   15.00
 -12  -4  -4   25.60   13.20
  12   4   4   12.80    8.00
  13   4   4   -4.00    7.00
 -14  -4  -4 1151.18  112.99
  14   4   4 1317.27  107.89
 -15  -4  -4  159.78   26.10
  14  -5  -4    4.30    4.60
  13  -5  -4   61.89    9.70
 -13   5   4   37.90   10.00
  12  -5  -4   76.29   10.80
 -12   5   4   82.39   13.50
  11  -5  -4    4.70    4.40
 -11   5   4    1.40    5.90
  10  -5  -4  255.77   24.60
 -10   5   4  282.87   30.80
   9  -5  -4   11.40    4.40
  -9   5   4   11.40    8.20
  -9   5   4   10.30    5.30
   8  -5  -4  451.45   36.70
  -8   5   4  377.26   36.80
  -8   5   4  406.76   39.50
   7  -5  -4   83.39    9.60
  -7   5   4   74.59    9.70
  -7   5   4   87.79   12.80
   6  -5  -4   12.30    3.70
  -6   5   4   13.20    6.20
  -6   5   4   10.50    3.60
   5  -5  -4 2761.72  213.58
   5  -5  -4 2369.36  215.38
  -5   5   4 2743.73  214.78
  -5   5   4 2450.05  215.88
  -5   5   4 2440.16  213.08
   4  -5  -4   48.60    8.70
   4  -5  -4   49.00    7.10
  -4   5   4   51.49    8.90
  -4   5   4   63.19    8.80
  -4   5   4   63.29    8.60
   3  -5  -4  860.71   76.49
   3  -5  -4  864.41   74.69
  -3   5   4  831.22   74.99
  -3   5   4  986.20   75.89
  -3   5   4  849.41   76.69
   2  -5  -4    6.70    3.50
   2  -5  -4    7.70    3.70
  -2   5   4    8.90    4.50
  -2   5   4    6.90    3.80
  -2   5   4    7.70    3.50
   1  -5  -4  106.99   11.80
  -1   5   4  112.89   13.70
  -1   5   4  133.79   13.30
  -1   5   4  110.39   11.40
   0  -5  -4 1578.24  130.49
   0   5   4 1532.25  129.69
   0   5   4 1456.95  132.19
   0   5   4 1479.15  132.29
   0   5   4 1695.23  131.59
  -1  -5  -4 1805.12  151.58
   1   5   4 1735.83  153.68
   1   5   4 2043.00  154.38
   1   5   4 1635.54  152.48
  -2  -5  -4 1975.50  170.88
  -2  -5  -4 2241.68  171.58
   2   5   4 1921.41  173.78
   2   5   4 1875.11  172.38
   2   5   4 2194.68  174.18
  -3  -5  -4 2889.21  210.78
  -3  -5  -4 2470.95  210.48
   3   5   4 2347.36  211.68
   3   5   4 2256.67  213.28
   3   5   4 2594.74  213.48
  -4  -5  -4 3185.08  252.87
  -4  -5  -4 2917.41  253.17
   4   5   4 3308.67  256.47
   4   5   4 2999.30  256.87
   4   5   4 2704.83  254.97
  -5  -5  -4 1885.51  145.49
  -5  -5  -4 1658.63  146.49
   5   5   4 1633.24  149.69
   5   5   4 1654.13  147.09
   5   5   4 1807.42  149.29
  -6  -5  -4  146.99   12.30
  -6  -5  -4  109.99   14.90
   6   5   4  108.69   15.20
   6   5   4  102.09   16.50
   6   5   4  137.99   17.00
  -7  -5  -4  448.26   43.30
   7   5   4  490.15   45.10
   7   5   4  457.75   43.30
  -8  -5  -4    7.80    7.60
   8   5   4    0.40    5.30
  -9  -5  -4   20.70   10.30
   9   5   4   22.90    8.10
 -10  -5  -4   82.29   17.40
  10   5   4   84.09   14.90
 -11  -5  -4  301.87   36.30
  11   5   4  322.27   34.00
 -12  -5  -4  -10.30   11.00
  12   5   4    0.80    8.50
 -13  -5  -4  149.19   26.10
  13   5   4  158.08   26.60
  14   5   4  553.94   51.29
  15   5   4 1207.68  104.29
  13  -6  -4   64.49    9.70
  12  -6  -4    2.00    4.50
 -12   6   4   -6.20    4.20
  10  -6  -4  373.36   33.50
 -10   6   4  420.96   39.40
 -10   6   4  347.57   33.90
  -9   6   4  847.72   71.69
  -9   6   4  739.53   67.19
   8  -6  -4   86.59   10.30
  -8   6   4   70.69    9.40
  -8   6   4   92.09   15.00
   7  -6  -4  131.39   12.60
  -7   6   4  136.19   16.70
  -7   6   4   90.79   11.10
   6  -6  -4    7.80    3.80
  -6   6   4    8.40    6.30
   5  -6  -4  176.68   18.50
  -5   6   4  183.28   20.20
  -5   6   4  217.78   21.60
   4  -6  -4  824.12   67.49
  -4   6   4  774.62   68.09
  -4   6   4  740.33   73.49
   3  -6  -4  414.16   36.10
  -3   6   4  386.06   36.70
  -3   6   4  375.96   37.90
  -3   6   4  427.46   36.80
   2  -6  -4 1675.63  147.29
  -2   6   4 1597.34  149.19
  -2   6   4 1892.11  149.88
  -2   6   4 1686.03  146.89
  -2   6   4 1880.61  148.29
   1  -6  -4  558.54   48.70
  -1   6   4  582.14   49.70
  -1   6   4  531.95   50.59
  -1   6   4  571.74   47.90
  -1   6   4  518.65   50.59
   0  -6  -4 2065.39  167.68
   0   6   4 1991.80  168.48
   0   6   4 2017.70  166.48
   0   6   4 1784.72  169.38
   0   6   4 2078.69  170.28
  -1  -6  -4 1003.50   78.79
   1   6   4  865.61   79.29
   1   6   4  842.52   80.49
   1   6   4  891.71   76.69
   1   6   4  952.00   81.39
  -2  -6  -4 9484.15  767.92
   2   6   4 9999.00  772.72
   2   6   4 8519.65  771.62
   2   6   4 8964.80  770.02
  -3  -6  -4 1896.01  146.79
  -3  -6  -4 1700.23  145.79
   3   6   4 1779.22  147.79
   3   6   4 1699.13  149.88
   3   6   4 1579.64  149.59
  -4  -6  -4 7120.99  531.35
  -4  -6  -4 6476.15  530.85
   4   6   4 6050.39  531.95
   4   6   4 6556.44  542.55
   4   6   4 5645.54  534.25
  -5  -6  -4  150.28   16.50
  -5  -6  -4  165.78   15.90
   5   6   4  128.49   18.80
   5   6   4  142.09   17.60
   5   6   4  153.98   20.00
  -6  -6  -4  586.54   53.79
  -6  -6  -4  647.64   52.39
   6   6   4  548.75   54.19
   6   6   4  606.44   60.59
  -7  -6  -4   60.69   11.50
   7   6   4   55.29   11.00
  -8  -6  -4  326.27   32.40
   8   6   4  292.87   31.70
  -9  -6  -4   14.40   10.10
   9   6   4    5.90    7.20
 -10  -6  -4    4.00   10.80
  10   6   4    3.90    7.70
 -11  -6  -4  104.79   20.80
  11   6   4  114.59   19.60
 -12  -6  -4  118.69   23.30
  12   6   4  137.69   21.80
 -13  -6  -4  432.36   47.00
  13   6   4  420.46   44.00
 -14  -6  -4   61.29   18.60
  14   6   4   50.89   13.60
  15   6   4  320.27   35.20
  13  -7  -4   69.29    9.80
  12  -7  -4   38.90    7.60
  11  -7  -4  199.08   20.00
  10  -7  -4  181.38   18.20
 -10   7   4  171.68   25.40
   9  -7  -4  961.50   78.39
  -9   7   4  836.42   82.29
   8  -7  -4   18.60    5.70
  -8   7   4   23.10   10.20
   7  -7  -4  460.85   41.10
   6  -7  -4   21.00    6.00
  -6   7   4   14.90    7.90
   5  -7  -4  159.38   16.90
  -5   7   4  156.68   18.40
  -5   7   4  154.68   18.80
   4  -7  -4  220.18   20.80
  -4   7   4  195.08   21.40
  -4   7   4  201.18   22.90
  -4   7   4  190.58   23.10
   3  -7  -4  475.75   41.40
  -3   7   4  403.56   43.00
  -3   7   4  481.55   41.90
  -3   7   4  456.05   41.10
   2  -7  -4    1.70    4.80
  -2   7   4    1.20    5.10
  -2   7   4   25.50    7.20
  -2   7   4    1.20    4.40
  -2   7   4   15.10    5.10
   1  -7  -4  438.06   38.90
  -1   7   4  457.35   41.80
  -1   7   4  423.46   37.30
  -1   7   4  377.76   40.50
  -1   7   4  402.66   39.10
   0  -7  -4  759.62   64.79
   0   7   4  747.53   62.79
   0   7   4  820.12   68.19
   0   7   4  666.23   66.49
   0   7   4  676.03   65.09
  -1  -7  -4   93.29   13.00
   1   7   4  117.19   15.60
   1   7   4   90.79    9.80
   1   7   4   86.29   13.80
   1   7   4   86.59   14.10
  -2  -7  -4  490.35   40.40
  -2  -7  -4  470.65   43.00
   2   7   4  459.35   45.90
   2   7   4  407.96   45.00
   2   7   4  494.75   43.70
  -3  -7  -4 3647.84  285.67
  -3  -7  -4 3453.95  287.37
   3   7   4 3393.46  287.77
   3   7   4 3019.00  289.87
   3   7   4 3568.34  291.37
  -4  -7  -4  706.83   60.89
  -4  -7  -4  701.63   59.39
   4   7   4  714.53   61.59
   4   7   4  688.93   64.69
   4   7   4  594.04   63.19
  -5  -7  -4 1002.10   82.49
  -5  -7  -4  990.50   81.89
   5   7   4  978.60   83.49
   5   7   4  797.52   85.29
   5   7   4  950.40   87.19
  -6  -7  -4  210.68   22.00
  -6  -7  -4  208.58   21.70
   6   7   4  181.48   22.80
   6   7   4  207.48   24.60
  -7  -7  -4  783.12   69.39
  -7  -7  -4  787.12   67.29
   7   7   4  756.62   70.09
   8   7   4   28.70   10.20
  -9  -7  -4  152.28   21.80
   9   7   4  125.09   20.30
 -10  -7  -4    6.70   11.10
  10   7   4   19.70   10.40
 -11  -7  -4  183.38   27.20
  11   7   4  172.48   25.50
  12   7   4  405.36   47.50
 -13  -7  -4   -9.10   11.90
  13   7   4    4.10    9.80
 -14  -7  -4  517.15   54.49
  14   7   4  533.55   52.79
  12  -8  -4  170.28   17.70
  11  -8  -4  116.09   13.20
 -11   8   4   69.79   18.60
 -10   8   4 1188.18  107.19
   9  -8  -4   -1.40    4.80
  -9   8   4   -3.20   11.40
   8  -8  -4 1185.08   92.59
  -8   8   4  930.11   95.59
   7  -8  -4  105.69   13.20
  -7   8   4   67.19   15.20
   6  -8  -4  627.44   51.69
  -6   8   4  504.85   53.29
   5  -8  -4   23.30    7.40
  -5   8   4   32.80    8.30
  -5   8   4   14.90    8.60
   4  -8  -4  116.09   14.80
  -4   8   4  111.89   14.70
  -4   8   4  107.69   17.20
  -4   8   4   95.79   14.10
   3  -8  -4  122.89   15.40
  -3   8   4  106.09   14.60
  -3   8   4  121.69   16.00
  -3   8   4   99.19   14.30
   2  -8  -4    8.20    6.50
  -2   8   4   17.80    7.10
  -2   8   4   11.40    5.90
   1  -8  -4   18.50    7.30
  -1   8   4   13.00    6.40
  -1   8   4   14.50    5.00
  -1   8   4   12.90    6.70
  -1   8   4   26.60    9.20
   0  -8  -4   35.70    9.40
   0   8   4   59.49   10.60
   0   8   4   28.40    9.30
   0   8   4   33.10    8.20
   0   8   4   48.60    7.00
  -1  -8  -4  331.67   34.40
   1   8   4  330.97   36.80
   1   8   4  396.96   31.40
   1   8   4  380.76   35.00
   1   8   4  310.47   36.10
  -2  -8  -4   -1.60    5.90
  -2  -8  -4    1.30    2.30
   2   8   4   -8.70    4.70
   2   8   4   -0.60    5.90
   2   8   4   10.20    7.20
  -3  -8  -4 1084.29   85.89
  -3  -8  -4  925.41   88.49
   3   8   4 1029.90   92.59
   3   8   4  928.71   91.29
   3   8   4 1070.39   88.99
  -4  -8  -4  130.19   18.20
  -4  -8  -4  156.48   15.50
   4   8   4  172.28   19.60
   4   8   4  123.29   19.80
  -5  -8  -4 1908.61  151.98
  -5  -8  -4 1615.24  152.88
   5   8   4 1786.32  153.78
   5   8   4 1857.11  158.58
  -6  -8  -4  181.28   21.80
  -6  -8  -4  212.58   21.70
   6   8   4  207.18   23.80
  -7  -8  -4  225.28   25.20
  -7  -8  -4  239.68   24.50
   7   8   4  245.18   27.70
  -8  -8  -4  474.15   44.80
   8   8   4  450.25   45.80
  -9  -8  -4 1002.30   87.79
   9   8   4  952.50   88.49
 -10  -8  -4  142.59   22.20
  10   8   4  131.39   22.60
 -11  -8  -4  325.57   36.30
  11   8   4  302.57   35.80
 -12  -8  -4   94.39   18.90
  12   8   4   87.09   18.20
 -13  -8  -4  626.54   58.19
  13   8   4  546.65   57.39
 -14  -8  -4   23.10   14.00
  14   8   4   52.99   15.50
  11  -9  -4  307.17   29.10
  10  -9  -4  343.87   32.50
   9  -9  -4 1143.59   98.49
   8  -9  -4  102.49   13.80
  -8   9   4   70.79   17.80
   7  -9  -4 1012.10   82.59
  -7   9   4  850.51   84.69
   6  -9  -4   -6.50    6.40
  -6   9   4   -9.10    8.80
   5  -9  -4    8.20    6.70
  -5   9   4    0.30    8.60
   4  -9  -4   92.29   14.80
  -4   9   4   97.19   14.80
   3  -9  -4  203.68   23.00
  -3   9   4  187.28   24.70
  -3   9   4  194.78   22.40
  -3   9   4  209.08   22.00
   2  -9  -4  358.96   37.00
  -2   9   4  401.86   35.30
  -2   9   4  326.57   39.00
  -2   9   4  406.36   36.90
   1  -9  -4   -6.50    6.20
  -1   9   4   -0.60    5.40
  -1   9   4  -12.50    6.80
  -1   9   4   -1.60    4.30
   0  -9  -4   50.19   12.30
   0   9   4   88.39   15.70
   0   9   4   90.69   15.70
   0   9   4   83.89   10.30
   0   9   4   82.09   13.60
  -1  -9  -4   -0.10    7.30
   1   9   4   30.90    8.90
   1   9   4   37.40    8.80
   1   9   4   21.60    4.50
   1   9   4   21.60    8.60
  -2  -9  -4    8.00    7.70
   2   9   4   23.10    8.10
   2   9   4   24.20    9.70
  -3  -9  -4    3.20    3.10
  -3  -9  -4   -5.90    5.90
   3   9   4   14.70    7.60
   3   9   4   -3.00    7.90
  -4  -9  -4  470.25   51.99
   4   9   4  644.54   53.39
   4   9   4  646.54   57.89
   4   9   4  479.05   61.19
  -5  -9  -4   74.49   10.60
  -5  -9  -4   58.99   13.30
   5   9   4   77.39   14.20
  -6  -9  -4    1.90    7.30
  -6  -9  -4   11.20    6.30
   6   9   4   16.00    9.20
  -7  -9  -4  121.39   17.50
  -7  -9  -4  154.58   18.70
   7   9   4  139.59   20.50
  -8  -9  -4  417.26   39.20
   8   9   4  369.76   41.30
  -9  -9  -4  975.40   83.99
   9   9   4  888.01   85.59
 -10  -9  -4  527.15   50.59
  10   9   4  506.75   52.59
 -11  -9  -4   16.40   18.40
  11   9   4   15.20   13.60
 -12  -9  -4  943.01   81.69
  12   9   4  829.62   82.29
 -13  -9  -4  161.58   24.90
  13   9   4  177.58   27.10
 -11  10   4   99.39   21.30
 -10  10   4   31.30   16.10
   9 -10  -4 1668.43  135.99
  -9  10   4 1486.15  139.79
   8 -10  -4  913.81   78.99
  -8  10   4  865.61   82.49
   7 -10  -4 1014.40   88.79
  -7  10   4 1002.40   91.39
   6 -10  -4 1600.44  141.39
  -6  10   4 1691.53  142.89
   5 -10  -4  316.77   35.20
  -5  10   4  395.46   37.00
   4 -10  -4  175.78   23.30
  -4  10   4  209.38   23.40
   3 -10  -4   11.50    8.90
  -3  10   4   16.00    7.80
  -3  10   4   18.70    8.00
   2 -10  -4   -5.70    7.20
  -2  10   4    1.50    6.10
  -2  10   4    6.60    6.70
   1 -10  -4   95.89   18.20
  -1  10   4  129.89   15.40
  -1  10   4  165.38   18.60
   0 -10  -4   23.50   10.10
   0  10   4   29.70    6.50
   0  10   4   27.90    8.70
   0  10   4   23.00   10.70
  -1 -10  -4   22.70   10.10
   1  10   4   50.99    6.70
   1  10   4   32.40   12.70
   1  10   4   42.70   10.10
  -3 -10  -4 1080.29   95.89
   3  10   4 1189.08   95.29
   3  10   4  945.21   97.09
  -4 -10  -4  -12.10    7.30
   4  10   4    6.00    8.30
  -5 -10  -4   35.30   11.10
  -5 -10  -4   51.59    8.40
   5  10   4   42.10   11.60
  -6 -10  -4   -2.10    5.30
  -6 -10  -4   -1.00    7.90
   6  10   4    8.50    9.50
  -7 -10  -4  447.16   38.70
  -7 -10  -4  347.17   39.70
   7  10   4  426.36   43.10
  -8 -10  -4  339.77   33.00
   8  10   4  307.07   36.70
  -9 -10  -4   71.79   14.00
   9  10   4   51.19   15.60
 -10 -10  -4  293.67   32.40
  10  10   4  316.17   42.10
 -11 -10  -4  523.75   49.80
  11  10   4  491.05   52.39
 -12 -10  -4  155.88   22.40
  12  10   4  154.18   26.50
  13  10   4  410.26   45.10
  10 -11  -4  116.19   14.80
 -10  11   4   75.39   19.60
  -9  11   4  -17.70   11.20
   8 -11  -4  670.03   63.59
  -8  11   4  756.12   67.69
   7 -11  -4   49.80   12.00
  -7  11   4   64.99   16.60
   6 -11  -4  917.51   88.59
  -6  11   4 1096.49   90.49
   5 -11  -4  372.46   40.10
  -5  11   4  427.56   40.30
   4 -11  -4  113.39   19.20
  -4  11   4  121.29   17.80
   3 -11  -4   12.40    9.90
   2 -11  -4 1121.09  111.99
  -2  11   4 1405.16  111.69
  -2  11   4 1295.57  109.99
   1 -11  -4  124.89   21.00
  -1  11   4  164.08   20.10
  -1  11   4  156.78   17.50
   0 -11  -4   15.70   10.30
   0  11   4   33.10    7.30
   0  11   4   24.60    8.60
  -1 -11  -4    9.50    9.30
   1  11   4   15.80    8.50
  -2 -11  -4  507.85   51.59
   2  11   4  567.64   58.79
  -3 -11  -4  639.34   62.69
   3  11   4  687.03   62.29
  -4 -11  -4  381.36   40.60
   4  11   4  383.86   39.70
  -5 -11  -4  199.58   26.60
  -5 -11  -4  197.28   20.20
   5  11   4  241.78   27.60
  -6 -11  -4  111.79   18.40
  -6 -11  -4   76.29   11.60
   6  11   4   84.59   17.10
  -7 -11  -4    9.80    5.80
  -7 -11  -4   23.00    9.00
   7  11   4   21.10   12.70
  -8 -11  -4  265.27   27.50
   8  11   4  259.27   33.10
  -9 -11  -4    9.70    8.10
   9  11   4   11.40   12.90
 -10 -11  -4   62.99   12.40
  10  11   4   52.69   15.50
 -11 -11  -4   57.59   12.80
  11  11   4   74.59   18.40
 -12 -11  -4   67.79   13.10
  12  11   4   85.49   18.20
  11 -12  -4    2.10    3.20
 -10  12   4   53.79   16.90
   9 -12  -4  516.15   50.39
  -9  12   4  613.54   56.39
   8 -12  -4   85.29   19.00
  -8  12   4   65.09   17.10
   7 -12  -4  176.18   23.30
  -7  12   4  209.08   27.40
   6 -12  -4  290.77   32.50
  -6  12   4  286.57   33.40
   5 -12  -4   18.30   10.50
  -5  12   4   14.20   10.30
   4 -12  -4  634.14   60.59
  -4  12   4  642.84   58.99
   3 -12  -4    9.00   10.00
  -3  12   4   13.10    8.40
   2 -12  -4  867.61   83.09
  -2  12   4  976.70   81.49
  -2  12   4  890.51   80.19
   1 -12  -4  476.95   49.10
  -1  12   4  489.45   45.10
  -1  12   4  512.75   47.40
   0 -12  -4  474.65   47.50
   0  12   4  457.95   41.80
  -1 -12  -4  905.71   84.29
   1  12   4  933.01   82.89
  -2 -12  -4  679.93   64.69
   2  12   4  672.73   62.99
  -3 -12  -4  346.97   37.30
   3  12   4  306.57   35.30
  -4 -12  -4 1200.08  107.89
   4  12   4 1209.98  107.49
  -5 -12  -4   34.00   13.50
   5  12   4   23.60   12.30
  -6 -12  -4   80.69   16.00
   6  12   4  100.49   18.40
  -7 -12  -4  339.67   33.20
  -7 -12  -4  243.68   31.50
   7  12   4  321.07   36.90
  -8 -12  -4   75.49   12.40
   8  12   4   88.19   29.60
  -9 -12  -4   81.19   13.20
   9  12   4   74.59   18.40
 -10 -12  -4  -14.00    6.40
  10  12   4    3.70   11.50
  11  12   4   51.19   16.70
   9 -13  -4  156.68   18.40
  -9  13   4  128.29   22.70
   8 -13  -4   24.50    8.80
  -8  13   4   16.40   12.60
   7 -13  -4   36.50   10.70
  -7  13   4   59.19   15.30
   6 -13  -4   38.50   11.50
  -6  13   4   34.70   12.50
   5 -13  -4  151.28   23.30
  -5  13   4  139.39   20.80
   4 -13  -4  593.84   56.19
  -4  13   4  555.34   53.79
   3 -13  -4   15.20   10.90
  -3  13   4   -0.40    7.50
   2 -13  -4    8.20   10.50
  -2  13   4   -2.20    6.50
   1 -13  -4 1223.78  106.39
  -1  13   4 1144.09  101.79
  -1  13   4 1187.58  103.79
   0 -13  -4  235.78   31.50
   0  13   4  232.48   27.50
   0  13   4  265.37   23.80
  -1 -13  -4 1971.10  165.08
   1  13   4 1815.52  162.78
  -2 -13  -4  352.66   38.50
   2  13   4  333.67   36.40
  -3 -13  -4 1507.15  130.79
   3  13   4 1442.16  129.49
  -4 -13  -4   65.09   15.50
   4  13   4   51.29   14.10
  -5 -13  -4   25.60   12.70
   5  13   4   23.70   12.90
  -6 -13  -4   47.60   12.50
   6  13   4   32.50   14.70
  -7 -13  -4  362.46   37.50
   7  13   4  296.47   38.50
   8  13   4   48.40   16.90
   9  13   4   23.10   15.00
  10  13   4    9.50   13.40
   9 -14  -4   74.69   15.50
   8 -14  -4  132.69   17.90
  -8  14   4  122.59   19.90
   7 -14  -4  189.08   23.10
  -7  14   4  169.38   25.30
   6 -14  -4   23.00    9.70
  -6  14   4    7.60    9.90
   5 -14  -4   81.99   16.10
  -5  14   4   65.69   14.30
   4 -14  -4  207.88   34.90
  -4  14   4  183.68   23.60
   3 -14  -4   29.50   12.20
  -3  14   4   16.70    8.50
   2 -14  -4  200.48   27.30
  -2  14   4  164.58   20.30
   1 -14  -4  187.18   27.50
  -1  14   4  179.48   19.20
   0 -14  -4 1391.86  119.29
   0  14   4 1281.57  116.19
  -1 -14  -4  626.74   58.59
   1  14   4  547.75   54.99
  -2 -14  -4 1917.41  156.38
   2  14   4 1647.44  153.58
  -3 -14  -4  646.54   59.49
   3  14   4  541.25   56.89
  -4 -14  -4  757.52   69.69
   4  14   4  696.73   68.89
   5  14   4    3.20   12.10
   6  14   4   66.19   16.80
  -7 -14  -4   42.40   10.10
   7  14   4   16.20   13.80
   8  14   4    4.00   12.30
   9  14   4   16.80   13.60
   8 -15  -4  303.37   30.30
   7 -15  -4   34.50    9.30
  -7  15   4    3.30    9.70
   6 -15  -4  133.59   19.30
  -6  15   4   88.29   16.20
   5 -15  -4  154.18   22.70
  -5  15   4  128.89   19.90
   4 -15  -4   26.00   12.50
  -4  15   4   20.60    8.90
   3 -15  -4   48.40   14.10
  -3  15   4   47.80   10.30
   2 -15  -4  549.74   54.99
   1 -15  -4  235.78   31.70
   0 -15  -4  705.83   67.79
  -1 -15  -4  390.06   43.30
   1  15   4  389.66   44.90
  -2 -15  -4  297.17   34.90
   2  15   4  250.07   30.40
  -3 -15  -4   10.00   12.30
   3  15   4    0.80    9.60
  -4 -15  -4  378.06   40.50
   4  15   4  353.16   40.10
  -5 -15  -4   24.90   12.20
   5  15   4   32.30   12.30
  -6 -15  -4  278.77   30.00
   6  15   4  233.88   32.20
   7  15   4   11.40   12.10
   8  15   4  115.09   20.30
   6 -16  -4   61.09   16.00
   5 -16  -4   37.80   11.90
   4 -16  -4   40.00   13.30
   3 -16  -4   63.49   15.40
   2 -16  -4  107.09   20.10
   1 -16  -4  486.85   50.09
   0 -16  -4   60.99   16.10
  -1 -16  -4  266.87   33.60
  -2 -16  -4   39.30   13.80
   2  16   4   48.30   11.70
  -3 -16  -4   20.60   12.10
   3  16   4   41.10   11.80
  -4 -16  -4  215.48   27.20
   4  16   4  164.18   25.20
  -5 -16  -4   52.49   12.20
   5  16   4   53.79   13.60
  -6 -16  -4   32.40    9.60
   6  16   4   24.20   19.50
   3 -17  -4  256.67   31.10
   2 -17  -4  186.98   26.70
   1 -17  -4  262.87   32.60
   0 -17  -4  156.98   25.20
  -1 -17  -4   12.80   10.80
  -2 -17  -4    8.60   10.10
  -3 -17  -4   80.69   16.50
  -4 -17  -4   50.99   12.80
  -3 -15   5  459.65   51.69
  -2 -15   5  197.28   30.20
  -1 -15   5   65.69   17.30
   0 -15   5  150.88   25.50
  -1  15  -5  104.59   13.70
   1 -15   5  108.99   21.70
  -2  15  -5    1.00    6.20
   2 -15   5   -0.50   12.30
  -3  15  -5  144.89   19.30
   3 -15   5  198.08   32.30
  -6 -14   5   47.10   14.20
  -5 -14   5  377.36   44.00
  -4 -14   5   91.49   20.40
  -3 -14   5 1198.28  109.69
  -2 -14   5   -1.90   12.50
  -1 -14   5  -13.50   13.00
   0  14  -5   13.30    5.70
   0 -14   5   -3.60   13.90
  -1  14  -5   62.89   10.40
   1 -14   5   84.59   20.20
  -2  14  -5   31.20    8.70
   2 -14   5   43.10   15.50
  -3  14  -5   18.30    8.90
   3 -14   5   23.60   14.20
  -4  14  -5   42.30   10.80
   4 -14   5   54.79   16.00
  -5  14  -5  220.48   25.50
   5 -14   5  231.68   30.40
  -6  14  -5   25.20   10.50
   6 -14   5   49.10   13.00
   7  13  -5   16.00    9.10
  -7 -13   5    5.70   11.30
   6  13  -5  702.23   71.09
  -6 -13   5  896.21   76.39
   5  13  -5   14.00    9.50
  -5 -13   5    4.90   12.40
   4  13  -5  604.24   56.39
  -4 -13   5  603.94   62.19
  -3 -13   5  130.39   25.30
   2  13  -5   54.89    8.30
  -2 -13   5   37.10   16.20
   1  13  -5  224.48   23.40
  -1 -13   5  261.77   35.00
   0  13  -5   27.90    8.10
   0 -13   5   11.50   14.30
  -1  13  -5  102.89   15.40
   1 -13   5  138.09   25.60
  -2  13  -5   73.89   13.00
   2 -13   5  106.09   19.80
  -3  13  -5   23.10    9.00
   3 -13   5   26.50   14.20
  -4  13  -5  390.56   37.60
   4 -13   5  362.46   42.30
  -5  13  -5   26.60   10.10
   5 -13   5    9.70   10.70
  -6  13  -5   67.59   14.40
   6 -13   5   88.19   15.90
  -8  13  -5    8.90    9.10
   9  12  -5    0.10   15.00
  -9 -12   5   -6.20    8.00
   8  12  -5   47.80   13.20
  -8 -12   5   79.59   15.80
  -8 -12   5   33.40   11.50
   7  12  -5  344.47   38.80
  -7 -12   5  421.76   43.70
  -7 -12   5  371.06   37.00
   6  12  -5  345.47   36.80
  -6 -12   5  353.06   41.30
  -6 -12   5  325.07   33.70
   5  12  -5  518.25   53.19
  -5 -12   5  587.54   51.69
  -5 -12   5  575.84   58.99
   4  12  -5   62.49   13.00
  -4 -12   5   24.70   17.30
  -4 -12   5   33.80   13.70
   3  12  -5   61.59    9.30
   3  12  -5   61.59   12.90
  -3 -12   5   52.49   17.20
   2  12  -5  139.59   16.10
  -2 -12   5  156.18   26.40
   1  12  -5   12.50    6.10
  -1 -12   5    2.90   12.50
   0  12  -5    6.30    6.40
   0 -12   5    4.70   12.10
  -1  12  -5   64.59   10.90
   1 -12   5   54.99   17.00
  -2  12  -5  230.58   24.30
   2 -12   5  208.98   30.80
  -3  12  -5   34.70   10.00
   3 -12   5   22.40   12.80
  -4  12  -5  523.25   50.09
   4 -12   5  552.64   53.79
  -5  12  -5  107.69   17.70
   5 -12   5  141.49   22.10
  -6  12  -5  805.02   71.49
   6 -12   5  784.12   72.69
  -7  12  -5    1.50    9.40
  -8  12  -5    4.80    9.50
  -9  12  -5   37.70   11.70
  10  11  -5   12.60   10.40
 -10 -11   5   41.30   11.80
   9  11  -5    3.90   10.60
  -9 -11   5    9.40    9.30
   8  11  -5   96.49   18.30
  -8 -11   5  127.49   18.20
   7  11  -5  312.17   38.50
  -7 -11   5  386.76   43.10
  -7 -11   5  412.06   37.90
   6  11  -5  218.08   35.40
  -6 -11   5  250.77   27.30
   5  11  -5   63.19   14.20
  -5 -11   5   92.49   14.90
  -5 -11   5   77.59   19.90
   4  11  -5   27.50   10.40
  -4 -11   5   18.40   13.90
  -4 -11   5   26.50    8.40
   3  11  -5   10.20    4.40
   3  11  -5    9.50    9.00
  -3 -11   5   -2.50   12.30
  -3 -11   5    5.90    6.00
   2  11  -5  423.66   38.80
   2  11  -5  369.66   35.70
  -2 -11   5  385.86   44.40
  -2 -11   5  392.46   37.00
   1  11  -5   44.10    8.70
  -1 -11   5   45.00   15.30
   0  11  -5    3.00    5.90
   0 -11   5   -2.20    9.70
  -1  11  -5  398.06   37.70
   1 -11   5  409.16   44.30
  -2  11  -5    4.80    7.20
   2 -11   5    1.70   10.40
  -3  11  -5  293.67   29.10
   3 -11   5  264.97   33.20
  -4  11  -5  147.39   18.70
   4 -11   5  106.69   18.90
  -5  11  -5 1296.87  111.39
   5 -11   5 1271.97  113.39
  -6  11  -5  405.86   39.80
   6 -11   5  398.16   40.10
  -7  11  -5  184.78   24.00
  -8  11  -5   -1.80    9.40
  -9  11  -5    9.40   10.70
 -10  11  -5    7.10   11.00
  11  10  -5   12.80   10.60
  10  10  -5   34.10   13.20
 -10 -10   5   57.19   14.20
   8  10  -5  613.74   67.19
  -8 -10   5  803.22   68.19
  -8 -10   5  785.52   70.69
   7  10  -5   37.50   12.40
  -7 -10   5   63.69   13.80
  -7 -10   5   69.09   17.50
   6  10  -5  223.98   30.10
  -6 -10   5  259.37   34.50
  -6 -10   5  303.27   30.00
   5  10  -5   55.79    8.30
  -5 -10   5   36.40   10.80
  -5 -10   5   51.19   16.70
   4  10  -5  179.18   24.80
   4  10  -5  209.28   20.00
  -4 -10   5  232.18   23.90
  -4 -10   5  186.08   29.60
   3  10  -5   14.40    8.40
   3  10  -5   16.70    5.60
  -3 -10   5   12.00   12.30
  -3 -10   5   19.20    7.50
   2  10  -5   11.70    8.00
   2  10  -5   10.20    5.60
  -2 -10   5   13.00   12.20
   1  10  -5    9.70    6.30
   1  10  -5    9.10    6.70
  -1 -10   5    2.00    9.90
   0  10  -5  591.04   50.89
   0 -10   5  538.25   56.09
  -1  10  -5    5.10    6.10
   1 -10   5    1.90    8.80
  -2  10  -5  153.18   17.40
   2 -10   5  124.49   21.50
  -3  10  -5  634.74   54.39
   3 -10   5  561.74   57.39
  -4  10  -5  354.46   32.20
   4 -10   5  293.47   34.30
  -5  10  -5 1350.86  111.69
   5 -10   5 1229.38  112.79
  -6  10  -5   81.49   14.40
   6 -10   5   90.39   14.80
  -7  10  -5  150.18   21.70
   7 -10   5  168.48   19.10
  -9  10  -5   40.50   13.50
 -10  10  -5    2.40   11.40
 -11  10  -5   63.29   15.20
 -12  -9   5  147.49   28.00
  11   9  -5  131.39   21.60
 -11  -9   5  148.79   23.00
  10   9  -5  104.39   19.40
 -10  -9   5  129.99   20.40
   9   9  -5  955.90   86.99
   8   9  -5  282.17   37.00
  -8  -9   5  388.96   40.80
  -8  -9   5  403.86   38.80
   7   9  -5  585.04   64.79
  -7  -9   5  714.23   68.89
  -7  -9   5  840.52   66.79
   6   9  -5   29.00   10.70
  -6  -9   5   51.19   12.30
  -6  -9   5   45.10   15.40
   5   9  -5  287.47   26.50
   5   9  -5  245.88   30.60
  -5  -9   5  267.77   34.90
  -5  -9   5  355.36   31.70
   4   9  -5  428.76   40.10
   4   9  -5  430.56   43.70
  -4  -9   5  446.36   47.70
  -4  -9   5  510.25   43.80
   3   9  -5  641.94   52.99
   3   9  -5  597.94   55.59
  -3  -9   5  554.74   58.79
   2   9  -5  241.08   26.30
   2   9  -5  268.17   24.30
  -2  -9   5  226.28   30.20
   1   9  -5   13.60    6.90
   1   9  -5   17.60    6.20
  -1  -9   5    6.20   10.20
   0   9  -5   72.19   11.20
   0   9  -5   61.99   10.00
   0  -9   5   39.90   12.70
  -1   9  -5    1.70    6.20
   1  -9   5   -2.20    7.50
  -2   9  -5  620.04   52.79
   2  -9   5  557.44   56.09
  -3   9  -5    5.60    6.40
   3  -9   5    5.60    8.00
  -4   9  -5 1230.88  101.09
   4  -9   5 1106.19  102.79
  -5   9  -5  693.53   57.39
   5  -9   5  577.54   57.89
  -6   9  -5  661.33   56.19
   6  -9   5  567.74   55.29
  -7   9  -5   73.79   14.00
   7  -9   5   88.69   12.10
  -8   9  -5    8.60    9.90
  -9   9  -5   18.80   19.30
 -10   9  -5   82.79   17.20
 -11   9  -5  102.89   19.20
 -12   9  -5  139.69   22.30
  12   8  -5   31.50   12.50
 -12  -8   5   39.60   14.50
  11   8  -5  313.27   39.50
 -11  -8   5  436.26   41.70
  10   8  -5  225.98   29.00
  -9  -8   5  939.41   81.79
  -9  -8   5  819.42   80.79
   8   8  -5  157.98   25.10
  -8  -8   5  256.17   31.60
  -8  -8   5  224.88   27.40
   7   8  -5  478.55   51.59
  -7  -8   5  564.34   55.99
  -7  -8   5  620.34   53.89
   6   8  -5  199.48   24.20
   6   8  -5  210.98   19.70
  -6  -8   5  152.28   27.00
  -6  -8   5  265.97   26.20
   5   8  -5  558.74   52.99
   5   8  -5  555.64   49.70
  -5  -8   5  647.94   54.29
  -5  -8   5  532.15   55.99
   4   8  -5   55.39    7.70
   4   8  -5   30.60    9.20
  -4  -8   5   36.60   12.40
   3   8  -5   -1.80    5.60
   3   8  -5    6.50    4.30
  -3  -8   5    5.70    9.10
   2   8  -5   11.00    7.10
   2   8  -5   10.30    5.20
  -2  -8   5   10.10   10.00
   1   8  -5  211.08   23.10
   1   8  -5  257.17   22.70
  -1  -8   5  213.88   27.00
   0   8  -5    5.70    4.90
   0   8  -5    4.20    4.50
   0  -8   5    2.40    7.90
  -1   8  -5   15.40    6.10
   1  -8   5    5.00    7.80
  -2   8  -5   53.19    9.00
   2  -8   5   45.50   11.20
  -3   8  -5   98.29   12.40
   3  -8   5   74.79   14.00
  -4   8  -5    8.10    6.50
   4  -8   5    2.50    5.90
  -5   8  -5  645.34   52.99
   5  -8   5  528.35   52.89
  -6   8  -5   75.29   12.40
   6  -8   5   64.29   11.00
  -7   8  -5   26.80    9.90
  -8   8  -5    4.20    9.80
  -9   8  -5   37.60   12.70
 -11   8  -5   14.00   13.10
 -12   8  -5  224.78   31.30
 -13   8  -5  128.29   21.20
  13   7  -5  182.68   25.50
  12   7  -5  746.23   69.69
  11   7  -5    5.20   10.00
 -11  -7   5   13.60   13.90
  10   7  -5  745.53   76.29
 -10  -7   5  961.70   80.69
  -9  -7   5  375.76   41.50
   8   7  -5 1388.56  129.19
  -8  -7   5 1688.33  132.89
  -8  -7   5 1425.46  132.19
   7   7  -5   14.80    8.40
   7   7  -5    7.30    3.40
  -7  -7   5   10.00   10.90
  -7  -7   5    6.30   10.00
   6   7  -5 1078.19   94.69
   6   7  -5 1096.49   97.79
  -6  -7   5 1027.50  100.49
  -6  -7   5 1296.87  100.19
   5   7  -5    3.30    3.70
   5   7  -5    8.70    7.10
   4   7  -5  758.42   64.59
   4   7  -5  726.53   72.49
   4   7  -5  759.52   62.09
  -4  -7   5  628.64   66.59
   3   7  -5  138.29   22.70
   3   7  -5  124.29   15.70
   3   7  -5  123.89   13.20
  -3  -7   5   99.49   18.00
   2   7  -5   67.09   17.20
   2   7  -5   59.09    8.90
   2   7  -5   57.49    9.90
  -2  -7   5   49.70   11.90
   1   7  -5   80.19   10.60
   1   7  -5   98.19   17.50
   1   7  -5   89.09   11.50
  -1  -7   5   60.49   13.00
   0   7  -5  408.16   43.50
   0   7  -5  425.36   37.00
   0   7  -5  411.66   37.20
   0  -7   5  453.55   44.60
   0  -7   5  357.56   39.90
  -1   7  -5   12.00    5.50
  -1   7  -5   11.90    9.80
  -1   7  -5   26.00    5.40
   1  -7   5    9.80    6.60
   1  -7   5   32.40    9.80
  -2   7  -5  479.45   47.40
  -2   7  -5  468.85   42.60
   2  -7   5  518.05   47.00
   2  -7   5  442.56   44.80
  -3   7  -5  133.49   15.60
  -3   7  -5  151.18   19.60
   3  -7   5  122.49   16.80
  -4   7  -5  993.70   81.09
  -4   7  -5 1033.20   83.79
   4  -7   5  784.72   81.49
   5  -7   5   17.00    5.70
  -6   7  -5  267.67   24.30
   6  -7   5  193.58   21.80
  -7   7  -5   11.30    8.60
   7  -7   5   18.40    4.80
  -8   7  -5  256.27   29.90
   8  -7   5  281.57   25.30
  -9   7  -5  101.09   17.60
 -10   7  -5   -6.30   10.00
 -11   7  -5   10.80   12.00
 -12   7  -5  -21.00   10.50
 -13   7  -5   75.59   16.40
  13   6  -5    5.90   10.00
 -13  -6   5    3.30   13.20
  12   6  -5 1054.69  103.09
 -12  -6   5 1298.67  107.59
  11   6  -5   56.79   13.90
 -11  -6   5   47.70   18.20
  10   6  -5   60.79   13.90
 -10  -6   5   62.39   18.20
   9   6  -5 1105.99  110.99
  -9  -6   5 1403.96  114.09
  -9  -6   5 1349.47  115.69
   8   6  -5  508.35   47.50
   8   6  -5  598.14   52.19
  -8  -6   5  627.54   56.29
  -8  -6   5  513.45   54.79
   7   6  -5  581.64   47.40
   7   6  -5  440.96   43.10
  -7  -6   5  574.24   50.19
  -7  -6   5  441.46   49.40
   6   6  -5  802.32   65.19
   6   6  -5  725.33   62.09
  -6  -6   5  648.24   67.39
   5   6  -5 1662.23  149.59
   5   6  -5 1830.02  158.98
   5   6  -5 1877.91  151.98
   4   6  -5 2195.88  188.58
   4   6  -5 1951.50  194.38
   4   6  -5 2307.77  186.98
  -4  -6   5 2484.65  197.08
   3   6  -5  344.17   38.20
   3   6  -5  354.66   32.20
   3   6  -5  347.07   30.30
  -3  -6   5  367.66   38.30
  -3  -6   5  283.87   34.00
   2   6  -5  373.56   35.20
   2   6  -5  393.36   40.80
   2   6  -5  425.56   34.10
  -2  -6   5  323.67   37.20
  -2  -6   5  389.56   41.30
   1   6  -5    0.70    3.40
   1   6  -5    3.10    3.70
   1   6  -5   -8.00    6.70
  -1  -6   5    2.10    5.40
  -1  -6   5    0.90    5.50
   0   6  -5 1790.92  146.39
   0   6  -5 1801.52  152.28
   0  -6   5 1622.84  148.79
  -1   6  -5 1902.21  170.08
  -1   6  -5 1949.80  168.88
  -1   6  -5 2123.29  174.08
   1  -6   5 1985.70  171.18
   1  -6   5 2097.69  174.38
  -2   6  -5    0.60    4.30
  -2   6  -5   -2.90    5.00
   2  -6   5    0.30    5.00
   2  -6   5   -3.50    3.80
  -3   6  -5 1806.32  140.99
  -3   6  -5 1639.44  137.59
   3  -6   5 1639.74  140.29
   3  -6   5 1427.76  138.59
  -4   6  -5  398.26   36.80
  -4   6  -5  398.26   35.60
   4  -6   5  324.67   35.80
   4  -6   5  430.06   36.80
  -5   6  -5   12.00    6.50
   5  -6   5   15.90    5.40
  -6   6  -5   54.79   10.10
   6  -6   5   39.10    7.50
  -7   6  -5  373.56   33.80
  -7   6  -5  357.16   31.90
   7  -6   5  297.47   30.10
  -8   6  -5   16.90    9.70
  -8   6  -5   17.90    7.40
  -9   6  -5  577.24   54.79
  -9   6  -5  571.04   51.79
 -10   6  -5  -12.10    9.00
 -10   6  -5    0.60    7.20
 -11   6  -5   83.39   13.50
 -11   6  -5   60.09   16.40
 -12   6  -5  296.57   29.60
 -12   6  -5  233.68   32.50
 -13   6  -5  -17.50    9.20
 -14   6  -5  563.24   63.79
  14   5  -5    4.60   10.10
 -14  -5   5    4.00   13.60
  13   5  -5  270.07   32.90
 -13  -5   5  345.47   40.00
  12   5  -5  100.19   17.40
 -12  -5   5  102.99   23.00
  11   5  -5   14.20    9.80
 -11  -5   5   -3.40   13.00
  10   5  -5  231.58   27.30
 -10  -5   5  227.18   32.80
   9   5  -5   18.10    8.40
  -9  -5   5    7.30   13.00
   8   5  -5  262.57   27.30
  -8  -5   5  239.68   31.80
  -8  -5   5  290.47   33.30
   7   5  -5 1520.25  122.79
  -7  -5   5 1221.28  124.89
  -7  -5   5 1549.34  126.39
   6   5  -5  433.26   37.00
  -6  -5   5  345.87   39.50
   5   5  -5 4672.23  381.56
   5   5  -5 4394.26  372.56
  -5  -5   5 4311.67  380.66
   4   5  -5   33.10   11.20
   4   5  -5   36.30    5.30
   4   5  -5   36.30    7.10
  -4  -5   5   34.90   11.90
  -4  -5   5   19.80    8.30
   3   5  -5 1059.19   84.69
   3   5  -5 1016.50   85.89
   3   5  -5 1005.80   91.09
  -3  -5   5 1083.39   91.99
  -3  -5   5  841.32   87.69
   2   5  -5  639.34   54.59
   2   5  -5  591.54   53.39
   2   5  -5  651.43   59.69
  -2  -5   5  677.13   59.89
  -2  -5   5  577.84   56.69
   1   5  -5  682.53   58.69
   1   5  -5  583.04   53.49
   1   5  -5  614.94   52.89
  -1  -5   5  599.74   55.89
  -1  -5   5  615.34   58.09
   0   5  -5    4.80    3.20
   0   5  -5    8.00    5.20
   0   5  -5    3.20    3.70
   0  -5   5    2.60    4.50
   0  -5   5    4.50    5.70
  -1   5  -5 3785.52  322.57
   1  -5   5 3873.91  326.67
   1  -5   5 3943.71  324.57
  -2   5  -5 2558.34  208.78
  -2   5  -5 2181.68  205.58
   2  -5   5 2535.35  209.08
   2  -5   5 2552.84  207.38
  -3   5  -5 2733.53  229.28
  -3   5  -5 2823.52  231.28
   3  -5   5 2759.32  231.48
   3  -5   5 2626.84  231.38
  -4   5  -5 1095.59  101.49
  -4   5  -5 1262.87  102.29
   4  -5   5 1246.58  102.59
   4  -5   5 1158.28  101.99
  -5   5  -5  504.05   40.90
  -5   5  -5  458.85   41.30
   5  -5   5  407.16   40.50
  -6   5  -5   15.40    5.90
  -6   5  -5    6.00    6.10
   6  -5   5    3.90    2.80
  -7   5  -5   68.39   13.40
  -7   5  -5   75.09   12.30
   7  -5   5  114.49    9.80
  -8   5  -5  143.49   16.50
  -8   5  -5  123.89   18.90
  -9   5  -5  163.88   23.50
  -9   5  -5  215.68   21.70
 -10   5  -5   65.49   11.30
 -10   5  -5   45.70   13.50
 -11   5  -5    9.30   10.00
 -11   5  -5   21.00    8.80
 -12   5  -5   60.09   12.00
 -13   5  -5  921.71   87.79
 -13   5  -5 1007.90   85.69
 -14   5  -5   95.39   16.00
  14   4  -5   65.09   13.90
 -14  -4   5   67.99   19.30
  13   4  -5  228.38   28.70
 -13  -4   5  265.37   35.20
  12   4  -5   25.80   10.50
 -12  -4   5   10.30   14.40
  11   4  -5  159.68   21.40
 -11  -4   5  141.79   27.00
  10   4  -5  152.78   19.40
 -10  -4   5   94.79   23.00
   9   4  -5  236.18   25.00
  -9  -4   5  205.18   30.20
   8   4  -5   81.09   12.70
  -8  -4   5   64.49   16.40
  -8  -4   5   67.79   15.70
   7   4  -5  566.34   48.30
  -7  -4   5  443.96   51.19
  -7  -4   5  598.64   53.09
   6   4  -5 1743.33  159.98
   6   4  -5 1792.22  152.88
  -6  -4   5 1898.21  161.28
   5   4  -5 3024.70  250.27
   5   4  -5 2822.02  244.58
  -5  -4   5 2923.01  250.37
   4   4  -5 1938.61  154.38
   4   4  -5 1906.31  159.28
  -4  -4   5 1538.75  156.18
  -4  -4   5 1946.21  159.88
   3   4  -5 2551.84  208.78
   3   4  -5 2543.95  204.08
  -3  -4   5 2063.79  205.68
  -3  -4   5 2581.14  209.08
   2   4  -5  668.03   53.99
   2   4  -5  626.34   54.69
   2   4  -5  627.94   58.69
  -2  -4   5  679.33   59.09
  -2  -4   5  562.94   56.49
   1   4  -5  330.37   31.50
   1   4  -5  392.26   35.60
   1   4  -5  348.17   31.10
  -1  -4   5  370.46   35.40
  -1  -4   5  352.26   33.70
   0   4  -5 6281.27  516.65
   0   4  -5 5742.73  513.15
   0   4  -5 5973.70  513.05
   0  -4   5 6928.41  517.35
   0  -4   5 5938.41  514.85
  -1   4  -5  126.59   14.60
  -1   4  -5   97.49   11.40
   1  -4   5  125.69   13.90
   1  -4   5  130.59   15.10
  -2   4  -5 4683.33  375.86
  -2   4  -5 4099.59  373.26
   2  -4   5 4597.04  375.86
   2  -4   5 4545.25  374.46
  -3   4  -5    2.10    2.90
  -3   4  -5   11.00    4.80
   3  -4   5    1.60    3.40
   3  -4   5   -0.90    2.90
  -4   4  -5 1459.15  130.19
   4  -4   5 1626.74  130.29
   4  -4   5 1530.55  134.69
  -5   4  -5 1546.05  134.69
  -5   4  -5 1574.54  135.39
   5  -4   5 1666.63  134.79
  -6   4  -5   -0.60    5.30
  -6   4  -5    6.60    4.70
   6  -4   5    8.30    3.20
  -8   4  -5   97.79   13.30
  -9   4  -5  331.77   32.10
 -10   4  -5  155.48   21.80
 -10   4  -5  184.58   20.70
 -11   4  -5    1.10    7.90
 -11   4  -5   -1.40    7.20
 -12   4  -5   71.09   13.60
 -12   4  -5   66.69   14.10
 -13   4  -5  707.33   66.19
 -13   4  -5  756.52   67.49
 -14   4  -5  266.37   29.10
 -15   4  -5  237.98   26.70
  14   3  -5  322.97   33.40
 -14  -3   5  274.87   37.40
  13   3  -5  162.28   22.50
 -13  -3   5  123.79   25.70
  12   3  -5  122.79   18.40
 -12  -3   5   59.09   20.50
  11   3  -5  545.55   46.30
 -11  -3   5  388.46   50.69
  10   3  -5  885.51   70.89
 -10  -3   5  665.33   75.79
   9   3  -5  796.22   65.09
  -9  -3   5  641.44   70.19
   8   3  -5   16.40    6.40
  -8  -3   5    7.40   10.20
   7   3  -5   30.70    6.80
  -7  -3   5   24.80   10.70
  -7  -3   5   18.00    9.60
   6   3  -5  507.45   43.70
   6   3  -5  445.76   47.80
  -6  -3   5  527.05   48.90
   5   3  -5  351.66   35.40
   5   3  -5  364.06   31.10
  -5  -3   5  359.16   35.30
  -5  -3   5  294.57   33.50
   4   3  -5 4352.56  359.86
   4   3  -5 4312.37  364.06
  -4  -3   5 4910.01  365.26
  -4  -3   5 3705.93  361.66
   3   3  -5 1428.76  117.99
  -3  -3   5 1212.08  115.79
  -3  -3   5 1417.46  118.09
   2   3  -5 2815.62  238.38
   2   3  -5 2763.72  234.88
  -2  -3   5 2776.22  236.88
  -2  -3   5 2901.31  238.68
   1   3  -5   45.10    6.70
   1   3  -5   53.39   10.00
  -1  -3   5   57.39    9.20
  -1  -3   5   49.90    9.40
   0   3  -5 9378.46  768.72
   0  -3   5 9062.39  768.72
  -1   3  -5 7719.63  685.33
   1  -3   5 8924.71  684.63
   1  -3   5 8026.60  685.63
  -2   3  -5 2827.12  248.78
   2  -3   5 3037.30  249.48
   2  -3   5 3079.29  250.77
  -3   3  -5 3139.49  271.17
  -3   3  -5 2881.41  270.67
  -3   3  -5 3215.08  271.57
   3  -3   5 3598.94  271.17
   3  -3   5 3387.26  271.87
  -4   3  -5 4351.26  354.46
  -4   3  -5 4002.00  354.96
  -4   3  -5 4287.37  354.76
   4  -3   5 3908.11  354.86
   4  -3   5 4716.53  354.66
  -5   3  -5  361.96   33.80
  -5   3  -5  355.06   34.30
   5  -3   5  407.86   33.10
  -6   3  -5 1287.77  111.09
  -6   3  -5 1311.37  110.39
  -7   3  -5  103.99   11.80
  -7   3  -5   63.99   11.30
  -8   3  -5   97.79   15.00
  -8   3  -5  129.99   14.70
  -9   3  -5    4.50    6.60
 -10   3  -5   11.50    6.80
 -10   3  -5   -1.80    6.70
 -11   3  -5  219.78   25.00
 -11   3  -5  214.68   24.50
 -12   3  -5  299.57   33.20
 -12   3  -5  350.86   33.70
 -13   3  -5  278.77   30.40
 -13   3  -5  252.57   29.10
 -14   3  -5  280.27   31.10
  15   2  -5   85.39   15.50
 -15  -2   5  101.89   30.60
  14   2  -5    6.40    8.80
 -14  -2   5   -5.30   10.70
  13   2  -5  211.68   26.10
 -13  -2   5  222.38   30.90
  12   2  -5  140.99   18.60
 -12  -2   5   94.79   21.40
  11   2  -5    7.80    7.30
 -11  -2   5    6.40   12.80
  10   2  -5  603.04   51.59
 -10  -2   5  513.95   57.59
   9   2  -5   10.70    5.90
  -9  -2   5    6.20   10.50
   8   2  -5   17.30    6.40
  -8  -2   5    5.30    9.30
   7   2  -5    5.10    4.70
  -7  -2   5   12.30    8.10
  -7  -2   5    2.40    8.20
   6   2  -5  348.97   36.60
   6   2  -5  378.66   32.80
  -6  -2   5  359.36   37.10
   5   2  -5  266.17   29.60
   5   2  -5  285.67   25.80
  -5  -2   5  307.67   30.50
   4   2  -5 2445.46  208.38
   4   2  -5 2477.55  204.48
  -4  -2   5 2344.77  206.68
  -4  -2   5 2518.55  208.78
   3   2  -5   50.29    6.50
   3   2  -5   39.70    8.60
  -3  -2   5   48.50    9.90
  -3  -2   5   42.70    8.40
   2   2  -5 1701.13  141.99
   2   2  -5 1670.13  145.09
  -2  -2   5 1770.02  143.99
  -2  -2   5 1645.24  145.09
   1   2  -5  601.04   54.29
   1   2  -5  583.34   51.49
  -1  -2   5  619.54   54.89
  -1  -2   5  626.54   53.29
   0   2  -5  157.58   14.30
   0   2  -5  157.58   16.90
   0  -2   5  166.58   16.00
   0  -2   5  142.29   16.50
  -1   2  -5 7480.85  658.53
   1  -2   5 8319.37  658.93
   1  -2   5 7919.71  657.63
  -2   2  -5   33.60    5.90
  -2   2  -5   27.90    5.60
  -2   2  -5   30.00    5.10
   2  -2   5   26.50    4.80
   2  -2   5   39.70    6.70
  -3   2  -5 5130.79  459.95
  -3   2  -5 5000.80  459.95
  -3   2  -5 5717.43  460.55
   3  -2   5 5949.00  459.95
   3  -2   5 5834.72  460.75
  -4   2  -5  646.04   52.19
  -4   2  -5  564.84   52.99
  -4   2  -5  584.44   52.79
   4  -2   5  644.54   52.19
   4  -2   5  611.34   52.29
  -5   2  -5 2018.10  191.28
  -5   2  -5 2299.67  191.08
   5  -2   5 2503.75  190.08
  -6   2  -5  752.22   76.39
  -6   2  -5  907.81   76.39
   6  -2   5  990.50   74.79
  -7   2  -5   -1.70    4.00
  -7   2  -5    2.70    4.50
  -8   2  -5  110.49   13.40
  -8   2  -5  105.29   13.70
  -9   2  -5  366.46   35.20
  -9   2  -5  377.36   35.00
 -10   2  -5  110.59   15.10
 -10   2  -5   85.89   14.40
 -11   2  -5  814.82   75.69
 -11   2  -5  890.41   75.19
 -12   2  -5   13.00    9.60
 -12   2  -5   28.10    8.50
 -13   2  -5 1000.70   87.59
 -14   2  -5   28.10   11.00
 -15   2  -5    7.10    9.10
  15   1  -5   20.90   12.90
 -15  -1   5   29.60   12.50
  14   1  -5  311.57   35.40
 -14  -1   5  397.76   40.30
  13   1  -5  103.09   18.00
 -13  -1   5  108.59   20.80
  12   1  -5  733.23   65.19
 -12  -1   5  723.73   70.79
  11   1  -5  296.97   29.30
 -11  -1   5  278.07   35.80
  10   1  -5  949.51   80.99
 -10  -1   5  904.71   86.59
   9   1  -5   70.09   11.20
  -9  -1   5   54.79   15.10
   8   1  -5  336.37   29.40
  -8  -1   5  278.37   33.60
   7   1  -5   32.90    6.50
  -7  -1   5   29.30   10.60
  -7  -1   5   35.40    9.20
   6   1  -5    2.30    4.70
   6   1  -5   11.40    4.40
  -6  -1   5   10.30    6.20
   5   1  -5  474.35   39.40
   5   1  -5  444.26   43.20
  -5  -1   5  407.56   41.70
  -5  -1   5  483.95   43.50
   4   1  -5   31.00    5.50
   4   1  -5   17.90    6.30
  -4  -1   5   30.20    8.00
  -4  -1   5   21.10    6.30
   3   1  -5  167.68   19.50
   3   1  -5  173.58   16.20
  -3  -1   5  186.38   18.70
  -3  -1   5  187.28   19.70
   2   1  -5   61.49    6.50
   2   1  -5   49.80    8.90
  -2  -1   5   54.79    9.00
  -2  -1   5   53.99    8.30
   1   1  -5  337.27   32.10
   1   1  -5  378.06   34.80
  -1  -1   5  408.46   33.90
  -1  -1   5  386.46   34.80
   0   1  -5 5367.56  467.45
   0   1  -5 5819.92  469.95
   0  -1   5 5516.25  468.65
   0  -1   5 5811.42  469.85
  -1   1  -5 2962.70  244.48
  -1   1  -5 2704.33  245.98
   1  -1   5 3070.79  245.28
   1  -1   5 3004.40  246.18
  -2   1  -5 1991.70  173.98
  -2   1  -5 2190.48  174.88
  -2   1  -5 2119.09  173.58
   2  -1   5 2013.50  174.68
  -3   1  -5 3190.88  266.77
  -3   1  -5 2968.20  266.57
  -3   1  -5 3086.39  266.47
   3  -1   5 3313.77  267.07
   3  -1   5 3413.96  266.37
  -4   1  -5 2157.08  179.98
  -4   1  -5 1984.50  180.28
  -4   1  -5 1892.71  180.38
   4  -1   5 2408.36  180.18
   4  -1   5 2310.47  179.78
  -5   1  -5 1880.01  174.38
  -5   1  -5 2003.50  174.38
   5  -1   5 2334.97  173.38
  -6   1  -5   61.29    9.10
   6  -1   5   69.19    6.80
  -7   1  -5 1491.25  127.99
  -7   1  -5 1462.65  127.59
   7  -1   5 1565.74  126.09
  -8   1  -5  305.17   28.30
  -8   1  -5  302.27   29.00
  -9   1  -5 1092.09   98.69
  -9   1  -5 1197.08   97.99
 -10   1  -5  336.47   30.40
 -10   1  -5  305.67   32.20
 -11   1  -5  472.15   47.90
 -11   1  -5  546.85   46.20
 -12   1  -5  481.85   42.80
 -12   1  -5  453.05   45.60
 -13   1  -5  352.26   37.20
 -14   1  -5   61.29   13.80
 -15   1  -5    4.40   10.40
  15   0  -5  249.97   34.10
 -15   0   5  243.68   29.60
  14   0  -5   48.20   12.00
 -14   0   5   57.59   15.00
  13   0  -5  618.34   58.69
 -13   0   5  711.93   64.79
  12   0  -5  127.79   16.70
 -12   0   5  117.79   21.30
  11   0  -5  659.93   58.79
 -11   0   5  662.33   63.99
  10   0  -5   56.59    9.50
 -10   0   5   47.10   14.10
  -9   0   5  786.82   73.09
   8   0  -5  321.37   28.30
  -8   0   5  279.57   32.70
   7   0  -5  318.47   25.60
  -7   0   5  273.97   29.80
  -7   0   5  222.28   27.70
   6   0  -5 1165.98   92.49
   6   0  -5 1226.18   97.39
  -6   0   5  985.60   94.59
  -6   0   5  983.20   97.69
   5   0  -5  138.89   16.50
   5   0  -5  125.69   12.30
  -5   0   5  107.39   15.10
  -5   0   5  125.99   15.20
   4   0  -5 5195.78  426.56
  -4   0   5 4817.52  424.76
  -4   0   5 5247.97  426.66
   3   0  -5  701.83   61.99
   3   0  -5  675.13   58.79
  -3   0   5  690.53   60.49
  -3   0   5  716.33   61.89
   2   0  -5  262.67   23.40
   2   0  -5  279.67   26.40
  -2   0   5  261.17   26.10
  -2   0   5  276.47   25.00
   1   0  -5 1301.97  104.49
   1   0  -5 1138.99  101.69
  -1   0   5 1185.18  103.99
  -1   0   5 1247.18  102.99
   0   0  -5   18.20    4.70
   0   0  -5   15.20    2.60
   0   0   5   12.30    3.80
   0   0   5   16.40    4.00
  -1   0  -5 1253.37  114.79
   1   0   5 1530.05  114.99
   1   0   5 1313.07  115.59
  -2   0  -5 1002.80   84.79
  -2   0  -5  913.31   84.09
  -2   0  -5 1032.00   83.59
   2   0   5 1009.90   83.89
   2   0   5 1016.10   84.79
  -3   0  -5  108.69   10.70
  -3   0  -5  103.19   11.10
  -3   0  -5   97.09   10.70
   3   0   5  116.49   11.10
   3   0   5  108.49   10.30
  -4   0  -5 1502.85  138.29
  -4   0  -5 1647.84  138.29
  -4   0  -5 1627.84  138.49
   4   0   5 1632.74  137.69
   4   0   5 1815.22  138.29
  -5   0  -5 1213.88  113.09
   5   0   5 1310.57  112.39
   5   0   5 1303.87  112.99
   5   0   5 1528.05  112.79
  -6   0  -5 1841.62  160.08
  -6   0  -5 1972.30  160.78
  -7   0  -5  938.01   76.89
  -7   0  -5  891.31   75.69
   7   0   5  840.62   74.89
  -8   0  -5 4411.26  355.26
  -8   0  -5 4404.66  353.86
   8   0   5 3918.51  353.16
  -9   0  -5   58.59   10.70
  -9   0  -5   77.99    8.50
   9   0   5   51.99    7.20
 -10   0  -5 1912.91  162.48
 -10   0  -5 1891.31  160.18
 -11   0  -5  162.18   21.70
 -11   0  -5  168.98   17.20
 -12   0  -5  900.61   81.49
 -13   0  -5   30.30   11.80
 -14   0  -5  555.74   54.19
 -15   0  -5    9.60   10.80
  15  -1  -5   -7.90   10.90
 -15   1   5   -0.10    9.80
  14  -1  -5    9.80    7.40
 -14   1   5   22.70   10.90
  13  -1  -5  102.79   14.90
 -13   1   5  101.09   18.50
  12  -1  -5   22.20    7.70
 -12   1   5   29.90   12.30
  11  -1  -5  455.05   41.10
 -11   1   5  440.56   45.60
  10  -1  -5  686.83   59.69
 -10   1   5  676.23   64.09
   9  -1  -5  464.05   42.40
  -9   1   5  501.35   48.40
   8  -1  -5   87.59   11.20
  -8   1   5  111.39   16.70
   7  -1  -5   20.50    4.80
  -7   1   5   15.90    7.60
   6  -1  -5  620.74   52.29
   6  -1  -5  661.13   56.69
  -6   1   5  629.04   56.09
  -6   1   5  527.55   54.19
   5  -1  -5 3472.65  292.27
   5  -1  -5 3430.06  288.67
  -5   1   5 3450.65  290.67
  -5   1   5 3505.15  292.27
   4  -1  -5  327.37   31.50
   4  -1  -5  319.77   28.20
  -4   1   5  322.07   31.30
  -4   1   5  324.17   30.10
   3  -1  -5 1959.30  178.68
   3  -1  -5 2208.28  181.78
  -3   1   5 2205.68  180.28
  -3   1   5 2209.08  181.68
   2  -1  -5  383.46   34.20
   2  -1  -5  352.36   31.40
  -2   1   5  347.27   33.80
  -2   1   5  386.46   32.90
   1  -1  -5   81.19    8.20
   1  -1  -5   83.39   10.70
  -1   1   5   89.39    9.80
  -1   1   5   97.09   11.00
   0  -1  -5   45.80    5.10
   0  -1  -5   50.99    7.40
   0   1   5   43.80    7.20
   0   1   5   52.29    6.40
  -1  -1  -5  550.84   52.09
  -1  -1  -5  623.04   53.19
   1   1   5  618.94   53.19
   1   1   5  647.04   52.29
  -2  -1  -5  424.76   36.20
  -2  -1  -5  385.66   35.40
   2   1   5  411.56   36.20
  -3  -1  -5    4.60    2.50
  -3  -1  -5    3.60    3.10
  -3  -1  -5    3.00    2.40
   3   1   5    0.30    2.20
  -4  -1  -5 2058.39  184.48
   4   1   5 2127.89  184.98
   4   1   5 2416.66  184.78
  -5  -1  -5  866.41   78.69
   5   1   5  926.81   80.29
   5   1   5  907.81   78.69
   5   1   5 1017.40   79.19
  -6  -1  -5 3149.78  278.57
  -6  -1  -5 3362.56  279.97
   6   1   5 3255.97  278.87
   6   1   5 3635.34  278.87
   6   1   5 3309.47  278.97
  -7  -1  -5  873.91   77.09
  -7  -1  -5  978.30   79.29
   7   1   5  893.21   77.69
  -8  -1  -5 1614.04  128.49
  -8  -1  -5 1420.16  125.89
   8   1   5 1474.15  126.69
  -9  -1  -5 1729.83  137.39
  -9  -1  -5 1549.45  134.29
   9   1   5 1527.65  134.99
 -10  -1  -5   67.99   12.90
  10   1   5   64.39    9.20
 -11  -1  -5 1660.23  131.39
  11   1   5 1369.96  127.19
 -12  -1  -5   34.70   12.40
 -13  -1  -5  198.68   27.10
 -14  -1  -5  226.78   29.60
 -15  -1  -5   76.09   17.30
  15  -2  -5  122.19   20.40
 -15   2   5  144.19   25.20
  14  -2  -5   13.00    6.60
 -14   2   5   15.60   10.40
  13  -2  -5    3.20    5.50
 -13   2   5    5.80    9.70
  12  -2  -5    8.80    6.10
 -12   2   5    8.50    8.70
  11  -2  -5    9.90    5.80
 -11   2   5   10.60    9.50
  10  -2  -5 1078.59   92.79
 -10   2   5 1095.69   96.29
   9  -2  -5    4.90    4.60
  -9   2   5   10.60    7.70
   8  -2  -5  334.97   30.40
  -8   2   5  339.77   33.70
   7  -2  -5  506.85   43.50
  -7   2   5  490.95   46.00
   6  -2  -5 2828.82  222.68
   6  -2  -5 2762.92  226.28
  -6   2   5 2490.65  224.48
  -6   2   5 2661.43  224.68
  -6   2   5 2572.74  226.08
   5  -2  -5 1346.77  112.09
   5  -2  -5 1314.17  108.69
  -5   2   5 1320.07  110.69
  -5   2   5 1192.88  111.69
   4  -2  -5 3620.94  309.07
  -4   2   5 3732.93  307.87
  -4   2   5 3681.63  309.27
   3  -2  -5   87.49   11.40
   3  -2  -5   95.69    9.10
  -3   2   5   86.79   11.50
  -3   2   5   83.69   10.60
   2  -2  -5  180.58   18.10
   2  -2  -5  174.68   15.70
  -2   2   5  173.48   16.90
  -2   2   5  166.48   18.00
   1  -2  -5  213.88   20.30
   1  -2  -5  198.58   18.00
  -1   2   5  190.58   20.10
  -1   2   5  213.18   19.20
   0  -2  -5  634.14   54.49
   0   2   5  598.34   52.79
   0   2   5  615.94   55.29
  -1  -2  -5   86.99   10.00
  -1  -2  -5   75.79    9.40
  -1  -2  -5   94.39    8.20
   1   2   5   84.39    9.20
   1   2   5   74.39    9.80
  -2  -2  -5 1593.64  129.09
   2   2   5 1465.65  129.79
   2   2   5 1547.75  129.09
  -3  -2  -5   21.70    3.50
  -3  -2  -5   14.60    4.20
  -3  -2  -5   20.50    4.20
   3   2   5   18.10    4.00
   3   2   5   16.00    4.10
  -4  -2  -5  256.57   23.80
  -4  -2  -5  225.88   22.40
   4   2   5  261.97   23.70
   4   2   5  264.37   23.40
   4   2   5  272.97   24.80
  -5  -2  -5  138.79   12.30
   5   2   5  132.79   13.50
   5   2   5  127.69   15.30
   5   2   5  127.69   13.60
  -6  -2  -5   79.09   10.40
   6   2   5   87.49    8.80
   6   2   5   53.49    9.00
   6   2   5   64.99   10.90
  -7  -2  -5 2922.11  226.98
  -7  -2  -5 2543.75  224.08
   7   2   5 2773.62  228.28
   7   2   5 2749.23  225.28
   7   2   5 2475.55  225.68
  -8  -2  -5   12.90    6.90
   8   2   5   10.30    4.60
  -9  -2  -5 1030.20   81.29
  -9  -2  -5 1007.90   85.19
   9   2   5  849.32   82.89
 -10  -2  -5  151.28   19.30
  10   2   5  101.09   14.10
 -11  -2  -5  756.32   66.79
  11   2   5  683.83   63.19
 -12  -2  -5  214.78   26.10
  12   2   5  155.18   18.80
 -13  -2  -5  653.03   63.19
 -14  -2  -5  110.99   20.20
 -15  -2  -5  478.15   49.50
  15  -3  -5  268.77   27.10
 -15   3   5  218.28   26.60
  14  -3  -5    2.70    5.60
 -14   3   5   13.90    8.70
  13  -3  -5   12.60    6.40
 -13   3   5   24.20    9.90
  12  -3  -5  208.38   21.50
 -12   3   5  205.68   24.80
  11  -3  -5   80.29   11.40
 -11   3   5   71.59   13.80
  10  -3  -5   16.50    5.80
 -10   3   5   19.20    9.20
   9  -3  -5    4.50    4.50
  -9   3   5   -0.80    6.80
   8  -3  -5  426.16   38.40
  -8   3   5  449.86   40.90
   7  -3  -5  153.18   15.00
  -7   3   5  151.68   17.40
   6  -3  -5 6597.04  545.35
  -6   3   5 6593.64  543.75
  -6   3   5 6167.68  543.95
  -6   3   5 6719.53  545.85
   5  -3  -5  798.32   71.99
   5  -3  -5  875.51   69.49
  -5   3   5  819.22   72.39
  -5   3   5  770.12   70.89
   4  -3  -5 1689.63  135.09
   4  -3  -5 1607.64  137.49
  -4   3   5 1510.75  137.59
  -4   3   5 1631.44  136.49
   3  -3  -5  398.76   33.40
   3  -3  -5  345.27   35.30
  -3   3   5  378.86   38.80
  -3   3   5  415.16   34.80
   2  -3  -5  512.35   48.30
   2  -3  -5  561.14   46.40
  -2   3   5  545.85   48.70
  -2   3   5  551.44   47.40
   1  -3  -5 1488.15  121.59
   1  -3  -5 1527.95  123.79
  -1   3   5 1393.56  122.39
  -1   3   5 1395.46  123.59
   0  -3  -5  548.45   45.70
   0  -3  -5  532.55   47.50
   0   3   5  524.35   47.50
   0   3   5  535.75   46.60
  -1  -3  -5  552.44   45.00
  -1  -3  -5  490.55   45.40
  -1  -3  -5  533.75   46.90
   1   3   5  547.45   46.90
   1   3   5  518.95   46.00
  -2  -3  -5 1541.05  124.99
  -2  -3  -5 1402.46  125.59
  -2  -3  -5 1412.86  126.59
   2   3   5 1597.94  126.29
   2   3   5 1517.85  126.79
  -3  -3  -5   78.39    8.80
   3   3   5   68.79    9.40
   3   3   5   62.19    8.70
   3   3   5   75.99    9.40
  -4  -3  -5 2186.88  184.08
   4   3   5 2236.78  184.48
   4   3   5 2149.08  185.78
   4   3   5 2192.78  184.58
  -5  -3  -5  385.86   34.20
   5   3   5  363.56   36.10
   5   3   5  378.26   34.00
   5   3   5  363.36   34.00
  -6  -3  -5  253.07   24.10
   6   3   5  250.87   25.20
   6   3   5  242.98   23.10
   6   3   5  220.68   23.50
  -7  -3  -5  244.08   22.70
   7   3   5  181.38   21.10
   7   3   5  212.08   20.60
  -8  -3  -5  159.68   19.10
   8   3   5  172.98   16.20
   8   3   5  128.39   17.10
   9   3   5   18.20    6.70
 -10  -3  -5   -1.40    7.70
  10   3   5   -1.80    5.10
 -11  -3  -5  377.16   37.00
  11   3   5  296.97   32.30
 -12  -3  -5  418.26   41.40
  12   3   5  348.57   36.40
  13   3   5  106.39   14.00
 -14  -3  -5  730.83   70.89
 -15  -3  -5  158.78   26.20
  15  -4  -5  100.79   15.60
 -15   4   5   59.79   18.60
  14  -4  -5    7.70    5.10
 -14   4   5   -3.30    7.50
  13  -4  -5  135.69   16.70
 -13   4   5  149.29   19.10
  12  -4  -5   27.80    6.80
 -12   4   5   22.30    9.20
  11  -4  -5  150.58   16.30
 -11   4   5  145.19   18.80
  10  -4  -5  142.79   15.40
 -10   4   5  145.69   17.90
   9  -4  -5   34.30    9.70
  -9   4   5   33.80    8.30
   8  -4  -5   20.10    5.00
  -8   4   5   19.30    6.70
  -7   4   5 1205.48  103.09
   6  -4  -5  745.73   57.79
  -6   4   5  619.24   58.79
  -6   4   5  639.84   58.39
   5  -4  -5 1905.81  148.39
  -5   4   5 1659.13  148.69
  -5   4   5 1954.70  150.18
  -5   4   5 1642.44  151.38
  -5   4   5 1672.23  149.19
   4  -4  -5  483.95   48.10
  -4   4   5  531.55   46.90
  -4   4   5  540.05   48.80
  -4   4   5  588.24   47.80
   3  -4  -5 2618.94  215.98
   3  -4  -5 2757.22  218.48
  -3   4   5 2312.67  216.28
  -3   4   5 2354.76  218.08
  -3   4   5 2888.81  217.38
   2  -4  -5 1048.70   86.29
   2  -4  -5  936.11   83.89
  -2   4   5 1030.00   85.09
  -2   4   5  967.10   86.19
   1  -4  -5  398.76   35.10
   1  -4  -5  404.96   37.20
  -1   4   5  422.36   36.30
  -1   4   5  391.66   37.10
   0  -4  -5 1700.63  142.49
   0  -4  -5 1634.34  140.39
   0   4   5 1804.52  141.69
   0   4   5 1569.24  142.29
  -1  -4  -5  514.15   46.30
  -1  -4  -5  548.55   48.20
  -1  -4  -5  557.74   46.20
   1   4   5  573.04   47.60
   1   4   5  502.55   47.90
  -2  -4  -5   11.80    3.00
  -2  -4  -5   13.30    3.60
   2   4   5    9.50    4.60
   2   4   5   15.90    4.80
   2   4   5    9.60    3.90
  -3  -4  -5 3122.79  266.57
  -3  -4  -5 3423.46  265.87
   3   4   5 3132.79  267.57
   3   4   5 3309.87  268.17
   3   4   5 2953.50  268.47
  -4  -4  -5 4050.09  332.77
  -4  -4  -5 4419.86  331.47
   4   4   5 3690.33  334.97
   4   4   5 4084.89  333.97
   4   4   5 3647.74  333.27
  -5  -4  -5  123.49   13.40
   5   4   5   83.79   14.50
   5   4   5  117.09   15.20
   5   4   5  111.29   13.20
  -6  -4  -5  552.34   49.30
   6   4   5  500.65   49.20
   6   4   5  562.74   49.50
   6   4   5  572.44   51.79
  -7  -4  -5    6.00    6.20
   7   4   5    1.50    4.90
   7   4   5    6.90    3.20
  -8  -4  -5  325.97   33.20
   8   4   5  305.57   32.40
   8   4   5  356.66   31.50
  -9  -4  -5   10.40    8.60
   9   4   5   12.20    7.10
 -10  -4  -5  306.77   34.00
 -11  -4  -5  238.88   28.60
  11   4   5  189.28   24.20
 -12  -4  -5  147.69   23.30
  12   4   5  108.19   18.00
 -13  -4  -5    5.00   12.10
  13   4   5   -5.50    6.30
  14   4   5 1275.67  109.39
 -15  -4  -5   57.29   17.10
  14  -5  -5  124.69   14.30
 -13   5   5   33.80    8.90
  12  -5  -5  166.08   17.70
 -12   5   5  160.88   19.20
  11  -5  -5  142.09   15.50
 -11   5   5  137.09   17.00
  10  -5  -5  381.16   34.00
 -10   5   5  365.66   35.10
   9  -5  -5    1.30    4.10
  -9   5   5    1.80    5.30
  -8   5   5  424.26   38.50
  -8   5   5  434.26   44.80
   7  -5  -5   60.49    8.30
  -7   5   5   50.59   10.40
  -7   5   5   52.79    8.40
   6  -5  -5  100.69   11.10
  -6   5   5  103.79   13.60
  -6   5   5   90.69   10.80
   5  -5  -5  650.43   57.39
   5  -5  -5  681.93   54.89
  -5   5   5  699.23   58.69
  -5   5   5  581.24   54.49
  -5   5   5  639.64   56.09
  -5   5   5  576.14   56.99
   4  -5  -5   63.29   10.20
   4  -5  -5   70.19    8.30
  -4   5   5   59.79    9.50
  -4   5   5   82.79   10.40
  -4   5   5   70.79   10.40
  -4   5   5   52.99    7.60
   3  -5  -5  210.48   20.80
  -3   5   5  180.18   19.80
  -3   5   5  212.08   19.90
  -3   5   5  177.28   20.60
   2  -5  -5  870.81   81.29
   2  -5  -5  918.81   79.39
  -2   5   5  905.71   79.59
  -2   5   5  943.51   81.89
  -2   5   5 1036.90   80.79
   1  -5  -5  369.06   33.30
   1  -5  -5  357.36   31.10
  -1   5   5  381.46   32.50
  -1   5   5  292.77   32.60
   0  -5  -5  794.02   68.79
   0   5   5  739.73   70.69
   0   5   5  889.11   70.39
  -1  -5  -5 2425.46  193.58
  -1  -5  -5 2271.97  193.18
   1   5   5 2242.98  195.78
   1   5   5 2132.49  195.78
   1   5   5 2480.05  195.18
  -2  -5  -5 1678.73  128.99
  -2  -5  -5 1440.96  128.69
   2   5   5 1516.95  130.49
   2   5   5 1542.25  131.39
   2   5   5 1471.45  131.99
  -3  -5  -5 2914.31  211.98
  -3  -5  -5 2442.86  212.08
   3   5   5 2154.18  214.48
   3   5   5 2764.42  214.98
   3   5   5 2374.66  213.48
  -4  -5  -5  189.98   17.80
  -4  -5  -5  197.38   16.40
   4   5   5  147.49   18.70
   4   5   5  146.69   18.80
   4   5   5  158.08   20.10
  -5  -5  -5 1164.08   87.29
  -5  -5  -5  972.80   88.69
   5   5   5 1044.60   90.79
   5   5   5 1041.10   89.89
   5   5   5  914.41   91.69
  -6  -5  -5  113.59   13.90
   6   5   5  106.99   14.10
   6   5   5   84.89   14.00
  -7  -5  -5  143.89   18.90
   7   5   5  183.18   18.50
   7   5   5  137.39   18.90
  -8  -5  -5   -4.70    6.70
   8   5   5    3.30    6.60
  -9  -5  -5   26.50   11.10
   9   5   5   25.50    8.80
 -10  -5  -5  706.23   67.09
  10   5   5  719.33   65.99
 -11  -5  -5   -4.90   10.10
  11   5   5   -4.70    7.10
 -12  -5  -5  106.89   20.60
  12   5   5   88.69   16.10
 -13  -5  -5  105.19   21.60
  13   5   5  117.59   20.20
  14  -6  -5    3.50    7.40
  13  -6  -5   -1.90    4.80
  10  -6  -5  305.07   28.50
  -9   6   5  502.85   45.40
  -9   6   5  533.85   49.50
   8  -6  -5  344.37   29.50
  -8   6   5  343.27   33.20
  -8   6   5  282.67   28.70
   7  -6  -5  615.94   48.70
  -7   6   5  476.25   47.70
  -7   6   5  586.14   51.39
   6  -6  -5  352.86   29.70
  -6   6   5  341.27   31.80
  -6   6   5  289.77   28.40
   5  -6  -5  189.78   17.30
  -5   6   5  200.08   19.40
  -5   6   5  145.39   16.30
   4  -6  -5   35.40    6.60
   4  -6  -5   18.30    6.20
  -4   6   5   52.09    7.80
  -4   6   5   47.30    8.60
  -4   6   5   29.00    7.20
   3  -6  -5  782.52   76.99
   3  -6  -5  925.51   75.29
  -3   6   5  929.31   76.59
  -3   6   5  923.11   75.79
  -3   6   5  822.92   77.59
   2  -6  -5  717.93   63.19
  -2   6   5  774.52   64.59
  -2   6   5  736.23   65.99
  -2   6   5  704.03   63.19
   1  -6  -5  646.34   56.19
  -1   6   5  656.43   58.89
  -1   6   5  611.24   55.69
  -1   6   5  677.23   57.69
   0  -6  -5   18.60    5.10
   0   6   5   26.10    7.20
   0   6   5   21.60    7.60
   0   6   5   19.40    6.50
  -1  -6  -5   15.10    3.20
  -1  -6  -5   11.50    4.70
   1   6   5   17.30    6.60
   1   6   5    5.40    4.80
   1   6   5    8.50    7.30
  -2  -6  -5 4116.99  323.97
  -2  -6  -5 4367.36  324.97
   2   6   5 3494.85  327.37
   2   6   5 3380.26  325.77
   2   6   5 4051.59  328.07
  -3  -6  -5    4.40    3.80
  -3  -6  -5   13.50    4.80
   3   6   5    5.10    6.10
   3   6   5    4.10    5.50
   3   6   5    7.60    5.60
  -4  -6  -5 6336.77  483.25
  -4  -6  -5 5795.32  483.45
   4   6   5 5476.35  484.95
   4   6   5 5191.98  487.05
   4   6   5 6173.88  487.55
  -5  -6  -5  111.79   10.90
  -5  -6  -5   83.69   12.20
   5   6   5   76.29   15.30
   5   6   5   89.39   14.70
   5   6   5  101.19   14.80
  -6  -6  -5  204.28   17.20
  -6  -6  -5  156.88   19.50
   6   6   5  156.88   20.40
   6   6   5  173.88   21.60
  -7  -6  -5    5.70    6.90
   7   6   5    5.40    6.70
  -8  -6  -5  155.48   21.40
   8   6   5  178.78   22.00
  -9  -6  -5   39.10   12.70
   9   6   5   31.90   10.70
 -10  -6  -5   -5.90    9.70
  10   6   5    1.60    8.00
 -11  -6  -5  226.78   29.70
  11   6   5  228.78   28.30
 -12  -6  -5  429.46   47.50
  12   6   5  442.26   45.40
 -13  -6  -5  348.67   41.50
  13   6   5  350.56   38.60
 -14  -6  -5   -6.80   13.30
  14   6   5   -1.30    9.00
  13  -7  -5    9.90    4.40
  12  -7  -5    1.70    4.60
  11  -7  -5  746.93   64.99
  10  -7  -5  260.07   25.00
   9  -7  -5 1464.75  118.19
  -9   7   5 1288.67  121.89
   8  -7  -5   94.09   11.90
  -8   7   5   82.29   15.80
   7  -7  -5  234.78   22.60
  -7   7   5  215.08   25.90
   6  -7  -5   27.50    6.40
  -6   7   5   29.40    9.20
   5  -7  -5   22.50    6.10
  -5   7   5   28.10    9.10
  -5   7   5   17.40    7.40
   4  -7  -5  527.35   44.10
  -4   7   5  462.65   44.60
  -4   7   5  474.85   45.00
   3  -7  -5  157.18   16.90
  -3   7   5  169.38   19.20
  -3   7   5  135.49   18.90
  -3   7   5  147.89   17.10
  -3   7   5  160.38   18.00
   2  -7  -5 1981.50  149.99
  -2   7   5 1637.54  152.18
  -2   7   5 1836.32  150.88
  -2   7   5 1627.04  152.38
  -2   7   5 1741.03  149.29
   1  -7  -5  193.28   19.30
  -1   7   5  193.58   22.10
  -1   7   5  159.48   21.00
  -1   7   5  178.38   18.00
   0  -7  -5   63.09   10.70
   0   7   5   66.19    8.20
   0   7   5   51.99   11.20
   0   7   5   64.19   12.20
   0   7   5   76.19   13.40
  -1  -7  -5   -1.60    5.10
   1   7   5   -0.40    5.70
   1   7   5    0.30    5.70
   1   7   5    6.00    5.60
  -2  -7  -5 2036.20  170.48
  -2  -7  -5 2213.18  172.48
   2   7   5 2043.00  176.08
   2   7   5 1845.92  173.18
  -3  -7  -5 3360.06  265.67
   3   7   5 3011.00  267.97
   3   7   5 3149.28  270.97
  -4  -7  -5 4176.58  343.47
  -4  -7  -5 4469.05  344.27
   4   7   5 4048.19  345.57
   4   7   5 4332.57  349.47
   4   7   5 3488.95  350.26
  -5  -7  -5  977.50   80.29
  -5  -7  -5  885.81   79.69
   5   7   5  936.51   92.59
   5   7   5  882.71   81.59
  -6  -7  -5  207.48   22.10
  -6  -7  -5  209.88   20.30
   6   7   5  196.18   23.80
  -7  -7  -5 1504.75  125.09
   7   7   5 1387.26  125.89
  -8  -7  -5  285.17   30.40
   8   7   5  270.37   30.80
  -9  -7  -5 1305.07  109.39
   9   7   5 1161.98  108.99
 -10  -7  -5   94.69   18.00
  10   7   5   88.39   16.90
 -11  -7  -5  743.73   69.29
  11   7   5  695.13   68.09
 -12  -7  -5  349.87   42.80
 -13  -7  -5  117.99   22.40
  13   7   5  113.29   20.80
 -14  -7  -5  234.68   31.60
  14   7   5  211.88   30.10
  12  -8  -5  303.57   28.90
  11  -8  -5   69.79   11.50
   9  -8  -5  642.94   51.59
  -9   8   5  465.95   55.59
   8  -8  -5 1188.78   92.99
  -8   8   5  931.31   95.89
  -7   8   5   16.20   10.60
   6  -8  -5  622.74   54.19
  -6   8   5  574.64   60.69
   5  -8  -5  273.97   26.20
  -5   8   5  239.58   27.20
   4  -8  -5  114.29   14.20
  -4   8   5   82.29   13.80
  -4   8   5  104.69   15.10
   3  -8  -5 2253.27  173.28
  -3   8   5 1791.42  175.28
  -3   8   5 2108.79  172.88
  -3   8   5 1992.70  173.68
   2  -8  -5  161.08   18.50
  -2   8   5  139.09   18.80
  -2   8   5  175.28   21.80
  -2   8   5  183.88   18.10
  -2   8   5  148.99   20.70
   1  -8  -5  390.46   36.10
  -1   8   5  352.26   38.30
  -1   8   5  391.36   35.50
  -1   8   5  334.67   36.40
  -1   8   5  416.76   39.80
   0  -8  -5  142.69   17.60
   0   8   5  165.08   19.90
   0   8   5  153.18   14.80
   0   8   5  103.99   18.80
   0   8   5  140.29   18.40
  -1  -8  -5   -2.80    5.90
   1   8   5  -11.80    6.00
   1   8   5    3.70    6.60
   1   8   5   -1.00    5.80
  -2  -8  -5   67.29   11.60
   2   8   5   47.80   12.20
   2   8   5   62.39   14.50
   2   8   5   72.29   12.50
  -3  -8  -5 2096.39  172.18
  -3  -8  -5 2178.48  169.78
   3   8   5 2129.69  173.28
   3   8   5 1719.63  174.68
   3   8   5 1964.00  176.68
  -4  -8  -5   85.49   14.40
   4   8   5   91.79   16.40
   4   8   5  122.09   20.70
   4   8   5  121.19   14.90
  -5  -8  -5  140.69   17.30
  -5  -8  -5  138.49   16.10
   5   8   5  162.68   24.30
   5   8   5  145.09   19.40
  -6  -8  -5   26.80    7.60
  -6  -8  -5   27.30    8.00
   6   8   5   31.70   10.60
  -7  -8  -5  542.05   46.80
  -7  -8  -5  510.35   48.30
   7   8   5  505.95   50.29
  -8  -8  -5   51.29   12.20
   8   8   5   60.09   14.20
  -9  -8  -5  528.35   49.60
   9   8   5  482.15   50.69
 -10  -8  -5  436.96   44.20
  10   8   5  419.96   45.20
 -11  -8  -5  248.98   30.70
  11   8   5  251.37   32.60
 -12  -8  -5  -10.10   12.00
  12   8   5    6.50   11.20
 -13  -8  -5  127.29   22.70
  13   8   5  160.18   25.00
 -14  -8  -5  252.27   33.40
  14   8   5  316.77   52.89
  12  -9  -5   97.09   12.40
  11  -9  -5  238.08   24.00
   9  -9  -5  587.64   52.89
   8  -9  -5  559.34   50.79
   7  -9  -5 1639.74  126.29
  -7   9   5 1266.97  127.99
   6  -9  -5  340.77   31.60
  -6   9   5  272.07   33.60
   5  -9  -5   71.49   19.40
   4  -9  -5   80.49   13.40
  -4   9   5   76.19   12.80
  -4   9   5   69.89   13.20
   3  -9  -5  887.81   79.39
  -3   9   5  915.51   78.99
  -3   9   5 1002.10   87.59
  -3   9   5  803.32   79.39
   2  -9  -5    0.00    7.10
  -2   9   5   15.10    6.80
  -2   9   5    3.90    6.40
  -2   9   5   10.00    8.60
   1  -9  -5   11.30    7.90
  -1   9   5   27.30    8.00
  -1   9   5   25.70    8.80
  -1   9   5   25.90    6.80
   0  -9  -5   11.30    8.30
   0   9   5   20.10    9.00
   0   9   5   33.40   10.50
   0   9   5   14.60    5.20
   0   9   5   35.10   10.60
  -1  -9  -5  138.99   20.40
   1   9   5  185.78   21.10
   1   9   5  161.48   22.80
   1   9   5  164.28   22.70
  -2  -9  -5   75.59   14.20
   2   9   5   66.89   15.00
   2   9   5  110.09   15.70
  -3  -9  -5   -3.20    7.20
   3   9   5    6.50    7.00
   3   9   5    7.40    7.60
  -4  -9  -5  100.09   16.60
  -4  -9  -5  105.79   13.10
   4   9   5  126.79   17.80
  -5  -9  -5    9.80    5.20
  -5  -9  -5   -2.70    6.90
  -6  -9  -5    6.30    5.90
  -6  -9  -5   -0.30    6.70
   6   9   5    7.80    9.40
  -7  -9  -5    3.80    5.60
   7   9   5    9.70    9.80
  -8  -9  -5  192.88   24.00
   8   9   5  224.48   28.10
  -9  -9  -5    0.40    8.50
   9   9   5   18.80   12.20
 -10  -9  -5  429.96   42.60
  10   9   5  401.86   44.80
 -11  -9  -5    8.20   10.00
  11   9   5    4.90   11.50
 -12  -9  -5  504.85   49.30
  12   9   5  464.45   50.99
 -13  -9  -5  194.68   26.80
  13   9   5  191.88   30.70
  12 -10  -5   -7.40    3.90
  11 -10  -5   25.60    6.70
  10 -10  -5  138.49   17.00
   9 -10  -5 1366.56  107.49
  -9  10   5 1070.79  111.19
   8 -10  -5   -1.60    7.10
  -8  10   5  -24.60   10.40
   7 -10  -5 2171.68  177.08
  -7  10   5 1961.40  179.18
   6 -10  -5   71.79   12.90
  -6  10   5   59.19   15.10
   5 -10  -5 1061.49   95.09
  -5  10   5 1097.89   95.99
   4 -10  -5  192.58   23.70
   3 -10  -5  198.98   30.60
  -3  10   5  203.68   23.80
  -3  10   5  215.08   23.70
   2 -10  -5   29.80   11.10
  -2  10   5   42.60    9.60
  -2  10   5   57.19   11.50
  -1  10   5  415.46   39.30
  -1  10   5  441.46   42.10
   0 -10  -5   19.50   10.00
   0  10   5   40.30    7.60
   0  10   5   33.10   13.80
   0  10   5   50.59   11.00
  -1 -10  -5   -5.60    8.00
   1  10   5   20.80   10.60
   1  10   5   16.10    8.50
  -3 -10  -5  724.13   71.89
   3  10   5  855.81   72.59
  -4 -10  -5   -7.40    7.50
   4  10   5   14.70    9.30
  -5 -10  -5  222.18   22.40
   5  10   5  251.97   28.60
  -6 -10  -5  136.99   16.60
   6  10   5  159.08   23.20
  -7 -10  -5   -5.60    6.40
  -7 -10  -5    9.50    6.40
   7  10   5    9.70   10.60
  -8 -10  -5  119.59   17.20
   8  10   5  131.29   21.80
  -9 -10  -5    8.80    8.40
   9  10   5   19.60   12.60
 -10 -10  -5   19.40   10.10
 -11 -10  -5   45.00   12.70
  11  10   5   42.30   15.20
 -12 -10  -5  569.54   53.79
  12  10   5  548.15   57.09
 -13 -10  -5  103.09   22.40
  10 -11  -5  172.18   19.90
   9 -11  -5   73.09   12.20
  -9  11   5   38.40   17.80
   8 -11  -5  800.22   72.39
  -8  11   5  817.92   76.39
   7 -11  -5   25.80   10.30
  -7  11   5   25.60   14.10
   6 -11  -5  676.63   65.79
  -6  11   5  774.42   67.89
   5 -11  -5  266.97   32.00
  -5  11   5  343.27   33.90
   4 -11  -5    4.90    9.70
  -4  11   5   12.80    9.80
   3 -11  -5 1090.09  106.59
  -3  11   5 1271.97  105.69
  -3  11   5 1266.87  105.99
   2 -11  -5  295.97   36.10
  -2  11   5  374.26   35.80
  -2  11   5  353.86   33.90
   1 -11  -5  809.82   84.09
  -1  11   5  951.70   81.49
  -1  11   5 1044.40   84.59
   0 -11  -5  841.42   83.79
   0  11   5 1023.80   84.09
   0  11   5  927.01   80.29
  -1 -11  -5   39.90   12.40
   1  11   5   42.30   11.00
  -2 -11  -5  524.95   54.89
   2  11   5  619.64   54.99
  -3 -11  -5  901.71   84.49
   3  11   5  960.10   84.59
  -4 -11  -5  323.17   37.40
   4  11   5  377.96   37.90
  -5 -11  -5   46.20   12.80
  -5 -11  -5   53.79   11.10
   5  11   5   60.89   14.20
  -6 -11  -5  546.75   47.20
  -6 -11  -5  455.15   50.19
   6  11   5  583.04   53.09
  -7 -11  -5  272.07   32.70
  -7 -11  -5  340.17   31.20
   7  11   5  364.96   38.30
  -8 -11  -5   15.60    7.40
   8  11   5   15.60   12.10
  -9 -11  -5  240.38   26.20
   9  11   5  226.68   39.40
 -10 -11  -5   22.90    9.50
  10  11   5   30.30   14.20
 -11 -11  -5   61.49   12.80
  11  11   5  101.39   20.20
 -12 -11  -5    9.90   11.60
  12  11   5   28.80   14.20
  10 -12  -5   33.00    8.40
   9 -12  -5  155.98   19.60
  -9  12   5  152.98   24.90
   8 -12  -5  115.79   17.30
  -8  12   5  113.09   20.70
   7 -12  -5  156.58   21.00
  -7  12   5  149.49   23.10
   6 -12  -5    2.20    8.90
  -6  12   5   17.40   12.50
   5 -12  -5  126.09   20.20
  -5  12   5  131.59   20.40
   4 -12  -5   75.49   16.00
  -4  12   5   90.09   15.60
   3 -12  -5   30.20   11.90
  -3  12   5   25.70   10.10
   2 -12  -5  379.46   43.70
  -2  12   5  478.85   42.40
  -2  12   5  417.86   40.70
   1 -12  -5  659.83   66.59
  -1  12   5  691.43   62.59
  -1  12   5  768.62   65.79
   0 -12  -5  510.45   51.69
   0  12   5  536.55   50.59
  -1 -12  -5  436.46   44.90
   1  12   5  425.36   43.00
  -2 -12  -5  832.42   78.69
   2  12   5  864.61   77.69
  -3 -12  -5    0.80    9.90
   3  12   5    7.10    9.60
  -4 -12  -5  831.02   78.99
   4  12   5  881.01   79.29
  -5 -12  -5   29.50   11.90
   5  12   5   24.70   13.20
  -6 -12  -5   69.29   14.30
   6  12   5   76.49   17.60
  -7 -12  -5  210.08   25.10
   7  12   5  228.88   31.80
  -8 -12  -5  742.83   65.79
  -9 -12  -5   -2.70    6.20
   9  12   5    7.80   12.40
 -10 -12  -5    6.60    7.70
  10  12   5   28.50   14.50
 -11 -12  -5   46.70   15.20
  11  12   5   69.19   16.80
  10 -13  -5  -11.00    8.00
   9 -13  -5  719.23   64.59
   8 -13  -5  165.08   19.90
  -8  13   5  117.99   21.20
   7 -13  -5  227.58   26.10
  -7  13   5  205.28   28.80
   6 -13  -5   71.79   15.80
  -6  13   5   58.09   15.00
   5 -13  -5  278.57   31.40
  -5  13   5  244.98   30.00
   4 -13  -5  220.48   29.30
  -4  13   5  228.18   26.70
   3 -13  -5   56.79   14.10
  -3  13   5   51.99   11.70
   2 -13  -5   57.09   14.70
  -2  13   5   57.39   11.10
   1 -13  -5 1368.36  124.49
  -1  13   5 1444.36  122.89
   0 -13  -5   67.39   16.20
   0  13   5   77.89   14.30
  -1 -13  -5 2652.23  224.08
   1  13   5 2562.44  222.48
  -2 -13  -5  678.83   63.39
   2  13   5  627.84   61.59
  -3 -13  -5 2971.40  242.28
   3  13   5 2677.53  240.78
  -4 -13  -5   77.69   17.60
   4  13   5   69.29   16.50
  -5 -13  -5 1131.49  101.39
   5  13   5 1119.59  102.09
  -6 -13  -5  414.26   41.10
   6  13   5  376.36   43.90
   7  13   5   54.29   16.80
   8  13   5   77.59   18.60
   9  13   5    8.90   12.60
  10  13   5    5.30   12.30
   9 -14  -5   -5.70    8.90
   8 -14  -5  122.99   17.50
   7 -14  -5  136.09   19.70
   6 -14  -5   46.20   11.90
  -6  14   5   46.10   13.20
   5 -14  -5   11.60   10.40
  -5  14   5   10.00    9.90
  -4  14   5    9.30    8.20
   3 -14  -5   13.50   11.20
  -3  14   5   13.90    8.70
   2 -14  -5  408.06   43.30
   1 -14  -5   68.49   16.30
   0 -14  -5  532.15   50.89
   0  14   5  460.35   47.80
  -1 -14  -5  881.11   81.09
   1  14   5  854.11   78.99
  -2 -14  -5  302.37   35.00
   2  14   5  260.87   32.00
  -3 -14  -5 1929.61  163.48
   3  14   5 1814.82  162.28
  -4 -14  -5   80.99   17.50
   4  14   5  104.99   19.50
  -5 -14  -5   82.59   22.10
   5  14   5   53.19   15.70
  -6 -14  -5  206.48   25.80
   6  14   5  214.08   30.70
   7  14   5    9.90   13.30
   8  14   5   27.90   13.80
   9  14   5   51.69   16.20
   8 -15  -5   87.79   14.60
   7 -15  -5   33.20    9.40
   6 -15  -5    5.70    8.20
   5 -15  -5  214.78   27.10
   4 -15  -5   21.90   12.10
   3 -15  -5   59.79   15.10
   2 -15  -5  210.78   29.30
   1 -15  -5   51.29   15.00
   0 -15  -5  745.83   70.99
  -1 -15  -5   97.39   18.50
  -2 -15  -5 1163.58  101.09
   2  15   5 1069.49   99.69
  -3 -15  -5   31.10   13.10
   3  15   5   28.70   11.70
  -4 -15  -5   58.89   15.50
   4  15   5   48.60   14.60
  -5 -15  -5   13.20    9.20
   5  15   5   10.40   11.90
  -6 -15  -5  404.86   39.30
   6  15   5  359.86   42.20
   7  15   5   14.70   13.10
   8  15   5  283.97   34.70
   6 -16  -5   11.30   10.50
   5 -16  -5   30.10   10.60
   4 -16  -5   25.80   11.40
   3 -16  -5   95.79   16.80
   2 -16  -5  143.79   24.80
   1 -16  -5  356.36   39.80
   0 -16  -5   29.90   13.10
  -1 -16  -5 1181.28  105.99
  -2 -16  -5   15.40   10.80
  -3 -16  -5    5.50    9.90
   3  16   5   15.60   10.60
  -4 -16  -5   34.30   11.70
   4  16   5   17.60   10.70
  -5 -16  -5   22.00    9.60
   5  16   5   21.50   11.80
  -6 -16  -5   29.80    9.00
   6  16   5   29.90   12.80
   3 -17  -5   72.29   15.00
   2 -17  -5   75.79   14.70
   1 -17  -5  426.66   44.30
   0 -17  -5  375.26   40.20
  -1 -17  -5   12.90   11.30
  -2 -17  -5   22.90   11.00
  -3 -17  -5   13.80   10.70
  -4 -17  -5   50.39   11.40
  -4 -14   6   -5.90   11.10
  -3 -14   6  768.62   74.29
  -2 -14   6   20.30   14.10
  -1 -14   6  131.39   24.00
   0  14  -6  298.57   29.10
   0 -14   6  324.67   39.90
  -1  14  -6   18.90    6.90
   1 -14   6    0.40   13.90
  -2  14  -6  194.88   22.30
   2 -14   6  230.68   33.20
  -3  14  -6   20.50    8.60
   3 -14   6   43.30   15.40
  -4  14  -6   13.50    8.10
   4 -14   6   30.80   14.10
  -5  14  -6   91.69   19.70
   5 -14   6  110.19   20.80
   6  13  -6  865.41   88.09
  -6 -13   6 1091.79   90.99
   5  13  -6  255.07   28.20
  -5 -13   6  226.18   33.80
  -4 -13   6  587.54   60.99
  -3 -13   6   71.89   18.80
   2  13  -6  142.19   15.90
  -2 -13   6  146.09   25.20
   1  13  -6   -4.30    4.90
  -1 -13   6  -13.90   13.00
   0  13  -6  102.09   14.50
   0 -13   6  113.49   23.00
  -1  13  -6   37.90    8.80
   1 -13   6   12.30   14.00
  -2  13  -6   29.90    9.60
   2 -13   6   21.00   15.10
  -3  13  -6    2.70    7.90
   3 -13   6   -1.90   10.90
  -4  13  -6  395.26   40.50
   4 -13   6  460.65   46.50
  -5  13  -6   24.80   10.10
   5 -13   6   46.50   14.10
   6 -13   6  160.88   22.80
  -7  13  -6   10.10    9.40
   7  12  -6  210.48   28.00
  -7 -12   6  247.38   27.20
  -7 -12   6  303.37   33.60
   6  12  -6  616.04   63.79
  -6 -12   6  819.22   70.49
   5  12  -6  191.08   23.40
  -5 -12   6  171.48   27.70
  -5 -12   6  165.78   21.50
   4  12  -6  880.91   79.59
  -4 -12   6  856.01   81.39
  -4 -12   6  930.31   85.89
  -3 -12   6  -10.10   12.00
   2  12  -6  189.58   19.90
  -2 -12   6  198.58   33.40
   1  12  -6  203.58   21.30
  -1 -12   6  186.08   38.70
   0  12  -6   90.49   13.30
   0 -12   6   64.09   18.60
  -1  12  -6  156.58   18.90
   1 -12   6  140.99   25.30
  -2  12  -6  184.58   22.00
   2 -12   6  167.28   35.50
  -3  12  -6   28.90   11.50
   3 -12   6   26.10   13.80
  -4  12  -6  775.62   72.69
   4 -12   6  864.01   77.49
  -5  12  -6    9.50    9.10
   5 -12   6   16.20   11.00
  -6  12  -6  357.66   38.30
   6 -12   6  406.76   40.80
  -7  12  -6    7.70    9.70
  -8  12  -6    0.40    9.40
  -9  12  -6   83.39   15.10
   8  11  -6   36.80   12.00
  -8 -11   6   53.59   12.40
   7  11  -6  258.77   32.80
  -7 -11   6  309.97   39.30
  -7 -11   6  358.66   33.60
   6  11  -6   35.50   11.70
  -6 -11   6   41.70   11.70
  -6 -11   6   49.60   17.00
   5  11  -6  379.86   44.10
  -5 -11   6  496.35   43.40
   4  11  -6   33.00   10.60
   4  11  -6   38.00    6.50
  -4 -11   6   34.20   15.60
  -4 -11   6   44.00   10.60
   3  11  -6   12.60    8.40
   3  11  -6   10.20    5.50
  -3 -11   6    9.10   13.20
  -3 -11   6    7.00    7.10
   2  11  -6   33.80    7.60
  -2 -11   6   23.10   14.60
  -2 -11   6   28.40    7.90
   1  11  -6  216.28   22.30
  -1 -11   6  191.88   30.90
  -1 -11   6  221.48   22.70
   0  11  -6  168.18   18.40
   0 -11   6  134.09   24.40
  -1  11  -6  361.36   34.20
   1 -11   6  341.07   40.50
  -2  11  -6    7.10    7.90
   2 -11   6   -1.60    9.80
  -3  11  -6  775.12   67.99
   3 -11   6  743.03   72.39
  -4  11  -6  300.57   30.90
   4 -11   6  293.47   34.10
  -5  11  -6  643.94   59.49
   5 -11   6  653.43   61.69
  -6  11  -6  280.97   30.10
   6 -11   6  265.07   39.50
  -9  11  -6   58.69   13.60
 -10  11  -6  158.58   23.10
  10  10  -6  172.38   25.20
 -10 -10   6  202.78   24.80
   9  10  -6    2.10   10.00
  -9 -10   6   -4.20    9.00
  -8 -10   6  872.11   78.99
  -8 -10   6  853.51   80.99
   7  10  -6    3.30    9.50
  -7 -10   6   18.90   13.30
  -7 -10   6    9.50    9.70
   6  10  -6  382.36   44.80
  -6 -10   6  504.05   51.29
  -6 -10   6  506.25   45.70
   5  10  -6   19.10    9.80
   5  10  -6   23.60    5.40
  -5 -10   6   24.70    9.70
  -5 -10   6    7.00   12.80
   4  10  -6   -4.40    7.90
   4  10  -6    9.90    4.60
  -4 -10   6   -3.20    7.10
  -4 -10   6   -3.80   11.50
   3  10  -6    4.30    7.20
   3  10  -6    9.40    5.00
  -3 -10   6   -2.70   12.20
  -3 -10   6    1.10    6.40
   2  10  -6   80.79   12.20
   2  10  -6   93.29   15.20
  -2 -10   6   68.79   17.80
   1  10  -6   56.19   10.10
  -1 -10   6   43.90   15.20
   0  10  -6  576.34   49.99
   0 -10   6  522.85   55.59
  -1  10  -6  712.53   61.89
   1 -10   6  676.33   66.99
  -2  10  -6  793.82   69.39
   2 -10   6  777.22   74.19
  -3  10  -6  779.52   66.39
   3 -10   6  701.83   69.79
  -4  10  -6  349.47   33.60
   4 -10   6  326.37   36.40
  -5  10  -6 1983.70  162.28
   5 -10   6 1816.62  163.98
  -6  10  -6  146.09   19.30
   6 -10   6  122.29   18.00
  -7  10  -6  101.29   18.60
   7 -10   6  154.58   16.50
   8 -10   6  701.83   60.29
  -9  10  -6   11.20   10.80
 -10  10  -6  103.59   17.80
 -11  10  -6   -1.10   10.90
  11   9  -6    2.80    9.70
 -11  -9   6    5.20   10.20
  10   9  -6   33.90   12.90
 -10  -9   6   33.80   12.60
  -9  -9   6  301.97   34.50
   8   9  -6  746.83   72.59
   7   9  -6  286.57   36.80
  -7  -9   6  370.76   43.00
  -7  -9   6  446.76   39.50
   6   9  -6  282.37   24.50
   6   9  -6  206.48   29.10
  -6  -9   6  249.18   34.20
  -6  -9   6  298.57   30.60
   5   9  -6  796.72   71.49
   5   9  -6  737.53   74.69
  -5  -9   6  862.11   79.89
  -5  -9   6  961.60   76.09
   4   9  -6   26.50    9.80
   4   9  -6   29.60    6.50
  -4  -9   6   26.40   10.10
  -4  -9   6   23.20   13.10
   3   9  -6    6.40    5.20
   3   9  -6    9.60    8.40
  -3  -9   6    1.70   10.50
   2   9  -6  995.10   81.39
   2   9  -6  929.91   82.99
  -2  -9   6  888.21   87.09
   1   9  -6  166.88   17.80
   1   9  -6  152.78   18.10
  -1  -9   6  131.69   22.90
   0   9  -6  137.09   13.70
   0   9  -6  105.69   14.70
   0  -9   6   78.89   18.30
  -1   9  -6   86.49   12.80
   1  -9   6   58.99   15.20
  -2   9  -6  615.94   52.09
   2  -9   6  529.25   55.69
  -3   9  -6    3.20    6.80
   3  -9   6   -3.50    7.50
  -4   9  -6 1606.14  124.49
   4  -9   6 1287.97  125.99
  -5   9  -6  412.46   37.70
   5  -9   6  367.96   38.70
  -6   9  -6 1080.29   84.39
   6  -9   6  838.02   83.49
  -7   9  -6   61.99   13.60
   7  -9   6   91.29   12.20
   8  -9   6  317.17   28.80
  -9   9  -6    5.80   10.20
 -10   9  -6   60.69   15.70
 -11   9  -6   14.80   13.00
 -12   9  -6  468.75   48.10
  12   8  -6   19.20   10.80
 -12  -8   6   32.80   13.30
  11   8  -6   80.79   17.70
 -11  -8   6  131.09   20.90
 -10  -8   6   60.49   16.50
  -9  -8   6 1025.60   88.39
  -9  -8   6  884.11   89.19
   8   8  -6  152.88   23.60
  -8  -8   6  186.78   26.00
  -8  -8   6  203.08   28.70
   7   8  -6 1336.27  124.39
   7   8  -6 1312.07  120.59
  -7  -8   6 1678.43  127.19
  -7  -8   6 1444.96  127.99
   6   8  -6  192.98   18.90
   6   8  -6  184.28   23.60
  -6  -8   6  223.68   25.40
  -6  -8   6  176.78   27.70
   5   8  -6  360.96   37.00
   5   8  -6  364.76   37.40
  -5  -8   6  422.86   39.10
  -5  -8   6  362.16   41.60
   4   8  -6   88.09   15.20
   4   8  -6   98.79   11.70
  -4  -8   6   68.89   16.70
   3   8  -6  534.65   43.10
   3   8  -6  458.45   44.90
  -3  -8   6  430.86   48.10
   2   8  -6   96.79   12.60
   2   8  -6   95.09   14.40
  -2  -8   6   86.39   17.50
   1   8  -6   77.59   12.20
   1   8  -6   99.89   12.40
  -1  -8   6   67.69   15.20
   0   8  -6   21.00    7.00
   0   8  -6   19.50    6.20
   0  -8   6   18.70    9.50
  -1   8  -6  132.59   16.80
  -2   8  -6    6.60    5.90
   2  -8   6   -6.30   11.10
  -3   8  -6  708.53   62.59
  -4   8  -6 1587.14  135.39
  -5   8  -6 1240.08   98.19
   5  -8   6 1020.30   99.69
  -6   8  -6   51.39   11.10
   6  -8   6   52.49   10.10
  -7   8  -6 1246.68   94.99
   7  -8   6  937.41   92.69
  -9   8  -6  164.88   23.90
 -10   8  -6   49.00   15.10
 -11   8  -6   54.99   16.00
 -12   8  -6  182.98   28.40
  12   7  -6  142.99   22.40
  11   7  -6   26.40   12.40
 -11  -7   6   64.29   17.00
  10   7  -6  470.55   50.39
 -10  -7   6  582.34   54.39
   9   7  -6  347.47   43.00
  -9  -7   6  544.35   46.90
  -9  -7   6  454.95   47.20
   8   7  -6  880.21   88.39
   8   7  -6 1041.30   92.79
  -8  -7   6 1238.68   96.59
  -8  -7   6 1103.59   96.59
   7   7  -6   72.69   13.70
  -7  -7   6   95.69   19.00
  -7  -7   6  102.49   18.50
   6   7  -6 1721.63  150.78
   6   7  -6 1786.12  153.58
  -6  -7   6 1658.83  156.48
  -6  -7   6 2026.10  156.18
   5   7  -6   19.70    5.40
   5   7  -6   20.00    8.30
  -5  -7   6   19.00   11.60
   4   7  -6   92.69   14.60
   4   7  -6  103.19   11.80
  -4  -7   6   90.39   17.80
   3   7  -6   74.79   13.00
   3   7  -6   93.29   11.10
   2   7  -6   42.30    7.50
   2   7  -6   48.20    9.20
  -2  -7   6   41.40   11.90
   1   7  -6   26.90    6.60
   1   7  -6   33.90    7.20
  -1  -7   6   23.50    9.80
   0   7  -6  481.35   40.50
   0   7  -6  450.45   41.70
   0  -7   6  400.46   43.40
  -1   7  -6    6.40    5.50
   1  -7   6    8.30    7.60
  -2   7  -6  130.59   14.90
   2  -7   6  102.59   17.10
  -3   7  -6    8.50    5.80
   3  -7   6    1.60    5.80
  -4   7  -6   10.90    6.40
   4  -7   6    3.10    5.60
  -5   7  -6  785.92   61.39
   5  -7   6  595.34   60.99
  -6   7  -6   84.79   13.30
   6  -7   6   76.99   11.60
  -7   7  -6   38.00   11.40
   7  -7   6   69.19    8.80
  -8   7  -6   27.00   10.90
  -9   7  -6  189.08   25.30
 -10   7  -6   52.09   14.60
 -11   7  -6  337.27   38.00
 -12   7  -6   49.50   16.80
 -13   7  -6  558.34   56.09
  13   6  -6    4.50    9.60
 -13  -6   6    4.20   13.20
  12   6  -6  111.29   19.10
 -12  -6   6  134.79   24.60
  11   6  -6    7.70    9.50
 -11  -6   6   12.20   14.30
  10   6  -6  212.58   27.10
 -10  -6   6  230.48   32.50
   9   6  -6  333.27   31.20
   9   6  -6  360.76   35.80
   8   6  -6  469.25   42.40
   8   6  -6  374.36   38.00
  -8  -6   6  501.25   47.20
  -8  -6   6  416.06   46.10
   7   6  -6 1716.73  135.49
   7   6  -6 1508.65  132.09
  -7  -6   6 1366.56  137.69
  -7  -6   6 1704.33  138.49
   6   6  -6   57.59   11.20
   6   6  -6   78.59    9.00
  -6  -6   6   62.09   15.60
   5   6  -6   62.99   13.20
   5   6  -6   61.79    8.10
  -5  -6   6   42.60   12.90
   4   6  -6  542.65   45.90
   4   6  -6  534.55   47.80
   4   6  -6  488.45   55.79
   3   6  -6  430.16   47.30
   3   6  -6  465.05   40.90
   3   6  -6  433.36   39.10
  -3  -6   6  364.06   43.20
  -3  -6   6  554.54   49.00
   2   6  -6  311.07   30.30
   2   6  -6  345.77   29.30
   2   6  -6  310.17   35.80
  -2  -6   6  258.57   32.60
  -2  -6   6  385.76   38.20
   1   6  -6   48.70   12.50
   1   6  -6   53.89    9.40
   1   6  -6   60.09    8.80
  -1  -6   6   91.99   14.10
  -1  -6   6   67.59   13.10
   0   6  -6  600.54   61.59
   0   6  -6  781.32   61.99
   0   6  -6  765.32   68.29
   0  -6   6  775.92   68.59
   0  -6   6  676.63   64.69
  -1   6  -6  321.07   29.00
  -1   6  -6  302.17   29.10
  -1   6  -6  313.77   34.40
   1  -6   6  304.17   31.80
   1  -6   6  333.37   33.90
  -2   6  -6  486.05   44.90
  -2   6  -6  446.26   40.60
   2  -6   6  430.66   44.30
   2  -6   6  446.16   42.80
  -3   6  -6 1817.32  155.48
  -3   6  -6 1802.82  152.28
   3  -6   6 1874.71  155.48
   3  -6   6 1705.83  153.68
  -4   6  -6  857.91   74.89
  -4   6  -6  858.71   76.59
   4  -6   6  929.41   76.19
   4  -6   6  797.62   75.79
  -5   6  -6   60.19   10.40
   5  -6   6   67.09   11.20
  -6   6  -6    1.70    6.70
   6  -6   6    9.90    4.00
  -7   6  -6  184.58   20.20
   7  -6   6  148.69   16.10
  -8   6  -6   22.00    9.80
  -9   6  -6    7.60    8.10
  -9   6  -6    5.30   10.00
 -10   6  -6    0.30   10.90
 -10   6  -6   12.70    9.10
 -11   6  -6   -3.80   10.10
 -11   6  -6  -12.70   18.40
 -12   6  -6  364.26   41.70
 -12   6  -6  377.06   38.20
 -13   6  -6   49.99   15.70
 -14   6  -6  321.77   35.90
  13   5  -6    7.60   10.40
 -13  -5   6   17.60   14.20
  12   5  -6   58.79   13.80
 -12  -5   6   66.29   19.20
  11   5  -6   36.00   13.20
 -11  -5   6   15.60   17.30
  10   5  -6  109.59   19.10
 -10  -5   6  113.59   23.30
   9   5  -6  434.26   44.00
   9   5  -6  574.44   49.00
  -9  -5   6  588.74   54.79
   8   5  -6  121.69   16.80
  -8  -5   6  107.39   21.00
  -8  -5   6   96.09   18.60
   7   5  -6 1414.76  129.69
  -7  -5   6 1646.14  134.39
   6   5  -6   40.80    9.20
  -6  -5   6   25.50   10.70
   5   5  -6 2303.07  196.28
   5   5  -6 2191.08  194.58
   5   5  -6 2281.87  202.88
  -5  -5   6 2571.14  204.78
   4   5  -6  323.57   38.50
   4   5  -6  371.66   31.40
   4   5  -6  355.56   33.00
   3   5  -6  153.88   23.10
   3   5  -6  176.78   16.10
   3   5  -6  172.38   17.70
  -3  -5   6  136.79   20.10
  -3  -5   6  174.28   25.80
   2   5  -6  250.37   23.40
   2   5  -6  215.48   27.60
   2   5  -6  258.47   22.40
  -2  -5   6  253.77   28.50
  -2  -5   6  220.88   25.80
   1   5  -6  414.86   34.10
   1   5  -6  322.37   38.50
  -1  -5   6  407.26   39.80
  -1  -5   6  380.86   37.40
   0   5  -6  871.71   84.29
   0   5  -6 1049.79   89.59
   0   5  -6 1011.10   84.39
   0  -5   6  992.90   87.09
   0  -5   6 1055.09   89.89
  -1   5  -6  307.57   32.30
  -1   5  -6  298.47   28.40
   1  -5   6  309.57   32.60
   1  -5   6  331.47   31.00
  -2   5  -6   26.20    8.20
  -2   5  -6   29.20    6.60
   2  -5   6   24.50    6.90
   2  -5   6   26.20    7.20
  -3   5  -6 3997.50  322.97
  -3   5  -6 3755.32  320.47
   3  -5   6 4110.09  321.97
   3  -5   6 3471.45  322.67
  -4   5  -6   61.79   10.00
  -4   5  -6   68.79   10.20
   4  -5   6   60.89   10.50
   4  -5   6   70.39    9.40
  -5   5  -6  680.73   53.99
  -5   5  -6  600.24   55.59
   5  -5   6  588.94   55.49
  -6   5  -6  142.19   16.60
  -6   5  -6  147.49   16.00
   6  -5   6  103.99   13.70
  -7   5  -6   38.00    8.60
  -7   5  -6   24.30    9.00
  -8   5  -6   72.49   14.00
  -8   5  -6   66.79   14.50
  -9   5  -6   43.50   12.40
  -9   5  -6   49.20   10.90
 -10   5  -6   13.90   10.60
 -10   5  -6   25.80    9.10
 -11   5  -6   16.00   11.00
 -11   5  -6   37.70   10.80
 -12   5  -6  398.76   37.60
 -12   5  -6  331.77   40.20
 -13   5  -6  461.05   48.60
 -13   5  -6  497.35   46.80
 -14   5  -6  650.43   60.99
 -14   5  -6  702.43   70.69
  14   4  -6    6.30    9.80
 -14  -4   6  -10.10   11.70
  13   4  -6   60.79   13.70
 -13  -4   6   39.50   17.60
  12   4  -6   56.79   13.30
 -12  -4   6   43.90   19.00
  11   4  -6  273.87   30.40
 -11  -4   6  259.97   37.50
  10   4  -6  822.82   75.49
 -10  -4   6  874.91   82.29
   9   4  -6 1100.79  102.39
  -9  -4   6 1314.17  105.09
  -9  -4   6 1127.09  108.09
   8   4  -6   11.50    6.70
  -8  -4   6   -3.60   10.40
  -8  -4   6   12.10   10.50
   7   4  -6   34.70    8.10
  -7  -4   6   28.40   12.70
  -7  -4   6   26.00   11.80
   6   4  -6  188.28   18.70
  -6  -4   6  153.48   22.00
   5   4  -6 1952.90  150.38
   5   4  -6 1783.82  158.58
  -5  -4   6 1580.44  152.68
   4   4  -6  323.47   28.40
   4   4  -6  289.27   33.40
  -4  -4   6  263.97   31.00
  -4  -4   6  339.87   34.20
   3   4  -6 1421.86  116.29
   3   4  -6 1358.66  121.19
  -3  -4   6 1464.05  121.79
  -3  -4   6 1245.78  118.59
   2   4  -6    6.90    3.40
   2   4  -6    4.30    4.00
   2   4  -6    4.00    6.20
  -2  -4   6   11.10    6.40
  -2  -4   6    1.10    4.50
   1   4  -6  963.20   77.39
   1   4  -6  851.11   81.49
   1   4  -6  908.91   77.69
  -1  -4   6  910.11   81.79
  -1  -4   6  912.91   80.09
   0   4  -6 1611.44  147.89
   0   4  -6 1839.22  152.08
   0   4  -6 1728.83  147.79
   0  -4   6 1865.11  152.18
   0  -4   6 1778.92  150.08
  -1   4  -6 1220.18  104.99
  -1   4  -6 1138.39  101.49
   1  -4   6 1257.27  103.49
   1  -4   6 1193.08  104.99
  -2   4  -6 5688.53  505.95
  -2   4  -6 6568.94  508.95
   2  -4   6 5949.40  509.45
   2  -4   6 6106.19  508.85
  -3   4  -6  454.05   42.60
  -3   4  -6  497.45   44.10
   3  -4   6  457.15   44.10
   3  -4   6  517.35   43.50
  -4   4  -6 1187.68  101.69
  -4   4  -6 1246.18  102.19
  -4   4  -6 1152.48  101.79
   4  -4   6 1073.29  102.19
   4  -4   6 1314.57  102.29
  -5   4  -6  473.15   44.30
  -5   4  -6  466.55   43.90
   5  -4   6  535.35   43.90
  -6   4  -6   33.50    7.80
  -6   4  -6   54.69   10.00
   6  -4   6   44.90    7.40
  -7   4  -6   -5.20    6.30
  -7   4  -6    1.20    5.40
  -8   4  -6  281.27   27.50
  -8   4  -6  267.57   29.00
  -9   4  -6  263.97   32.40
  -9   4  -6  355.26   31.70
 -10   4  -6    2.70    8.30
 -10   4  -6    7.60    8.10
 -11   4  -6  145.19   22.10
 -11   4  -6  184.88   21.40
 -12   4  -6   93.49   16.40
 -12   4  -6   78.29   14.40
 -13   4  -6  797.92   72.99
 -13   4  -6  794.22   71.89
 -14   4  -6   -2.00    8.80
  14   3  -6   41.30   11.40
 -14  -3   6   19.10   14.30
  13   3  -6   58.89   13.80
 -13  -3   6   33.40   16.30
  12   3  -6   27.80   10.70
 -12  -3   6   14.50   14.10
  11   3  -6  796.12   65.29
 -11  -3   6  599.54   70.29
  10   3  -6  341.97   32.30
 -10  -3   6  263.87   38.40
   9   3  -6  456.95   41.00
  -9  -3   6  396.46   47.10
   8   3  -6  110.19   14.30
  -8  -3   6   99.69   18.50
  -8  -3   6   86.29   18.60
   7   3  -6   12.90    6.00
  -7  -3   6   11.30    9.10
   6   3  -6  394.96   32.70
  -6  -3   6  298.57   35.30
   5   3  -6  227.28   20.80
   5   3  -6  193.18   23.80
  -5  -3   6  260.47   25.30
  -5  -3   6  164.48   23.30
   4   3  -6   53.89    8.20
   4   3  -6   30.60    9.70
  -4  -3   6   46.80   10.10
  -4  -3   6   67.09   10.40
   3   3  -6 1105.99   96.09
   3   3  -6 1081.69   91.49
  -3  -3   6 1075.09   94.19
  -3  -3   6 1055.49   95.89
   2   3  -6  591.04   53.39
   2   3  -6  588.24   49.40
  -2  -3   6  545.85   52.99
  -2  -3   6  553.44   51.49
   1   3  -6    9.00    3.40
   1   3  -6   12.00    5.50
  -1  -3   6    8.00    5.60
  -1  -3   6   15.10    5.40
   0   3  -6 3901.01  319.87
   0   3  -6 3804.62  316.47
   0  -3   6 3765.42  319.67
   0  -3   6 3716.03  318.47
  -1   3  -6 1228.58  111.69
  -1   3  -6 1191.48  108.89
  -1   3  -6 1288.37  109.19
   1  -3   6 1446.86  110.89
   1  -3   6 1339.27  112.19
  -2   3  -6 5126.49  433.66
   2  -3   6 5036.60  435.76
   2  -3   6 5460.45  434.66
  -3   3  -6 1435.46  125.89
  -3   3  -6 1502.25  126.99
  -3   3  -6 1364.46  125.79
   3  -3   6 1549.64  127.19
   3  -3   6 1605.14  126.29
  -4   3  -6 1458.45  125.89
  -4   3  -6 1535.95  126.29
  -4   3  -6 1432.96  125.99
   4  -3   6 1521.95  125.69
  -5   3  -6 1022.10   86.89
  -5   3  -6  968.40   86.29
   5  -3   6 1035.90   85.79
  -6   3  -6  254.77   27.50
  -6   3  -6  276.87   26.90
   6  -3   6  303.57   25.50
  -7   3  -6   96.89   13.70
  -7   3  -6   84.59   13.90
   7  -3   6  116.09   10.80
  -8   3  -6   26.80    8.60
  -8   3  -6   47.50    9.50
  -9   3  -6  198.38   21.20
  -9   3  -6  165.68   21.20
 -10   3  -6    6.10    7.90
 -10   3  -6    6.40    7.50
 -11   3  -6  188.08   23.20
 -11   3  -6  194.68   23.50
 -12   3  -6  607.94   58.19
 -12   3  -6  649.34   57.99
 -13   3  -6    2.70    9.40
 -14   3  -6  526.35   47.40
 -15   3  -6  -10.30    7.90
  14   2  -6    5.10    9.70
 -14  -2   6    2.80   11.10
  13   2  -6  115.69   18.70
 -13  -2   6   74.99   19.70
  11   2  -6  403.46   37.90
 -11  -2   6  350.96   44.00
  10   2  -6 2309.57  178.08
 -10  -2   6 1841.02  183.18
   9   2  -6   51.59    9.70
  -9  -2   6   38.20   15.30
   8   2  -6  268.37   26.20
  -8  -2   6  267.97   30.60
   7   2  -6   21.30    6.30
  -7  -2   6   15.40    9.00
   6   2  -6  121.69   18.70
   6   2  -6  150.48   15.40
  -6  -2   6  183.88   19.50
  -6  -2   6  120.39   18.60
   5   2  -6   46.80    7.70
   5   2  -6   35.80    8.60
  -5  -2   6   35.80    9.40
  -5  -2   6   62.59   10.80
   4   2  -6   44.30   10.30
   4   2  -6   46.70    7.00
  -4  -2   6   48.90   10.50
  -4  -2   6   44.60    9.50
   3   2  -6 1855.01  159.78
   3   2  -6 1853.21  155.68
  -3  -2   6 1827.52  157.98
  -3  -2   6 1898.21  159.88
   2   2  -6   19.80    6.50
   2   2  -6   18.90    4.10
  -2  -2   6   30.00    7.50
  -2  -2   6   35.60   12.00
   1   2  -6 5747.02  506.55
   1   2  -6 6082.29  503.45
  -1  -2   6 6473.95  505.45
  -1  -2   6 5914.01  506.55
   0   2  -6 1919.11  161.48
   0   2  -6 1908.61  158.48
   0  -2   6 1760.72  160.98
   0  -2   6 1992.40  160.18
  -1   2  -6 8084.99  684.33
  -1   2  -6 8394.86  687.03
   1  -2   6 8240.08  686.93
  -2   2  -6    3.70    3.20
  -2   2  -6    4.70    3.40
   2  -2   6    5.10    3.40
   2  -2   6    0.30    2.70
  -3   2  -6 6103.79  510.85
  -3   2  -6 5973.30  511.25
  -3   2  -6 6150.98  511.55
   3  -2   6 6092.69  511.65
   3  -2   6 6351.96  510.75
  -4   2  -6  520.85   48.70
  -4   2  -6  544.25   48.60
  -4   2  -6  532.05   48.20
   4  -2   6  623.64   48.20
   4  -2   6  556.64   48.40
  -5   2  -6  314.57   30.80
  -5   2  -6  331.57   31.30
   5  -2   6  360.06   29.80
  -6   2  -6  648.74   58.49
  -6   2  -6  590.14   58.69
   6  -2   6  751.82   57.19
  -7   2  -6  118.59   15.80
   7  -2   6  153.18   13.30
  -8   2  -6   24.90    7.70
  -8   2  -6   29.20    7.80
  -9   2  -6  240.18   24.10
  -9   2  -6  213.98   24.10
 -10   2  -6   12.30    6.80
 -10   2  -6    0.60    7.40
 -11   2  -6  792.42   70.69
 -11   2  -6  772.12   69.49
 -12   2  -6  287.67   32.60
 -12   2  -6  333.17   32.10
 -13   2  -6  826.12   71.39
 -13   2  -6  736.43   70.79
 -14   2  -6   44.30   12.70
 -15   2  -6   86.49   15.80
  14   1  -6  305.57   34.20
 -14  -1   6  345.87   38.60
  13   1  -6   49.70   11.70
 -13  -1   6   40.60   15.00
  12   1  -6  563.04   51.69
 -12  -1   6  557.14   57.69
  11   1  -6  308.67   31.60
 -11  -1   6  325.97   38.40
  10   1  -6 1097.29   89.69
 -10  -1   6  942.11   95.09
   9   1  -6   50.29    9.50
  -9  -1   6   29.40   13.90
   8   1  -6   93.29   16.70
   7   1  -6   11.10    5.30
  -7  -1   6   17.20    7.60
   6   1  -6    4.60    4.30
   6   1  -6    4.10    5.40
  -6  -1   6   14.30    5.60
  -6  -1   6   11.50    6.80
   5   1  -6  334.57   28.80
   5   1  -6  334.77   33.30
  -5  -1   6  309.47   32.90
  -5  -1   6  297.47   31.60
   4   1  -6  492.65   48.30
   4   1  -6  514.65   44.30
  -4  -1   6  519.35   47.10
  -4  -1   6  525.35   48.60
   3   1  -6  677.63   59.59
   3   1  -6  756.82   63.49
  -3  -1   6  692.33   62.99
  -3  -1   6  663.23   61.39
   2   1  -6    4.90    4.70
   2   1  -6    3.90    2.70
  -2  -1   6    5.70    4.60
  -2  -1   6    1.00    4.00
   1   1  -6   94.49    9.70
   1   1  -6   94.49   12.70
  -1  -1   6  100.29   12.70
  -1  -1   6  103.09   12.10
   0   1  -6  624.14   48.90
   0   1  -6  508.55   51.19
   0  -1   6  530.35   51.19
   0  -1   6  629.14   50.49
  -1   1  -6   14.30    2.70
  -1   1  -6   14.80    3.40
   1  -1   6   13.40    4.10
   1  -1   6   14.50    4.50
  -2   1  -6 1053.29   97.19
  -2   1  -6 1186.98   98.39
  -2   1  -6 1172.58   96.69
   2  -1   6 1237.68   97.39
   2  -1   6 1091.49   98.09
  -3   1  -6 4593.54  419.66
  -3   1  -6 4738.33  420.06
  -3   1  -6 4925.31  419.46
   3  -1   6 5376.26  420.56
   3  -1   6 5554.14  419.66
  -4   1  -6   78.09   10.20
  -4   1  -6   84.79    9.30
  -4   1  -6   81.49   10.40
   4  -1   6   80.99    9.40
   4  -1   6   92.89    9.20
  -5   1  -6 1227.38  109.49
  -5   1  -6 1274.27  108.49
   5  -1   6 1338.97  107.69
   5  -1   6 1207.58  107.09
   5  -1   6 1335.87  107.49
  -6   1  -6  152.98   19.00
  -6   1  -6  183.18   19.30
   6  -1   6  222.48   17.70
  -7   1  -6  999.00   85.29
  -7   1  -6  864.91   84.79
   7  -1   6 1088.49   83.49
  -8   1  -6   80.59   11.30
  -8   1  -6   82.19   12.80
   8  -1   6   84.19    8.50
  -9   1  -6  486.15   42.80
  -9   1  -6  458.05   43.60
 -10   1  -6  793.02   70.89
 -10   1  -6  794.92   69.29
 -11   1  -6  838.62   71.29
 -11   1  -6  787.12   73.09
 -12   1  -6   76.49   11.30
 -12   1  -6   48.70   13.30
 -13   1  -6  778.02   71.49
 -14   1  -6  146.29   22.60
 -15   1  -6   35.00   11.80
  14   0  -6   78.69   14.10
 -14   0   6   73.79   16.50
  13   0  -6  347.37   37.50
 -13   0   6  470.35   44.50
  12   0  -6    1.20    6.80
 -12   0   6   10.30   12.70
  11   0  -6 1828.92  159.08
 -11   0   6 1928.71  164.98
  10   0  -6  254.97   26.60
 -10   0   6  282.97   32.70
   9   0  -6 1215.58   97.99
  -9   0   6 1049.89  102.59
   8   0  -6   23.00    6.30
  -8   0   6    6.00    8.70
   7   0  -6   32.10    6.30
  -7   0   6   26.70    8.70
  -7   0   6   12.10    9.50
   6   0  -6    0.80    3.40
   6   0  -6   -3.10    4.90
  -6   0   6    1.20    4.50
   5   0  -6  510.95   48.90
   5   0  -6  539.35   44.50
  -5   0   6  503.85   47.00
  -5   0   6  494.55   48.40
   4   0  -6   37.20    5.70
   4   0  -6   33.00    8.70
  -4   0   6   30.50    7.70
  -4   0   6   32.30    7.50
   3   0  -6   75.69   11.90
   3   0  -6   72.89    8.30
  -3   0   6   72.99   11.30
  -3   0   6   82.29   10.90
   2   0  -6   53.79    9.50
   2   0  -6   52.19    6.10
  -2   0   6   51.69    9.20
  -2   0   6   58.39    8.60
   1   0  -6 1420.36  132.29
   1   0  -6 1668.23  135.69
  -1   0   6 1716.93  134.09
  -1   0   6 1543.75  135.09
   0   0  -6  432.16   37.90
   0   0  -6  448.96   40.70
   0   0   6  471.75   39.50
   0   0   6  431.56   40.30
  -1   0  -6  700.03   58.49
   1   0   6  710.83   59.69
   1   0   6  671.33   60.59
  -2   0  -6 1574.64  141.49
  -2   0  -6 1725.93  140.89
  -2   0  -6 1712.93  142.49
   2   0   6 1797.22  141.49
   2   0   6 1602.54  142.19
  -3   0  -6   12.80    3.70
  -3   0  -6   16.90    4.80
  -3   0  -6   19.40    4.30
   3   0   6   20.20    4.10
   3   0   6   17.20    4.20
  -4   0  -6  180.48   18.20
  -4   0  -6  180.48   18.00
   4   0   6  204.88   17.60
   4   0   6  188.88   18.00
  -5   0  -6   87.99   10.50
  -5   0  -6   58.29    9.80
   5   0   6   88.19    9.60
   5   0   6   80.99    8.50
  -6   0  -6  330.97   33.50
  -6   0  -6  398.16   34.50
   6   0   6  393.76   32.80
  -7   0  -6  112.39   13.90
  -7   0  -6  107.19   12.20
   7   0   6  109.19   10.90
  -8   0  -6 1958.30  165.78
  -8   0  -6 1965.10  164.38
   8   0   6 1939.11  163.58
  -9   0  -6    7.20    3.90
  -9   0  -6    5.40    6.60
   9   0   6    1.60    2.70
 -10   0  -6 2041.30  177.48
 -10   0  -6 2182.58  180.08
 -11   0  -6   28.80   10.90
 -12   0  -6 1048.20   93.69
 -13   0  -6  175.98   30.90
 -14   0  -6  292.87   34.00
 -15   0  -6    6.50   10.60
 -15   1   6   43.30   12.00
  14  -1  -6   74.39   12.90
 -14   1   6   83.89   16.10
  13  -1  -6    7.90    6.70
 -13   1   6    7.10   10.10
  12  -1  -6  405.16   39.90
 -12   1   6  460.45   45.40
  11  -1  -6 1699.23  147.49
 -11   1   6 1781.42  152.28
  10  -1  -6  385.56   36.40
 -10   1   6  405.46   41.60
   9  -1  -6 1212.08  102.89
  -9   1   6 1199.28  107.39
   8  -1  -6  469.25   39.70
  -8   1   6  403.76   43.30
   7  -1  -6   56.09    9.00
  -7   1   6   66.49   12.00
  -7   1   6   65.09   13.20
   6  -1  -6   59.39    8.30
   6  -1  -6   65.89   11.50
  -6   1   6   55.39   10.90
   5  -1  -6  417.46   36.80
   5  -1  -6  447.46   41.30
  -5   1   6  395.76   40.50
  -5   1   6  428.86   39.20
   4  -1  -6   86.59    9.10
   4  -1  -6   81.39   12.60
  -4   1   6   85.59   11.70
  -4   1   6   76.09   12.40
   3  -1  -6 1723.73  158.38
   3  -1  -6 2103.89  162.58
  -3   1   6 1888.51  161.78
  -3   1   6 1887.61  160.28
   2  -1  -6 4214.58  378.66
   2  -1  -6 4625.24  382.06
  -2   1   6 4682.23  381.96
  -2   1   6 4706.03  380.36
   1  -1  -6  761.22   63.49
   1  -1  -6  685.43   60.29
  -1   1   6  754.52   61.79
  -1   1   6  661.83   62.79
   0  -1  -6  257.97   23.90
   0  -1  -6  274.47   26.50
   0   1   6  306.07   26.80
   0   1   6  274.97   25.20
  -1  -1  -6  286.87   28.00
  -1  -1  -6  311.17   29.10
  -1  -1  -6  304.67   26.80
   1   1   6  329.37   29.40
   1   1   6  331.97   28.10
  -2  -1  -6 2212.18  184.88
  -2  -1  -6 1902.41  185.28
   2   1   6 2449.55  186.08
   2   1   6 2260.07  184.68
  -3  -1  -6  332.97   31.20
  -3  -1  -6  375.46   30.50
  -3  -1  -6  346.57   31.40
   3   1   6  336.97   30.60
   3   1   6  343.57   31.70
  -4  -1  -6  388.26   36.70
  -4  -1  -6  408.26   37.30
  -4  -1  -6  379.16   37.20
   4   1   6  452.65   36.60
   4   1   6  463.45   37.50
  -5  -1  -6 1625.84  136.99
  -5  -1  -6 1367.06  136.19
   5   1   6 1659.73  136.19
   5   1   6 1802.82  136.89
   5   1   6 1642.94  137.79
  -6  -1  -6  487.95   46.10
  -6  -1  -6  500.15   45.00
   6   1   6  565.24   45.00
   6   1   6  520.55   45.60
   6   1   6  512.65   44.90
  -7  -1  -6   22.90    4.40
  -7  -1  -6   20.80    6.70
   7   1   6   25.60    4.70
  -8  -1  -6 2043.80  175.48
  -8  -1  -6 2152.58  177.88
   8   1   6 2093.39  175.88
  -9  -1  -6  484.55   42.20
  -9  -1  -6  447.76   38.60
   9   1   6  406.76   38.90
 -10  -1  -6  555.14   47.90
 -10  -1  -6  583.74   51.99
  10   1   6  524.45   48.10
 -11  -1  -6 1236.18  101.99
  11   1   6 1078.69   97.69
 -12  -1  -6 1215.28  107.99
 -14  -1  -6  230.88   30.10
 -15  -1  -6  264.97   32.20
 -15   2   6  284.47   30.90
  14  -2  -6   65.09   11.40
 -14   2   6   75.09   14.70
  13  -2  -6   66.79   11.30
 -13   2   6   59.59   14.10
  12  -2  -6  162.78   18.90
 -12   2   6  162.08   23.30
  11  -2  -6   15.40    6.90
 -11   2   6   16.20   10.30
  10  -2  -6  919.21   79.99
 -10   2   6  938.91   83.79
   9  -2  -6   17.40    5.80
  -9   2   6   12.90    9.30
   8  -2  -6  288.77   26.90
  -8   2   6  288.27   30.60
   7  -2  -6  361.96   31.20
  -7   2   6  341.27   34.20
  -7   2   6  325.17   34.40
   6  -2  -6  246.88   26.20
   6  -2  -6  243.58   22.30
  -6   2   6  264.67   26.10
  -6   2   6  210.18   24.70
   5  -2  -6 2046.30  164.38
   5  -2  -6 1975.70  168.18
  -5   2   6 2003.40  166.58
  -5   2   6 1815.32  167.68
   4  -2  -6 1761.42  143.39
   4  -2  -6 1614.64  139.49
  -4   2   6 1500.75  142.59
  -4   2   6 1790.42  141.69
   3  -2  -6   46.00   11.40
  -3   2   6   35.70    6.60
  -3   2   6   26.70    8.80
   2  -2  -6  972.10   81.59
  -2   2   6  924.21   79.89
  -2   2   6  901.31   81.39
   1  -2  -6   95.89    9.20
   1  -2  -6   99.89   11.90
  -1   2   6   74.29   11.30
  -1   2   6   87.69   10.50
   0  -2  -6 2430.36  223.58
   0  -2  -6 2764.32  221.58
   0   2   6 2617.84  222.48
   0   2   6 2816.62  224.18
  -1  -2  -6  138.59   15.00
  -1  -2  -6  130.59   14.00
   1   2   6  143.39   14.10
   1   2   6  146.19   15.20
  -2  -2  -6 1754.12  151.28
  -2  -2  -6 1788.52  150.08
   2   2   6 1850.51  152.58
   2   2   6 1809.02  151.28
  -3  -2  -6    3.20    2.50
  -3  -2  -6    2.30    2.70
   3   2   6    1.60    2.70
   3   2   6    3.70    3.00
  -4  -2  -6   13.20    3.50
  -4  -2  -6   10.90    4.70
   4   2   6   12.80    4.20
   4   2   6   12.60    4.10
   4   2   6   16.70    4.70
  -5  -2  -6  669.83   56.49
  -5  -2  -6  598.44   54.89
   5   2   6  646.54   55.69
   5   2   6  649.54   57.69
   5   2   6  656.83   56.29
  -6  -2  -6  207.18   21.30
  -6  -2  -6  205.48   18.70
   6   2   6  206.58   20.00
   6   2   6  202.38   21.50
   6   2   6  216.68   20.10
  -7  -2  -6  369.26   36.60
  -7  -2  -6  373.96   33.80
   7   2   6  429.06   35.00
  -8  -2  -6  157.48   14.00
  -8  -2  -6  150.48   18.00
   8   2   6  137.89   15.80
  -9  -2  -6  426.56   40.30
  -9  -2  -6  430.26   35.80
   9   2   6  381.16   37.30
 -10  -2  -6  600.74   53.19
  10   2   6  528.75   49.70
 -11  -2  -6  928.91   84.29
 -12  -2  -6   35.40   13.20
  12   2   6   34.20    7.00
 -13  -2  -6  581.64   61.49
 -14  -2  -6   13.20   12.10
 -15  -2  -6  531.45   53.49
  14  -3  -6   -3.40    5.40
 -14   3   6    6.60    8.80
  13  -3  -6   -0.50    6.30
 -13   3   6    8.30    8.40
  12  -3  -6  163.28   18.40
 -12   3   6  163.98   22.20
  11  -3  -6  547.55   49.90
 -11   3   6  576.84   52.89
  10  -3  -6    4.50    5.30
 -10   3   6    4.00    7.70
   9  -3  -6  287.57   26.80
  -9   3   6  276.57   36.40
   8  -3  -6   57.29    9.20
  -8   3   6   71.79   12.40
   7  -3  -6   48.60    7.60
  -7   3   6   37.20    9.40
   6  -3  -6 5772.82  478.35
  -6   3   6 5524.85  480.05
  -6   3   6 5945.21  480.95
   5  -3  -6   52.39   10.90
  -5   3   6   69.39    9.50
   4  -3  -6 2555.94  209.08
   4  -3  -6 2478.95  211.98
  -4   3   6 2532.35  210.68
  -4   3   6 2431.66  212.18
   3  -3  -6 3284.67  270.97
   3  -3  -6 3139.89  273.57
  -3   3   6 3035.90  273.67
  -3   3   6 3533.45  272.57
   2  -3  -6  283.37   24.10
   2  -3  -6  280.07   26.70
  -2   3   6  235.68   26.30
  -2   3   6  281.97   25.50
   1  -3  -6 2164.08  176.38
   1  -3  -6 2121.19  173.78
  -1   3   6 1942.41  176.08
  -1   3   6 2087.99  174.78
   0  -3  -6 1874.61  148.39
   0  -3  -6 1726.83  150.68
   0   3   6 1852.31  149.49
   0   3   6 1636.74  150.58
  -1  -3  -6 4689.53  396.06
  -1  -3  -6 4290.67  394.46
  -1  -3  -6 5144.09  393.86
   1   3   6 4972.10  394.96
   1   3   6 4572.64  396.06
  -2  -3  -6   89.19    8.60
  -2  -3  -6   80.49   10.50
  -2  -3  -6   84.49   10.10
   2   3   6   85.39   10.30
   2   3   6   84.99   10.70
  -3  -3  -6  137.49   12.00
  -3  -3  -6  130.29   13.70
  -3  -3  -6  128.09   12.20
   3   3   6  132.79   13.90
   3   3   6  115.99   13.90
  -4  -3  -6    7.70    2.40
  -4  -3  -6    6.20    4.40
   4   3   6    2.60    3.80
   4   3   6    2.30    2.70
   4   3   6    0.10    3.40
  -5  -3  -6   33.90    7.30
  -5  -3  -6   42.20    4.50
   5   3   6   34.80    6.80
   5   3   6   26.80    6.50
  -6  -3  -6  198.08   17.80
  -6  -3  -6  206.08   21.30
   6   3   6  203.58   20.70
   6   3   6  201.48   22.40
   6   3   6  212.48   20.40
  -7  -3  -6  158.08   18.80
  -7  -3  -6  178.78   14.60
   7   3   6  153.28   17.70
   7   3   6  155.28   16.60
  -8  -3  -6  166.98   19.40
   8   3   6  162.58   16.10
   8   3   6  148.69   17.80
  -9  -3  -6   55.99   11.70
   9   3   6   37.10    8.80
 -10  -3  -6  333.07   34.30
  10   3   6  297.87   30.90
 -11  -3  -6   81.69   16.20
  11   3   6   69.79   12.10
 -12  -3  -6  495.45   48.20
  12   3   6  438.96   43.10
 -13  -3  -6  483.35   58.79
  13   3   6  687.73   53.59
 -14  -3  -6  591.24   59.09
 -15  -3  -6  204.98   29.30
  14  -4  -6   -3.50    5.60
 -14   4   6   -9.00    7.10
  13  -4  -6    9.30    6.20
 -13   4   6    5.40    7.10
  12  -4  -6  716.23   62.39
 -12   4   6  701.73   64.29
  11  -4  -6    7.10    5.40
 -11   4   6    7.30    7.50
  10  -4  -6  463.25   40.90
 -10   4   6  441.96   42.80
   9  -4  -6   57.49    9.70
  -9   4   6   68.19   11.80
   8  -4  -6  309.77   28.50
  -8   4   6  311.47   30.50
   7  -4  -6  400.56   35.40
  -7   4   6  395.66   36.90
   6  -4  -6  529.95   42.10
  -6   4   6  441.56   42.70
  -6   4   6  454.35   44.00
   5  -4  -6 1174.58  103.89
   5  -4  -6 1235.18  100.89
  -5   4   6 1212.78  102.79
  -5   4   6 1141.39  104.09
   4  -4  -6   71.29    8.40
   4  -4  -6   60.89   10.40
  -4   4   6   68.79   10.50
  -4   4   6   64.99   10.20
   3  -4  -6 3234.78  257.57
   3  -4  -6 2793.02  259.87
[truncated: 621,780 more chars]
