# Supplementary material for: Synthesis and crystal structure of the cubane-like cluster [(Tp*)MoFe3S3(μ3-Cl)(PMe3)3](BPh4)
Source: Acta Crystallogr E Crystallogr Commun. 2026 Jun 5;82(Pt 7):786–9. doi: 10.1107/S2056989026005475 (PMC13330838; doi:10.1107/S2056989026005475)
Supplement: Supplementary file 2 [file e-82-00786-Isup3.mol]

chemical connectivity file.mol
  ChemDraw04302615572D

 47 54  0  0  0  0  0  0  0  0999 V2000
    2.4442    0.0802    0.0000 C   0  0  0  0  0  0  0  0  0  0  0  0
   -0.4902    0.0499    0.0000 Mo  0  0  0  0  0  0  0  0  0  0  0  0
    0.2707    0.0499    0.0000 S   0  0  0  0  0  0  0  0  0  0  0  0
    0.0382    1.1176    0.0000 Fe  0  0  0  0  0  0  0  0  0  0  0  0
    0.7994    1.1176    0.0000 Cl  0  0  0  0  0  0  0  0  0  0  0  0
   -0.4902    0.8111    0.0000 S   0  0  0  0  0  0  0  0  0  0  0  0
    0.2707    0.8111    0.0000 Fe  0  0  0  0  0  0  0  0  0  0  0  0
    0.0490    0.3883    0.0000 S   0  0  0  0  0  0  0  0  0  0  0  0
   -2.2051    0.3580    0.0000 C   0  0  0  0  0  0  0  0  0  0  0  0
   -2.2051   -0.1608    0.0000 C   0  0  0  0  0  0  0  0  0  0  0  0
   -1.7119   -0.3209    0.0000 N   0  0  0  0  0  0  0  0  0  0  0  0
   -1.4071    0.0986    0.0000 N   0  0  0  0  0  0  0  0  0  0  0  0
   -1.7119    0.5184    0.0000 C   0  0  0  0  0  0  0  0  0  0  0  0
   -0.0322   -1.5065    0.0000 C   0  0  0  0  0  0  0  0  0  0  0  0
   -0.0322   -0.9877    0.0000 C   0  0  0  0  0  0  0  0  0  0  0  0
   -0.5254   -0.8273    0.0000 N   0  0  0  0  0  0  0  0  0  0  0  0
   -0.8305   -1.2471    0.0000 N   0  0  0  0  0  0  0  0  0  0  0  0
   -0.5254   -1.6666    0.0000 C   0  0  0  0  0  0  0  0  0  0  0  0
   -1.7210   -1.2502    0.0000 B   0  0  0  0  0  0  0  0  0  0  0  0
   -1.4297   -0.6029    0.0000 N   0  0  0  0  0  0  0  0  0  0  0  0
   -0.9546   -0.3382    0.0000 N   0  0  0  0  0  0  0  0  0  0  0  0
   -1.9025   -1.5008    0.0000 H   0  0  0  0  0  0  0  0  0  0  0  0
   -2.6887   -0.4169    0.0000 C   0  0  0  0  0  0  0  0  0  0  0  0
   -1.5435    1.0364    0.0000 C   0  0  0  0  0  0  0  0  0  0  0  0
    0.4085   -0.6675    0.0000 C   0  0  0  0  0  0  0  0  0  0  0  0
   -0.6938   -2.1846    0.0000 C   0  0  0  0  0  0  0  0  0  0  0  0
   -1.3656   -0.2629    0.0000 C   0  0  0  0  0  0  0  0  0  0  0  0
   -1.6483   -0.5644    0.0000 C   0  0  0  0  0  0  0  0  0  0  0  0
   -2.0409   -0.6881    0.0000 C   0  0  0  0  0  0  0  0  0  0  0  0
   -0.9405   -0.1349    0.0000 C   0  0  0  0  0  0  0  0  0  0  0  0
   -0.7653    0.2015    0.0000 C   0  0  0  0  0  0  0  0  0  0  0  0
    0.7917    0.3883    0.0000 Fe  0  0  0  0  0  0  0  0  0  0  0  0
   -0.3128    1.7365    0.0000 P   0  0  0  0  0  0  0  0  0  0  0  0
    0.1252    1.9849    0.0000 C   0  0  0  0  0  0  0  0  0  0  0  0
   -0.5612    2.1745    0.0000 C   0  0  0  0  0  0  0  0  0  0  0  0
   -0.7507    1.4881    0.0000 C   0  0  0  0  0  0  0  0  0  0  0  0
    0.5942    1.5704    0.0000 P   0  0  0  0  0  0  0  0  0  0  0  0
    1.1636    1.3277    0.0000 C   0  0  0  0  0  0  0  0  0  0  0  0
    0.8368    2.1398    0.0000 C   0  0  0  0  0  0  0  0  0  0  0  0
    0.0248    1.8130    0.0000 C   0  0  0  0  0  0  0  0  0  0  0  0
    1.4690    0.0582    0.0000 P   0  0  0  0  0  0  0  0  0  0  0  0
    1.2484   -0.3943    0.0000 C   0  0  0  0  0  0  0  0  0  0  0  0
    1.9215   -0.1624    0.0000 C   0  0  0  0  0  0  0  0  0  0  0  0
    1.6896    0.5107    0.0000 C   0  0  0  0  0  0  0  0  0  0  0  0
    2.3322    2.1846    0.0000 C   0  0  0  0  0  0  0  0  0  0  0  0
    2.3322    1.8350    0.0000 C   0  0  0  0  0  0  0  0  0  0  0  0
    2.6887    1.8344    0.0000 C   0  0  0  0  0  0  0  0  0  0  0  0
 33 34  1  0      
 33 35  1  0      
 33 36  1  0      
  4 33  1  6      
 37 38  1  0      
 37 39  1  0      
 37 40  1  0      
  7 37  1  1      
 41 42  1  0      
 41 43  1  0      
 41 44  1  0      
 32 41  1  6      
  3  2  1  1      
  5  4  1  0      
  6  2  1  1      
  4  6  1  0      
  5  7  1  0      
  9 10  4  0      
 10 11  4  0      
 11 12  4  0      
 12 13  4  0      
 13  9  4  0      
 14 15  4  0      
 15 16  4  0      
 16 17  4  0      
 17 18  4  0      
 18 14  4  0      
 17 19  1  0      
 20 19  1  0      
 22 19  1  0      
 10 23  1  0      
 13 24  1  0      
 15 25  1  0      
 18 26  1  0      
 30 27  4  0      
 27 28  4  0      
 20 28  4  0      
 19 11  1  0      
 21 30  4  0      
 21 20  4  0      
 28 29  1  1      
  2 12  1  0      
  2 16  1  0      
  2 21  1  0      
 30 31  1  0      
  8  2  1  6      
  4  8  1  6      
  7  6  1  1      
 32  8  1  6      
  3 32  1  0      
  5 32  1  0      
  7  3  1  0      
 45 46  1  1      
 47 46  1  1      
A    1
(BPh\s4\n)\S-
M  STY  1   1 SUP
M  SLB  1   1   1
M  SAL   1  4  33  34  35  36
M  SBL   1  1   4
M  SMT   1 PMe3
M  SBV   1   4    0.3510   -0.6190
M  STY  1   2 SUP
M  SLB  1   2   2
M  SAL   2  4  37  38  39  40
M  SBL   2  1   8
M  SMT   2 PMe3
M  SBV   2   8   -0.3235   -0.7593
M  STY  1   3 SUP
M  SLB  1   3   3
M  SAL   3  4  41  42  43  44
M  SBL   3  1  12
M  SMT   3 PMe3
M  SBV   3  12   -0.6773    0.3301
M  STY  1   4 DAT
M  SLB  1   4   4
M  SDT   4 Text                                                  
M  SDD   4     2.3738    1.8848    DA    ALL  1       5
M  SED   4 1+
M  STY  1   5 GEN
M  SLB  1   5   5
M  SAL   5 15   2   3   4   5   6   7   8   9  10  11  12  13  14  15  16
M  SAL   5 15  17  18  19  20  21  22  23  24  25  26  27  28  29  30  31
M  SAL   5 13  32  33  34  35  36  37  38  39  40  41  42  43  44
M  SDI   5  4   -2.7936   -2.3585   -2.7936    2.0155
M  SDI   5  4    2.1911    2.0155    2.1911   -2.3585
M  END
