# Supplementary material for: Synthesis and crystal structure of the cubane-like cluster [(Tp*)MoFe3S3(μ3-Cl)(PMe3)3](BPh4)
Source: Acta Crystallogr E Crystallogr Commun. 2026 Jun 5;82(Pt 7):786–9. doi: 10.1107/S2056989026005475 (PMC13330838; doi:10.1107/S2056989026005475)
Supplement: Supplementary file 3 [file e-82-00786-Isup5.hkl]

data_I                                                                          
_shelx_title ' 20191229_nnuxgMopme3_0m_a.res in P-1'                            
_shelx_refln_list_code          4                                               
_shelx_F_calc_maximum      217.12                                               
_exptl_crystal_F_000      1278.00                                               
_reflns_d_resolution_high  0.8384                                               
                                                                                
loop_                                                                           
 _space_group_symop_operation_xyz                                               
 'x, y, z'                                                                      
 '-x, -y, -z'                                                                   
                                                                                
_cell_length_a    13.5563                                                       
_cell_length_b    14.6993                                                       
_cell_length_c    16.4158                                                       
_cell_angle_alpha  76.650                                                       
_cell_angle_beta   86.558                                                       
_cell_angle_gamma  89.408                                                       
                                                                                
_shelx_F_squared_multiplier     1.000                                           
                                                                                
loop_                                                                           
 _refln_index_h                                                                 
 _refln_index_k                                                                 
 _refln_index_l                                                                 
 _refln_F_squared_calc                                                          
 _refln_F_squared_meas                                                          
 _refln_F_squared_sigma                                                         
 _refln_observed_status                                                         
   4   0   0       7359.75       8453.07       408.12 o                         
   5   0   0        780.64        870.81        40.39 o                         
   6   0   0        110.34        100.88         8.89 o                         
   7   0   0       6909.13       7119.91       289.15 o                         
   8   0   0       2137.03       2395.96       149.22 o                         
   9   0   0         66.07        115.88        15.64 o                         
  10   0   0        710.33        858.97        83.38 o                         
  11   0   0       5138.20       5520.76       338.33 o                         
  12   0   0       1499.89       1658.24       115.11 o                         
  13   0   0        473.19        707.96       110.52 o                         
  14   0   0        790.56       1828.01       160.20 o                         
  15   0   0          2.85         72.14        49.65 o                         
 -16   1   0         26.04         59.96        47.78 o                         
 -15   1   0        244.19        255.70        62.77 o                         
 -14   1   0        385.95        289.90        68.86 o                         
 -13   1   0       5349.10       4953.29       440.98 o                         
 -12   1   0        998.91       1013.45       117.10 o                         
 -11   1   0        175.22        188.67        35.11 o                         
 -10   1   0         32.84         21.61        12.20 o                         
  -9   1   0          6.33         26.90        10.46 o                         
  -8   1   0      10226.92      10460.85       390.04 o                         
  -7   1   0       3202.95       3156.57       134.91 o                         
  -6   1   0         20.55         13.60         4.09 o                         
  -5   1   0       1850.76       1964.91        84.95 o                         
  -4   1   0        519.60        500.85        23.82 o                         
  -3   1   0       1841.48       1726.71       103.84 o                         
   2   1   0       4592.94       5178.63       308.00 o                         
   3   1   0         42.50         54.07         9.15 o                         
   4   1   0       6936.89       8075.40       338.74 o                         
   5   1   0       4433.49       4550.40       172.64 o                         
   6   1   0        383.29        427.02        21.75 o                         
   7   1   0      12429.90      13176.18       496.21 o                         
   8   1   0         38.48         51.98        14.48 o                         
   9   1   0        983.50       1190.19        82.76 o                         
  10   1   0       4862.44       5166.42       316.62 o                         
  11   1   0        201.72        184.19        35.99 o                         
  12   1   0       4374.66       4637.21       410.05 o                         
  13   1   0        285.76        373.28        60.42 o                         
  14   1   0         43.41        100.24        58.08 o                         
  15   1   0        271.42        319.88        74.95 o                         
 -16   2   0        273.93        263.20        61.36 o                         
 -15   2   0         93.15        101.64        48.71 o                         
 -14   2   0       5744.61       6212.84       544.24 o                         
 -13   2   0       1056.34        777.00        91.34 o                         
 -12   2   0       4583.14       4638.99       285.48 o                         
 -11   2   0       1062.31        965.30        57.99 o                         
 -10   2   0        528.58        529.68        36.05 o                         
  -9   2   0        472.44        460.92        41.90 o                         
  -8   2   0       1417.97       1188.30        63.32 o                         
  -7   2   0         57.06         77.62        11.06 o                         
  -6   2   0       2697.21       2766.38       105.21 o                         
  -5   2   0         16.80         15.19         4.41 o                         
  -4   2   0       2815.27       2784.24       125.27 o                         
  -2   2   0        896.18        870.71        54.48 o                         
   0   2   0      14283.33      11656.72       712.85 o                         
   2   2   0      11608.08      10994.96       651.76 o                         
   3   2   0      28914.51      28984.88      2572.48 o                         
   4   2   0         37.18         27.00         6.87 o                         
   5   2   0      10155.41       9908.27       416.81 o                         
   6   2   0       2732.23       2830.82       144.82 o                         
   7   2   0      10469.07      10080.09       426.04 o                         
   8   2   0       7664.95       7916.43       475.37 o                         
   9   2   0      10508.71      11423.54       683.18 o                         
  10   2   0        656.81        715.45        61.22 o                         
  11   2   0       4222.08       4545.42       284.89 o                         
  12   2   0        131.07        141.37        32.34 o                         
  13   2   0        449.63        322.72        70.03 o                         
  14   2   0        282.18        423.89        55.37 o                         
  15   2   0         53.55        121.32        60.42 o                         
 -15   3   0        589.91        683.36        92.74 o                         
 -14   3   0       2140.76       2321.20       222.49 o                         
 -13   3   0       1039.03       1191.49       132.09 o                         
 -12   3   0       2412.56       2395.49       125.52 o                         
 -11   3   0       2406.28       2343.80       122.28 o                         
 -10   3   0       2648.89       2707.97       138.90 o                         
  -9   3   0       1000.58        976.50        56.23 o                         
  -8   3   0        121.05        118.41        19.94 o                         
  -7   3   0       1901.95       2004.96       123.56 o                         
  -6   3   0        163.27        143.08         9.12 o                         
  -5   3   0       1135.01       1194.10        56.51 o                         
  -4   3   0       7898.57       6990.07       291.32 o                         
  -3   3   0       4229.87       4092.86       199.91 o                         
  -2   3   0        150.54        105.84        11.71 o                         
   0   3   0      12462.19      11338.06       734.63 o                         
   1   3   0       1971.86       1885.70       123.71 o                         
   2   3   0          6.57          9.51         7.36 o                         
   3   3   0       2848.41       3070.64       133.89 o                         
   4   3   0         45.43         44.80         8.17 o                         
   5   3   0      11016.25      11479.94       430.15 o                         
   6   3   0      11651.21      11713.61       441.96 o                         
   7   3   0       8719.61       8853.96       374.76 o                         
   8   3   0      33815.79      34141.29      2011.59 o                         
   9   3   0       9473.90       9514.92       573.19 o                         
  10   3   0      14738.73      14790.16       884.85 o                         
  11   3   0        899.36        814.43        73.00 o                         
  12   3   0       3436.95       3067.47       204.85 o                         
  13   3   0         55.39         62.97        30.61 o                         
  14   3   0        199.23        166.37        40.57 o                         
 -15   4   0        184.66        149.89        46.84 o                         
 -14   4   0        484.22        465.55        74.95 o                         
 -13   4   0       2535.17       2423.04       162.21 o                         
 -12   4   0        283.15        252.50        44.01 o                         
 -11   4   0       2549.92       2614.05       135.02 o                         
 -10   4   0        314.53        284.44        23.87 o                         
  -9   4   0       2802.99       2552.36       161.90 o                         
  -8   4   0        117.05        133.53        20.54 o                         
  -7   4   0         21.74         16.27         6.44 o                         
  -6   4   0       6062.30       6073.61       227.67 o                         
  -5   4   0       3117.94       2903.03       111.81 o                         
  -4   4   0        656.27        616.33        27.24 o                         
  -3   4   0        547.50        449.41        32.32 o                         
  -2   4   0        763.26        707.81        49.88 o                         
  -1   4   0      12337.67      11718.42       977.48 o                         
   0   4   0       3432.11       2946.89       148.27 o                         
   1   4   0       1067.92        933.79        70.92 o                         
   2   4   0       3369.17       2975.14       116.48 o                         
   3   4   0        699.58        714.34        34.27 o                         
   4   4   0         78.81        125.40        14.27 o                         
   5   4   0       4318.21       4469.80       174.32 o                         
   6   4   0       8812.55       8821.51       336.57 o                         
   7   4   0         74.00         29.98        35.60 o                         
   8   4   0      17657.04      16651.39      1187.30 o                         
   9   4   0       3839.46       3769.37       246.09 o                         
  10   4   0      12070.56      11455.32       690.96 o                         
  11   4   0       5042.77       4676.59       298.02 o                         
  12   4   0       3593.63       3138.00       211.60 o                         
  13   4   0       1171.83        978.88       121.79 o                         
  14   4   0        933.12        711.46        80.13 o                         
  15   4   0        690.82        659.29       125.98 o                         
 -14   5   0        198.53        135.37        44.03 o                         
 -13   5   0         43.75         59.02        45.44 o                         
 -12   5   0        495.27        507.31        54.00 o                         
 -11   5   0         14.36         27.65        22.47 o                         
 -10   5   0       1399.81       1544.51        83.68 o                         
  -9   5   0         75.72         67.67        12.28 o                         
  -8   5   0         11.08         10.62         7.97 o                         
  -7   5   0       5632.60       5042.32       247.83 o                         
  -6   5   0       4547.86       4407.03       167.09 o                         
  -5   5   0       3743.53       2989.26       129.78 o                         
  -4   5   0       4561.39       3967.38       194.02 o                         
  -3   5   0       2374.39       2499.44       109.86 o                         
  -2   5   0        590.37        412.90        24.77 o                         
  -1   5   0         78.65        142.12        13.07 o                         
   0   5   0        288.38        278.27        17.80 o                         
   1   5   0       9229.84       9088.90       503.52 o                         
   2   5   0        234.81        265.89        18.42 o                         
   3   5   0         83.37         70.64        11.53 o                         
   4   5   0       6078.50       6458.39       285.95 o                         
   5   5   0         80.87         93.20        15.67 o                         
   6   5   0       6787.12       7240.82       313.79 o                         
   7   5   0       4789.57       5063.73       310.05 o                         
   9   5   0      11127.47      11167.81       676.77 o                         
  10   5   0         95.65         94.08        30.79 o                         
  11   5   0       5383.59       4832.01       308.25 o                         
  12   5   0        290.23        205.73        43.92 o                         
  13   5   0       5267.43       4234.79       288.26 o                         
  14   5   0        282.01        270.55        52.63 o                         
  15   5   0       1140.17        933.63       110.60 o                         
 -13   6   0        662.04        806.51       124.60 o                         
 -12   6   0        226.34        232.80        69.79 o                         
 -11   6   0       2491.78       2345.89       156.30 o                         
 -10   6   0        151.86         93.46        45.90 o                         
  -9   6   0         53.54         43.82        20.27 o                         
  -8   6   0        555.52        447.17        39.50 o                         
  -7   6   0       1321.87       1226.56        82.56 o                         
  -6   6   0      10290.95       8815.28       371.45 o                         
  -5   6   0       1424.69       1289.23        60.26 o                         
  -4   6   0       4986.12       4285.63       185.10 o                         
  -3   6   0       4489.11       4032.52       174.79 o                         
  -2   6   0       5888.96       5441.85       264.66 o                         
  -1   6   0       5796.48       5680.73       221.35 o                         
   0   6   0       1918.72       1562.84        72.32 o                         
   1   6   0         13.48         17.39        10.47 o                         
   2   6   0        167.48        148.74        11.60 o                         
   3   6   0        165.39        255.86        19.85 o                         
   4   6   0       7776.02       8066.52       347.03 o                         
   5   6   0       4410.37       4237.32       220.33 o                         
   6   6   0        249.56        237.38        27.15 o                         
   7   6   0         17.33          3.69        16.13 o                         
   8   6   0      10540.05      10385.89       643.58 o                         
   9   6   0         47.07         39.35        27.47 o                         
  10   6   0       2042.33       2055.55       146.18 o                         
  11   6   0        171.13        170.31        41.31 o                         
  12   6   0        369.13        407.24        80.33 o                         
  13   6   0       4835.40       4481.00       544.22 o                         
  14   6   0        280.49        309.76        56.53 o                         
  15   6   0        608.17        504.46        66.78 o                         
 -13   7   0        247.18        314.72        82.44 o                         
 -11   7   0       2006.95       1363.87       163.94 o                         
 -10   7   0         35.91         -8.63        54.10 o                         
  -9   7   0        169.35         56.21        50.12 o                         
  -8   7   0        734.42        608.82        83.11 o                         
  -7   7   0         24.50         12.72        12.93 o                         
  -6   7   0        437.37        305.68        35.24 o                         
  -5   7   0       2811.79       2541.77       234.88 o                         
  -4   7   0       1542.82       1524.27        72.70 o                         
  -3   7   0       7314.11       6125.23       267.43 o                         
  -2   7   0          1.13         -1.66         9.27 o                         
  -1   7   0      12021.59      10890.89       550.35 o                         
   0   7   0       4166.08       3709.52       162.92 o                         
   1   7   0        534.62        489.83        24.44 o                         
   2   7   0          3.08         -5.65         5.65 o                         
   3   7   0        975.65        965.83        42.07 o                         
   4   7   0       4897.83       5493.39       283.60 o                         
   5   7   0       5702.42       5140.70       267.23 o                         
   6   7   0        821.00        848.39        88.59 o                         
   7   7   0       1290.71       1359.87       104.83 o                         
   8   7   0       1306.27       1154.66        73.71 o                         
   9   7   0       4244.56       3569.84       326.43 o                         
  10   7   0        251.24        268.49        59.93 o                         
  11   7   0        501.72        416.56        60.07 o                         
  12   7   0       1941.03       1882.04       302.55 o                         
  13   7   0        726.66        732.72        81.80 o                         
  14   7   0        795.03        888.23       176.36 o                         
 -13   8   0        153.16          8.90        61.36 o                         
 -12   8   0         77.78        -49.65        58.55 o                         
 -11   8   0        628.92        534.88       107.27 o                         
 -10   8   0        134.25          0.00        53.40 o                         
  -9   8   0       1500.03       1189.62       142.40 o                         
  -8   8   0        459.58        495.19        49.82 o                         
  -7   8   0        605.53        594.38        54.47 o                         
  -6   8   0        800.51        813.25        60.12 o                         
  -5   8   0        731.80        794.85        51.97 o                         
  -4   8   0       2141.69       1912.50       103.63 o                         
  -3   8   0        363.76        402.76        33.47 o                         
  -2   8   0      10351.79      10473.83       395.14 o                         
  -1   8   0       8106.59       7841.74       338.90 o                         
   0   8   0        200.02        184.01        18.79 o                         
   1   8   0       8649.41       8458.40       293.52 o                         
   2   8   0       1045.68       1017.63        43.16 o                         
   3   8   0       3000.71       2794.13       115.65 o                         
   4   8   0        398.75        383.25        33.99 o                         
   5   8   0         72.99         72.12        17.60 o                         
   6   8   0        858.47        797.28        60.13 o                         
   7   8   0       1316.04       1343.70       132.81 o                         
   8   8   0       1047.45        977.77        96.09 o                         
   9   8   0       1776.95       1976.44       329.95 o                         
  10   8   0          3.23          2.37        32.08 o                         
  11   8   0        540.52        655.31        75.44 o                         
  12   8   0       1329.33       1420.41       188.07 o                         
  13   8   0         31.05          9.66        36.01 o                         
  14   8   0        143.65        137.06        46.39 o                         
 -13   9   0       1376.73       1155.47       156.92 o                         
 -12   9   0        496.84        212.19        79.16 o                         
 -11   9   0         18.81        -54.34        58.08 o                         
 -10   9   0       1025.73        669.92       224.58 o                         
  -9   9   0       2293.05       2181.42       146.97 o                         
  -8   9   0        399.20        280.55        39.64 o                         
  -7   9   0        230.05        190.50        33.75 o                         
  -6   9   0          3.66        -14.78        20.18 o                         
  -5   9   0       1600.93       1493.66       105.33 o                         
  -4   9   0       1400.32       1538.38       105.79 o                         
  -3   9   0       8150.71       7913.71       489.75 o                         
  -2   9   0       3047.95       3078.73       190.03 o                         
  -1   9   0         73.48         67.75        14.40 o                         
   0   9   0         71.04         77.91        14.30 o                         
   1   9   0       9216.67       9512.07       362.14 o                         
   2   9   0       1320.71       1261.54        53.30 o                         
   3   9   0       4982.01       4938.85       177.58 o                         
   4   9   0       1685.50       1752.25        86.89 o                         
   5   9   0        551.76        530.98        48.43 o                         
   6   9   0       2290.42       2306.73       150.02 o                         
   7   9   0         13.25         34.86        27.81 o                         
   8   9   0       3947.44       4116.90       287.35 o                         
   9   9   0        283.36        275.48        47.09 o                         
  10   9   0        137.67        130.29        40.90 o                         
  11   9   0        525.92        466.11        59.91 o                         
  12   9   0        204.36        206.81        46.82 o                         
  13   9   0        237.73        240.94        47.52 o                         
 -13  10   0       1060.99       1209.76       179.40 o                         
 -12  10   0         10.03        -36.54        58.55 o                         
 -11  10   0       2349.86       2205.97       232.80 o                         
 -10  10   0        368.90        310.98        84.31 o                         
  -9  10   0         32.99         15.27        32.09 o                         
  -8  10   0         11.91        -27.76        28.34 o                         
  -7  10   0        502.86        455.98        52.22 o                         
  -6  10   0         79.33         58.60        27.61 o                         
  -5  10   0       1609.26       1861.09       137.48 o                         
  -4  10   0        111.20         84.18        26.26 o                         
  -3  10   0       6143.61       6168.05       377.00 o                         
  -2  10   0          8.77         32.37        21.40 o                         
  -1  10   0        796.03        872.01        55.22 o                         
   0  10   0       1760.84       2039.68       112.76 o                         
   1  10   0        545.97        533.53        40.13 o                         
   2  10   0       1652.33       1481.95       109.12 o                         
   3  10   0       1304.94       1513.29       155.04 o                         
   4  10   0       1243.14       1063.71        67.74 o                         
   5  10   0       3145.79       3255.09       172.07 o                         
   6  10   0        784.13        927.56        87.83 o                         
   7  10   0       4337.56       4259.25       222.80 o                         
   8  10   0       4313.28       4587.51       237.52 o                         
   9  10   0       1732.88       1734.31       184.30 o                         
  10  10   0        204.05        189.70        45.32 o                         
  11  10   0        137.30        131.83        40.68 o                         
  12  10   0         50.88         56.09        36.37 o                         
  13  10   0       1910.50       2140.40       212.66 o                         
 -12  11   0        654.42        638.39       105.39 o                         
 -11  11   0       2370.69       2578.78       256.17 o                         
 -10  11   0        918.28        965.77       136.31 o                         
  -9  11   0       1188.58        655.73        76.35 o                         
  -8  11   0        600.33        688.84        66.62 o                         
  -7  11   0        450.71        522.09       102.11 o                         
  -6  11   0       1006.05       1083.39        87.76 o                         
  -5  11   0        149.09        142.78        33.92 o                         
  -4  11   0       3109.83       3286.07       210.89 o                         
  -3  11   0         23.71         15.34        40.05 o                         
  -2  11   0        736.26        745.79        65.94 o                         
  -1  11   0        155.33        157.61        23.19 o                         
   0  11   0       2778.49       2770.62       146.20 o                         
   1  11   0         33.79         50.12        15.67 o                         
   2  11   0         80.86         89.06        17.72 o                         
   3  11   0        805.43        802.10        78.14 o                         
   4  11   0        804.63        686.11        52.29 o                         
   5  11   0        178.30        142.03        26.11 o                         
   6  11   0         25.72         50.11        21.98 o                         
   7  11   0       7202.84       7504.68       376.69 o                         
   8  11   0        389.37        427.23        82.93 o                         
   9  11   0       6195.08       5987.06       538.16 o                         
  10  11   0         77.19         81.30        34.16 o                         
  11  11   0        273.64        227.52        47.05 o                         
  12  11   0        217.66        201.44        43.10 o                         
 -11  12   0         15.48         14.52        48.71 o                         
 -10  12   0       4141.08       4328.15       394.82 o                         
  -9  12   0          1.34        -48.25        48.25 o                         
  -8  12   0       1461.81       1827.37       207.72 o                         
  -7  12   0        904.47        807.18        75.67 o                         
  -6  12   0       1465.97       1637.26       119.56 o                         
  -5  12   0        821.90        938.36        81.05 o                         
  -4  12   0        540.65        676.43        66.75 o                         
  -3  12   0        950.25       1040.94        84.36 o                         
  -2  12   0          2.00          6.74        23.46 o                         
  -1  12   0        566.73        536.72        54.46 o                         
   0  12   0       1761.48       1776.77       100.84 o                         
   1  12   0        582.94        567.16        48.48 o                         
   2  12   0         46.58         72.66        33.97 o                         
   3  12   0         51.68         60.42        35.51 o                         
   4  12   0        680.95        575.48        69.50 o                         
   5  12   0        656.57        713.52        83.64 o                         
   6  12   0        958.84        842.52        63.35 o                         
   7  12   0       1450.73       1625.40        99.49 o                         
   8  12   0       2872.65       3112.58       225.63 o                         
   9  12   0        579.62        591.65        64.82 o                         
  10  12   0        181.90        187.43        40.73 o                         
  11  12   0         12.96        -29.01        29.01 o                         
 -10  13   0       1117.55       1125.49       137.24 o                         
  -9  13   0       2777.85       1266.91       117.10 o                         
  -8  13   0        528.34        910.96       107.27 o                         
  -7  13   0       3711.78       4144.66       263.28 o                         
  -5  13   0       6749.95       7027.13       431.52 o                         
  -4  13   0        569.33        539.80        61.09 o                         
  -3  13   0       2953.53       3173.43       207.87 o                         
  -2  13   0        714.15        745.07        70.67 o                         
  -1  13   0         28.64         34.93        24.88 o                         
   0  13   0        222.21        217.89        32.55 o                         
   1  13   0        284.17        290.80        45.21 o                         
   2  13   0         16.65         19.44        33.99 o                         
   3  13   0          6.07         25.37        36.61 o                         
   4  13   0         67.89         50.93        37.74 o                         
   5  13   0         70.98         89.82        41.37 o                         
   7  13   0       1528.73       1852.78       203.73 o                         
   9  13   0        385.83        377.49        81.03 o                         
  10  13   0         11.95         69.32        58.08 o                         
  -9  14   0       1419.51        560.17        58.08 o                         
  -8  14   0        901.09       1038.99        87.83 o                         
  -7  14   0        651.55        834.74        78.69 o                         
  -6  14   0       1205.60       1355.45       106.11 o                         
  -5  14   0       1080.43       1077.66        91.95 o                         
  -4  14   0       1091.21       1261.11       103.18 o                         
  -3  14   0        760.85        958.17       117.80 o                         
  -2  14   0       2671.29       2753.30       184.33 o                         
  -1  14   0       2153.10       2526.77       170.38 o                         
   0  14   0         21.54         11.71        51.99 o                         
   1  14   0        250.45        305.82        81.97 o                         
   2  14   0         12.45         30.61        32.84 o                         
   3  14   0        358.64        405.60        77.76 o                         
   4  14   0         21.94         22.59        48.48 o                         
   5  14   0         25.67         29.17        39.74 o                         
   6  14   0        695.68        835.40       100.47 o                         
   7  14   0        173.01        255.82        49.86 o                         
   8  14   0        185.93        192.98        62.30 o                         
   9  14   0         36.95          0.00        77.29 o                         
  -7  15   0        177.10        161.09        78.44 o                         
  -6  15   0        534.99        561.06       110.31 o                         
  -5  15   0        348.03        376.00        48.62 o                         
  -4  15   0        842.61        984.49        86.70 o                         
  -3  15   0        184.32        132.02        33.27 o                         
  -2  15   0       5174.97       5881.95       365.12 o                         
  -1  15   0        583.93        648.48        67.66 o                         
   0  15   0       1722.53       2018.19       222.49 o                         
   1  15   0        256.72        277.25        78.22 o                         
   2  15   0        790.00        934.38       140.99 o                         
   3  15   0        731.05        831.19        85.50 o                         
   4  15   0        421.02        428.60        58.68 o                         
   5  15   0       1603.07       1688.26       130.17 o                         
   6  15   0        457.55        600.48       137.45 o                         
   7  15   0       1118.54       1334.92       155.02 o                         
  -5  16   0         54.73         50.80        51.06 o                         
  -4  16   0         17.89         54.21        40.01 o                         
  -3  16   0       1303.90       1433.61       216.62 o                         
  -2  16   0       2305.65       2944.14       290.37 o                         
  -1  16   0       1934.76       2473.43       254.30 o                         
   0  16   0       3289.96       3960.02       373.28 o                         
   1  16   0        793.81        983.57       146.61 o                         
   2  16   0       3176.25       3786.71       359.69 o                         
   3  16   0       1615.68       1835.51       203.29 o                         
   4  16   0        208.84        222.19        48.45 o                         
   5  16   0       3815.51       3470.57       282.90 o                         
  -1  17   0       2817.11       3383.93       360.16 o                         
   0  17   0        143.53         98.83        66.51 o                         
   1  17   0       2405.38       2765.67       309.57 o                         
  -4 -16   1         20.86         27.17        51.06 o                         
  -3 -16   1       1397.24       1572.78       182.21 o                         
  -2 -16   1       1467.81       1770.87       199.54 o                         
  -1 -16   1        209.10        232.33        71.67 o                         
   0 -16   1       1730.95       1948.86       216.87 o                         
   1 -16   1       3518.99       4046.16       381.71 o                         
   2 -16   1        144.10        191.11        74.01 o                         
   3 -16   1       2259.36       2484.77       168.53 o                         
   4 -16   1          8.79         17.02        27.16 o                         
   5 -16   1         81.00         78.22        51.53 o                         
  -7 -15   1         48.92        104.39        82.91 o                         
  -6 -15   1        685.07        728.05        98.34 o                         
  -5 -15   1        385.71        430.91        56.79 o                         
  -4 -15   1        292.51        323.37        51.88 o                         
  -3 -15   1        325.03        306.76        79.63 o                         
  -2 -15   1       1555.49       1665.01       197.20 o                         
  -1 -15   1        766.51        886.14       140.05 o                         
   0 -15   1       4156.58       4620.39       431.83 o                         
   1 -15   1         99.59        143.80        73.07 o                         
   2 -15   1       6110.60       6978.86       429.58 o                         
   3 -15   1        137.17        176.79        61.36 o                         
   4 -15   1        684.94        714.23        73.00 o                         
   5 -15   1         61.09         61.51        32.06 o                         
   6 -15   1         37.87         26.31        63.94 o                         
   7 -15   1        123.20        236.03        57.61 o                         
  -8 -14   1         17.70         40.75        50.12 o                         
  -7 -14   1         91.00        135.77        74.95 o                         
  -6 -14   1          9.83          7.86        36.10 o                         
  -5 -14   1         20.95         26.71        39.41 o                         
  -4 -14   1        532.01        539.54        76.58 o                         
  -3 -14   1        540.99        535.34       103.05 o                         
  -2 -14   1        441.70        636.52        79.63 o                         
  -1 -14   1         22.20          2.34        75.41 o                         
   0 -14   1        419.09        483.01        51.35 o                         
   1 -14   1        165.80        196.91        70.47 o                         
   2 -14   1       3329.96       3464.96       307.70 o                         
   3 -14   1        529.71        575.16       102.11 o                         
   4 -14   1        659.10        631.06        65.52 o                         
   5 -14   1        853.41        830.68        79.63 o                         
   6 -14   1        476.33        548.80        85.02 o                         
   7 -14   1        127.56        172.60        37.08 o                         
   8 -14   1        519.43        372.34        70.26 o                         
  -9 -13   1          8.04         49.18        53.87 o                         
  -8 -13   1        335.35        678.21        95.09 o                         
  -7 -13   1        319.31        293.14        49.93 o                         
  -6 -13   1          8.68         25.14        36.60 o                         
  -5 -13   1         32.47         17.48        36.23 o                         
  -4 -13   1        907.69        980.29        97.38 o                         
  -3 -13   1        507.47        525.97        65.69 o                         
  -2 -13   1       1287.38       1450.80       117.04 o                         
  -1 -13   1        150.43        226.05        26.88 o                         
   0 -13   1        790.73        796.98        69.49 o                         
   1 -13   1        154.41        152.27        32.36 o                         
   2 -13   1         70.65         56.88        27.51 o                         
   3 -13   1        941.89       1014.49        86.87 o                         
   4 -13   1         73.42         51.98        31.58 o                         
   5 -13   1        849.57        961.23        84.34 o                         
   6 -13   1        915.15       1009.24        87.06 o                         
   7 -13   1       2754.07       3034.56       198.86 o                         
   9 -13   1       4498.77       4306.60       388.26 o                         
  10 -13   1        385.80        456.18        81.03 o                         
 -11 -12   1        662.94        607.97        68.97 o                         
 -10 -12   1       1328.58       1226.08        99.75 o                         
  -9 -12   1        652.69        746.18        74.02 o                         
  -8 -12   1       1948.19       2348.81       132.96 o                         
  -7 -12   1        136.55        115.87        38.46 o                         
  -6 -12   1        252.96        194.94        31.70 o                         
  -5 -12   1        256.69        263.00        50.59 o                         
  -4 -12   1        795.95        748.39        83.08 o                         
  -3 -12   1         63.80         41.15        34.74 o                         
  -2 -12   1        227.03        284.87        30.13 o                         
  -1 -12   1       2258.82       2349.05       128.12 o                         
   0 -12   1         50.89         48.13        18.42 o                         
   1 -12   1       1095.69       1033.37        83.28 o                         
   2 -12   1         90.67         99.20        31.38 o                         
   3 -12   1        233.76        270.34        42.20 o                         
   4 -12   1         24.22         31.70        28.74 o                         
   5 -12   1       1168.13       1088.67        89.16 o                         
   6 -12   1        702.08        704.42        82.42 o                         
   7 -12   1       2052.98       2110.43       145.88 o                         
   8 -12   1       2576.21       2722.41       238.63 o                         
   9 -12   1        425.45        367.65        78.69 o                         
  10 -12   1       3765.62       3938.01       360.63 o                         
  11 -12   1        169.22        179.40        64.64 o                         
 -12 -11   1        244.89        255.70        58.55 o                         
 -11 -11   1        272.65        275.98        47.07 o                         
 -10 -11   1        220.45        214.16        45.34 o                         
  -9 -11   1       4778.02       4734.66       302.07 o                         
  -8 -11   1        288.95        251.23        43.36 o                         
  -7 -11   1       2990.90       3211.74       174.24 o                         
  -6 -11   1        487.40        540.41        81.45 o                         
  -5 -11   1       1288.76       1448.60       116.29 o                         
  -4 -11   1        681.37        674.49        52.76 o                         
  -3 -11   1       2169.63       2125.20       151.18 o                         
  -2 -11   1         47.05         33.41        17.80 o                         
  -1 -11   1       2138.97       2133.23       116.62 o                         
   0 -11   1       1412.23       1424.97        83.13 o                         
   1 -11   1       1379.04       1477.61       107.17 o                         
   2 -11   1        684.02        729.17        64.46 o                         
   3 -11   1        496.38        530.36        55.68 o                         
   4 -11   1         51.22         14.91        23.87 o                         
   5 -11   1         44.55         39.58        27.82 o                         
   6 -11   1        737.36        827.70        73.01 o                         
   7 -11   1        894.09        785.02        71.76 o                         
   8 -11   1         16.38         26.23        33.73 o                         
   9 -11   1         54.85         22.48        48.71 o                         
  10 -11   1       2321.00       2545.57       252.43 o                         
  11 -11   1        717.02        896.44       128.34 o                         
  12 -11   1       1741.24       1771.34       190.64 o                         
 -12 -10   1        242.97        225.41        45.58 o                         
 -11 -10   1        245.02        198.59        42.88 o                         
 -10 -10   1        232.63        182.40        42.92 o                         
  -9 -10   1       1746.64       1770.16       132.46 o                         
  -8 -10   1       1339.64       1427.63       119.24 o                         
  -7 -10   1       6565.34       7072.56       355.34 o                         
  -6 -10   1        639.69        704.22        66.73 o                         
  -5 -10   1       2216.89       2283.75       126.88 o                         
  -4 -10   1       4701.06       4439.57       227.87 o                         
  -3 -10   1       4121.45       4193.15       215.07 o                         
  -2 -10   1       8417.43       8224.14       351.10 o                         
  -1 -10   1         92.36        126.78        24.12 o                         
   0 -10   1       7324.96       7315.44       361.73 o                         
   1 -10   1         80.24         75.92        24.36 o                         
   2 -10   1        850.36        766.33        62.75 o                         
   3 -10   1        878.19        762.13        64.47 o                         
   4 -10   1        277.04        301.23        44.04 o                         
   5 -10   1        495.54        528.52        54.97 o                         
   6 -10   1        126.31         96.60        28.28 o                         
   7 -10   1       1824.24       1870.13       129.22 o                         
   8 -10   1        144.27        124.22        29.01 o                         
   9 -10   1        129.12        101.18        59.02 o                         
  10 -10   1          7.19        -47.31        54.80 o                         
  11 -10   1       3659.49       3819.03       358.75 o                         
  12 -10   1          2.40        -51.06        51.06 o                         
 -13  -9   1       2471.98       2352.85       304.89 o                         
 -12  -9   1        174.59        212.91        47.51 o                         
 -11  -9   1       1444.41       1454.64       158.56 o                         
 -10  -9   1        136.43        138.30        42.63 o                         
  -9  -9   1         97.71        128.40        41.45 o                         
  -8  -9   1       3200.92       3248.27       212.70 o                         
  -7  -9   1       3728.37       3566.35       213.24 o                         
  -6  -9   1       1831.50       1850.09       137.65 o                         
  -5  -9   1         97.78        111.03        23.48 o                         
  -4  -9   1       7790.53       7700.89       340.38 o                         
  -3  -9   1        635.75        584.42        32.26 o                         
  -2  -9   1      15210.30      14955.03       567.58 o                         
  -1  -9   1      11472.63      10541.09       366.09 o                         
   0  -9   1       4993.54       5002.67       211.38 o                         
   1  -9   1        471.66        512.09        44.28 o                         
   2  -9   1         28.06         29.22        19.01 o                         
   3  -9   1       3186.23       3069.07       159.90 o                         
   4  -9   1        876.86        943.18        71.97 o                         
   5  -9   1        209.98        243.78        35.08 o                         
   6  -9   1        314.64        321.74        40.64 o                         
   7  -9   1       1212.78       1110.88        87.11 o                         
   8  -9   1         65.31         26.99        20.44 o                         
   9  -9   1        122.11        144.76        26.56 o                         
  10  -9   1       1604.33       1655.17       184.08 o                         
  11  -9   1         26.25        -55.74        55.74 o                         
  12  -9   1        184.54         95.09        66.51 o                         
  13  -9   1        411.84        347.51        89.93 o                         
 -14  -8   1       1316.37       1207.42       205.16 o                         
 -13  -8   1        198.45        209.86        47.51 o                         
 -12  -8   1        944.10        938.37       106.80 o                         
 -11  -8   1        184.08        157.67        54.12 o                         
 -10  -8   1          5.47         16.61        34.22 o                         
  -9  -8   1       4389.96       4314.24       689.45 o                         
  -8  -8   1       1717.75       1785.13       163.12 o                         
  -7  -8   1         53.82         58.44        23.34 o                         
  -6  -8   1         82.72         80.13        25.84 o                         
  -5  -8   1        884.47        812.46        49.79 o                         
  -4  -8   1         95.39         78.44        11.70 o                         
  -3  -8   1      14187.38      13523.91       466.24 o                         
  -2  -8   1        228.95        231.59        17.76 o                         
  -1  -8   1      14438.16      12356.41       425.31 o                         
   0  -8   1       1078.69       1091.68        56.80 o                         
   1  -8   1       6825.76       6203.50       238.09 o                         
   2  -8   1       5216.67       4821.36       225.38 o                         
   3  -8   1        465.12        362.14        34.03 o                         
   4  -8   1         75.74         70.57        16.33 o                         
   5  -8   1        425.11        461.03        36.87 o                         
   6  -8   1        119.89        117.51        27.31 o                         
   7  -8   1         49.61         38.43        19.84 o                         
   8  -8   1        158.13        139.00        25.98 o                         
   9  -8   1       3271.62       3392.09       216.10 o                         
  10  -8   1        237.98        113.82        61.83 o                         
  11  -8   1       3240.55       2709.00       269.76 o                         
  12  -8   1        136.00         15.46        68.86 o                         
  13  -8   1         61.48        -51.06        51.06 o                         
  14  -8   1          0.58        -34.19        65.58 o                         
 -14  -7   1        864.54        923.40       104.69 o                         
 -13  -7   1        252.15        246.77        52.08 o                         
 -12  -7   1        701.51        543.78        90.87 o                         
 -11  -7   1        328.98        302.91        68.62 o                         
 -10  -7   1        116.45        147.66        40.96 o                         
  -9  -7   1       7273.48       7499.27      1051.02 o                         
  -8  -7   1        259.31        289.00        44.11 o                         
  -7  -7   1       1035.30       1270.79        99.53 o                         
  -6  -7   1        812.95        840.50        97.10 o                         
  -5  -7   1       2140.57       1999.82       104.11 o                         
  -4  -7   1      11721.89      11701.05       403.52 o                         
  -3  -7   1       1594.60       1462.81        58.51 o                         
  -2  -7   1      11886.04      10991.31       414.53 o                         
  -1  -7   1       5889.79       5446.18       243.51 o                         
   0  -7   1        272.07        331.90        22.08 o                         
   1  -7   1      23050.88      20569.40       990.11 o                         
   2  -7   1        648.29        599.40        40.04 o                         
   3  -7   1      16121.07      15011.91       628.99 o                         
   4  -7   1         84.44        127.71        18.26 o                         
   5  -7   1       3123.93       2950.98       177.59 o                         
   6  -7   1       1539.53       1560.29        83.32 o                         
   7  -7   1       2031.81       1947.70       103.60 o                         
   8  -7   1       3488.50       3476.40       175.58 o                         
   9  -7   1       2785.41       2261.71       223.43 o                         
  10  -7   1        471.66        382.64        82.44 o                         
  11  -7   1         30.28        -46.37        49.65 o                         
  12  -7   1         98.38        -27.64        56.68 o                         
  13  -7   1         12.59        -38.41        53.40 o                         
  14  -7   1        294.44        274.44        71.67 o                         
 -14  -6   1        191.18        174.27        47.49 o                         
 -13  -6   1       2158.02       2116.35       275.17 o                         
 -12  -6   1       2308.87       2191.30       265.56 o                         
 -11  -6   1        256.23        262.94        48.78 o                         
 -10  -6   1       2086.28       2088.92       174.22 o                         
  -9  -6   1        642.21        594.35        64.70 o                         
  -8  -6   1       3541.73       3297.50       326.67 o                         
  -7  -6   1        267.40        256.39        30.95 o                         
  -6  -6   1       1246.89       1255.36        66.52 o                         
  -5  -6   1      11427.62      11272.21       482.42 o                         
  -4  -6   1        119.50        131.82        11.76 o                         
  -3  -6   1      19183.78      18285.07       623.95 o                         
  -2  -6   1       1365.69       1304.55        63.48 o                         
  -1  -6   1         14.39         -1.18         6.63 o                         
   0  -6   1       5724.64       5176.48       199.07 o                         
   1  -6   1       4826.10       4605.57       230.31 o                         
   2  -6   1         89.12        158.17        19.40 o                         
   3  -6   1       9230.33       8314.13       350.55 o                         
   4  -6   1       1213.55        951.52        49.64 o                         
   5  -6   1       1883.30       1815.20        81.55 o                         
   6  -6   1      19843.92      17658.14       735.15 o                         
   7  -6   1        758.33        662.99        42.55 o                         
   8  -6   1      14322.13      13463.81       795.18 o                         
   9  -6   1        406.25        372.12        59.24 o                         
  10  -6   1        205.21        180.13        30.57 o                         
  11  -6   1         18.80         -1.19        22.16 o                         
  12  -6   1        143.60         55.99        32.55 o                         
  13  -6   1         27.40        -19.98        19.98 o                         
  14  -6   1         65.42        112.42        53.87 o                         
 -15  -5   1        189.93        142.54        57.51 o                         
 -14  -5   1         33.64         28.19        38.59 o                         
 -13  -5   1       3760.19       3369.96       229.06 o                         
 -12  -5   1        108.07        143.63        43.19 o                         
 -11  -5   1       2502.42       2605.78       180.29 o                         
 -10  -5   1        516.21        562.42        63.60 o                         
  -9  -5   1       3342.46       3407.34       221.18 o                         
  -8  -5   1       3959.59       4120.42       210.78 o                         
  -7  -5   1       3003.36       3239.85       205.65 o                         
  -6  -5   1       2476.18       2458.94       102.49 o                         
  -5  -5   1       9297.18       9076.11       344.64 o                         
  -4  -5   1       5336.74       5212.87       202.71 o                         
  -3  -5   1        287.45        248.15        15.48 o                         
  -2  -5   1        570.65        523.14        26.84 o                         
  -1  -5   1      15681.81      12883.57       556.77 o                         
   0  -5   1       6051.02       5568.89       273.22 o                         
   1  -5   1        643.31        754.59        46.37 o                         
   2  -5   1        411.20        325.06        21.73 o                         
   3  -5   1       2493.85       2273.18       100.50 o                         
   4  -5   1      20291.70      18362.42       681.62 o                         
   5  -5   1       7778.58       6553.69       276.33 o                         
   6  -5   1       7981.59       6941.41       338.27 o                         
   7  -5   1      25544.06      22239.56      2339.23 o                         
   8  -5   1       1324.54       1307.71        70.82 o                         
   9  -5   1       2728.80       2491.32       160.31 o                         
  10  -5   1       1194.56       1158.74        85.83 o                         
  11  -5   1         21.10         14.12        23.12 o                         
  12  -5   1        456.19        463.86        52.02 o                         
  13  -5   1         85.12        153.17        59.49 o                         
  14  -5   1        124.09         59.49        37.94 o                         
 -15  -4   1          4.79        -21.15        82.44 o                         
 -14  -4   1        196.08        134.56        54.57 o                         
 -13  -4   1       1855.03       1504.86       190.64 o                         
 -12  -4   1       2885.14       2526.02       176.09 o                         
 -11  -4   1       1367.05       1368.63       198.82 o                         
 -10  -4   1       2760.69       2614.86       219.89 o                         
  -9  -4   1      11896.85      11775.85       792.22 o                         
  -8  -4   1       8003.42       8463.77       512.41 o                         
  -7  -4   1       1029.65       1050.40        78.34 o                         
  -6  -4   1       9665.40       9835.63       419.11 o                         
  -5  -4   1       4812.21       5470.06       274.78 o                         
  -4  -4   1        680.73        646.69        45.63 o                         
  -3  -4   1       3253.49       3420.38       174.60 o                         
  -2  -4   1       1560.81       1511.13        70.56 o                         
  -1  -4   1      19418.64      15916.18      1436.24 o                         
   0  -4   1       1252.68       1126.60        48.92 o                         
   1  -4   1        229.52        261.49        28.73 o                         
   2  -4   1       2300.72       2057.26       127.96 o                         
   3  -4   1       7803.73       6874.75       334.05 o                         
   4  -4   1        189.52        187.77        11.56 o                         
   5  -4   1      16916.04      15493.60       602.28 o                         
   6  -4   1      12734.59      11379.79       549.29 o                         
   7  -4   1       1431.93       1334.57        69.41 o                         
   8  -4   1       1051.68        995.93        55.05 o                         
   9  -4   1       5576.49       5227.36       317.90 o                         
  10  -4   1       5595.89       5487.92       334.96 o                         
  11  -4   1       4647.83       4431.49       275.35 o                         
  12  -4   1        124.53        136.93        49.65 o                         
  13  -4   1       1472.18       1552.58       147.76 o                         
  14  -4   1         11.63         33.73        38.41 o                         
  15  -4   1         12.56          7.96        39.35 o                         
 -15  -3   1         35.92        156.46        86.66 o                         
 -14  -3   1        238.76        189.05        42.96 o                         
 -13  -3   1         45.65         69.35        34.22 o                         
 -12  -3   1        157.34        157.43        40.52 o                         
 -11  -3   1         19.37         28.50        25.60 o                         
 -10  -3   1       4616.39       4856.19       303.85 o                         
  -9  -3   1        815.29        856.19        95.32 o                         
  -8  -3   1      18646.05      19077.95      1210.25 o                         
  -7  -3   1        705.70        779.93        65.43 o                         
  -6  -3   1       2836.40       2500.33       103.48 o                         
  -5  -3   1        130.71         99.46        12.18 o                         
  -4  -3   1        233.18        199.64        15.53 o                         
  -3  -3   1       2338.32       2577.99       113.90 o                         
  -2  -3   1       1488.80       1233.64        66.77 o                         
  -1  -3   1        658.16        756.13        65.36 o                         
   0  -3   1      11653.17      11692.56       694.33 o                         
   1  -3   1      20705.42      20404.46       981.57 o                         
   2  -3   1        387.46        443.40        45.57 o                         
   3  -3   1       1177.93       1271.30       102.71 o                         
   4  -3   1       7622.99       7149.65       382.57 o                         
   5  -3   1       1325.01       1348.52        85.25 o                         
   6  -3   1       1203.35       1061.33        69.65 o                         
   7  -3   1       8721.78       8312.22       401.82 o                         
   8  -3   1        909.66        809.78        59.59 o                         
   9  -3   1       2312.39       2368.39       119.93 o                         
  10  -3   1         19.43         12.49        27.34 o                         
  11  -3   1       3818.97       3665.60       229.33 o                         
  12  -3   1       1745.07       1924.47       132.65 o                         
  13  -3   1       1879.11       2099.89       143.74 o                         
  14  -3   1        620.50        742.33        99.77 o                         
  15  -3   1       1339.63       1459.42       151.30 o                         
 -15  -2   1         41.80        108.67        57.61 o                         
 -14  -2   1         40.18         88.10        34.05 o                         
 -13  -2   1         58.07         60.85        32.32 o                         
 -12  -2   1        480.03        441.85        55.26 o                         
 -11  -2   1        951.84       1170.34        90.66 o                         
 -10  -2   1         45.19         80.33        24.16 o                         
  -9  -2   1       9255.55      10004.54       601.01 o                         
  -8  -2   1       1296.04       1368.21       101.41 o                         
  -7  -2   1       9114.83       9872.69       416.08 o                         
  -6  -2   1       1499.03       1889.25        86.58 o                         
  -5  -2   1      12868.10      13778.20       575.90 o                         
  -4  -2   1       4327.95       4595.98       196.62 o                         
  -3  -2   1       3909.53       4111.67       202.58 o                         
   0  -2   1       8472.61       8101.08       479.90 o                         
   1  -2   1        761.19        615.91        42.22 o                         
   3  -2   1      20158.30      17204.81      1432.25 o                         
   4  -2   1        744.55        745.99        48.50 o                         
   5  -2   1       3840.23       3429.55       206.15 o                         
   6  -2   1       9126.18       8810.09       521.93 o                         
   7  -2   1       5749.52       5334.94       319.76 o                         
   8  -2   1        708.76        612.05        35.75 o                         
   9  -2   1        116.26        123.46        14.23 o                         
  10  -2   1        521.41        504.62        34.48 o                         
  11  -2   1        124.34         99.37        34.13 o                         
  12  -2   1       3856.85       3744.54       236.77 o                         
  13  -2   1         31.05         51.53        44.97 o                         
  14  -2   1       2928.72       3252.30       300.67 o                         
  15  -2   1          5.28         12.18        43.56 o                         
  16  -2   1        949.84        893.63       110.54 o                         
 -16  -1   1        183.69        222.03        91.34 o                         
 -14  -1   1         47.08         68.95        44.26 o                         
 -13  -1   1         46.63        127.41        59.96 o                         
 -12  -1   1        992.93       1013.11        82.67 o                         
 -11  -1   1        169.81        265.98        36.87 o                         
 -10  -1   1       6456.71       6854.68       416.52 o                         
  -9  -1   1        213.45        214.66        29.52 o                         
  -8  -1   1          7.96         10.36        13.69 o                         
  -7  -1   1        240.13        250.68        19.81 o                         
  -6  -1   1       2165.55       2559.92       113.50 o                         
  -5  -1   1       5795.81       6001.42       254.35 o                         
  -4  -1   1        497.16        587.74        29.78 o                         
   4  -1   1        513.94        487.57        46.84 o                         
   5  -1   1       1131.48       1269.61        79.49 o                         
   6  -1   1       3186.53       2770.06       168.55 o                         
   7  -1   1         34.86         41.78        13.26 o                         
   8  -1   1       8134.97       8336.94       452.74 o                         
   9  -1   1       1346.51       1394.82        74.46 o                         
  10  -1   1         13.87         11.41        12.55 o                         
  11  -1   1       2693.57       2802.46       144.52 o                         
  12  -1   1       1660.82       1182.59       129.28 o                         
  13  -1   1       1279.20       1304.85       146.61 o                         
  14  -1   1        921.53        857.09       115.23 o                         
  15  -1   1        761.29        790.11       111.48 o                         
  16  -1   1         88.34        105.39        53.40 o                         
 -16   0   1        965.72       1135.33       148.49 o                         
 -14   0   1          5.83        104.92        56.68 o                         
 -13   0   1         41.92         29.41        25.53 o                         
 -12   0   1       1226.42       1263.43        93.01 o                         
 -11   0   1       1607.51       1789.60       183.15 o                         
 -10   0   1       1849.79       2059.48       144.70 o                         
  -9   0   1        626.77        745.33        56.47 o                         
  -8   0   1        213.55        245.77        21.54 o                         
  -7   0   1         62.06        102.22        11.09 o                         
  -6   0   1        458.88        482.13        23.49 o                         
  -5   0   1       2335.33       2406.72        93.18 o                         
  -4   0   1         13.16         21.57         7.08 o                         
  -3   0   1         34.56         16.57         8.11 o                         
  -2   0   1       7835.47       8736.23       516.46 o                         
  -1   0   1       2663.87       2385.50       147.31 o                         
   3   0   1        359.12        405.07        32.09 o                         
   4   0   1       2581.55       2655.27       160.97 o                         
   5   0   1        216.50        171.03        13.36 o                         
   6   0   1        161.13        175.86        10.92 o                         
   7   0   1      12722.84      13231.80       492.56 o                         
   8   0   1       4084.26       3953.31       168.45 o                         
   9   0   1        103.26         85.37        13.27 o                         
  10   0   1        344.20        343.98        32.47 o                         
  11   0   1       2037.58       1999.47       132.23 o                         
  12   0   1        412.90        464.65        92.74 o                         
  13   0   1       1109.06       1064.33       182.89 o                         
  14   0   1        480.58        451.50        83.85 o                         
  15   0   1        373.36        354.54        76.35 o                         
  16   0   1        590.43        781.21       137.71 o                         
 -16   1   1        720.88        775.12       106.33 o                         
 -15   1   1        287.88        340.95        69.32 o                         
 -13   1   1       2772.91       3077.36       329.50 o                         
 -12   1   1        203.92        230.44        32.49 o                         
 -11   1   1       3795.66       4123.60       255.34 o                         
 -10   1   1       3742.17       3696.03       229.75 o                         
  -9   1   1       1174.56       1197.40        66.26 o                         
  -8   1   1         26.27         34.84        10.53 o                         
  -7   1   1       1479.72       1428.79        60.01 o                         
  -6   1   1       1576.05       1402.33        56.49 o                         
  -5   1   1        301.10        358.02        20.03 o                         
  -4   1   1       3739.85       3680.75       223.14 o                         
  -3   1   1       3134.28       3304.76       197.87 o                         
  -2   1   1      11603.49      12304.10       724.96 o                         
   2   1   1       6577.04       5752.39       342.94 o                         
   4   1   1       3070.55       2752.00       186.65 o                         
   5   1   1      11010.16      11878.96       494.36 o                         
   6   1   1       7061.68       7971.17       385.51 o                         
   7   1   1      23177.78      22860.22       848.05 o                         
   8   1   1        553.07        606.80        36.68 o                         
   9   1   1         72.42         63.76        16.74 o                         
  10   1   1       2148.42       2205.60       143.79 o                         
  11   1   1        295.94        352.03        69.79 o                         
  12   1   1       5469.69       5602.04       476.79 o                         
  13   1   1          8.15         48.47        23.65 o                         
  14   1   1        215.37        200.01        67.45 o                         
  15   1   1       2068.50       3123.02       301.61 o                         
  16   1   1        108.27        148.02        66.98 o                         
 -15   2   1        165.64        169.56        56.68 o                         
 -14   2   1       4472.73       5020.36       446.82 o                         
 -13   2   1       2903.45       2988.55       190.40 o                         
 -12   2   1       9575.38      10087.96       603.51 o                         
 -11   2   1       1866.98       1925.40       103.65 o                         
 -10   2   1       4444.23       4800.40       238.45 o                         
  -9   2   1       1049.79       1149.72        63.58 o                         
  -8   2   1       2507.78       2241.73       113.88 o                         
  -7   2   1       3626.84       3595.95       138.95 o                         
  -6   2   1       1824.94       2005.20        78.20 o                         
  -5   2   1       1111.35       1147.32        45.89 o                         
  -4   2   1       2186.62       2183.76       116.27 o                         
  -3   2   1          1.11          6.46         4.77 o                         
  -2   2   1       9421.59       8789.55       518.62 o                         
   0   2   1        211.60        223.06        18.71 o                         
   2   2   1       1524.08       1857.20       154.34 o                         
   3   2   1       5069.14       4902.80       351.39 o                         
   4   2   1       2490.64       2544.55       111.28 o                         
   5   2   1       5311.58       5415.82       230.33 o                         
   6   2   1       3899.09       4204.22       187.86 o                         
   7   2   1      15849.76      14964.92       627.35 o                         
   8   2   1       2381.34       2327.17       148.05 o                         
   9   2   1       5629.07       6160.77       374.66 o                         
  10   2   1        196.05        223.43        31.56 o                         
  11   2   1       1346.54       1427.17       105.37 o                         
  12   2   1        731.26        773.67        78.46 o                         
  13   2   1        646.76        555.49        78.69 o                         
  14   2   1       2423.28       2987.23       265.07 o                         
  15   2   1         43.27         56.21        50.12 o                         
  16   2   1       1044.01       1245.36       188.77 o                         
 -15   3   1        426.08        478.67        79.63 o                         
 -14   3   1       4386.78       4327.21       385.92 o                         
 -13   3   1        128.51        140.11        60.19 o                         
 -12   3   1      10083.04      10273.48       614.29 o                         
 -11   3   1        748.96        739.49        48.04 o                         
 -10   3   1       2077.15       2166.09       136.62 o                         
  -9   3   1         26.92         23.77         9.41 o                         
  -8   3   1        709.71        667.11        51.44 o                         
  -7   3   1       4692.00       4932.22       208.64 o                         
  -6   3   1       1233.07       1280.51        51.15 o                         
  -5   3   1         55.98         83.95         7.56 o                         
  -4   3   1       1854.03       1784.33        69.12 o                         
  -3   3   1       2748.64       2707.73       133.77 o                         
  -2   3   1      12913.70      12071.60       712.21 o                         
  -1   3   1       5054.52       5474.67       462.74 o                         
   0   3   1       4151.17       3710.83       319.88 o                         
   1   3   1         19.11         22.24        14.38 o                         
   2   3   1      20920.07      19024.91      1131.99 o                         
   3   3   1       1591.23       1552.61        71.62 o                         
   4   3   1       1870.72       1901.08        86.42 o                         
   5   3   1       1304.83       1199.73        58.21 o                         
   6   3   1       4331.20       3951.09       173.00 o                         
   7   3   1       8109.31       8329.44       355.41 o                         
   8   3   1      22959.30      23441.23      1385.82 o                         
   9   3   1      10187.23      10233.86       614.78 o                         
  10   3   1       5149.88       5188.96       320.73 o                         
  11   3   1       2711.19       2850.66       215.91 o                         
  12   3   1       3807.37       3602.17       309.13 o                         
  13   3   1          1.51         16.76        24.08 o                         
  14   3   1        904.74       1241.37       105.48 o                         
  15   3   1       1701.05       3569.84       309.57 o                         
 -15   4   1        700.33        628.09       104.92 o                         
 -14   4   1         10.02         -4.22        36.07 o                         
 -13   4   1       1997.81       1978.84       191.11 o                         
 -12   4   1        905.21        899.09        92.34 o                         
 -11   4   1       4820.66       5098.44       253.63 o                         
 -10   4   1        282.53        243.85        22.50 o                         
  -9   4   1        837.62        816.19        47.44 o                         
  -8   4   1       1051.90       1134.15       107.01 o                         
  -7   4   1       3569.05       3476.25       132.47 o                         
  -6   4   1        768.68        726.36        31.49 o                         
  -5   4   1        583.38        464.96        21.71 o                         
  -4   4   1       8202.94       8555.93       358.58 o                         
  -3   4   1       1539.88       1328.38        60.00 o                         
  -2   4   1        679.73        676.42        33.56 o                         
  -1   4   1       7763.36       7397.89       396.08 o                         
   0   4   1       5603.27       4887.05       243.90 o                         
   1   4   1         62.36         91.41        13.48 o                         
   2   4   1       6613.55       5961.16       343.96 o                         
   3   4   1        764.30        723.86        37.54 o                         
   4   4   1        468.11        490.04        26.73 o                         
   5   4   1        930.87        916.55        43.06 o                         
   6   4   1       1395.16       1449.30        62.84 o                         
   7   4   1        760.05        769.23        52.03 o                         
   8   4   1      19387.01      18816.91      1116.25 o                         
   9   4   1         91.23        164.57        29.96 o                         
  10   4   1      12323.26      11517.91       694.93 o                         
  11   4   1        984.95        870.35        79.41 o                         
  12   4   1       6101.68       5215.75       329.92 o                         
  13   4   1       1699.18       1461.94       121.31 o                         
  14   4   1        210.23        122.13        40.95 o                         
  15   4   1       1309.76       2097.35       201.88 o                         
 -14   5   1        667.60        566.73        79.16 o                         
 -12   5   1       1914.93       2103.21       113.41 o                         
 -11   5   1       1499.12       1467.16       142.34 o                         
 -10   5   1       1455.57       1411.64        77.57 o                         
  -9   5   1       1539.54       1541.87        82.74 o                         
  -8   5   1         66.53         86.33        12.80 o                         
  -7   5   1        643.30        555.35        39.21 o                         
  -6   5   1       2335.46       2337.56        92.41 o                         
  -5   5   1      24827.24      24001.35       891.71 o                         
  -4   5   1       5535.60       4936.20       232.19 o                         
  -3   5   1       6205.22       5551.02       235.63 o                         
  -2   5   1       1554.14       1216.01        62.64 o                         
  -1   5   1       6364.44       6126.82       259.68 o                         
   0   5   1        944.59        923.00        41.06 o                         
   1   5   1       6770.65       6410.18       315.61 o                         
   2   5   1       2265.30       2161.54       128.38 o                         
   3   5   1       1688.89       1790.30       111.54 o                         
   4   5   1        149.59        160.02        15.57 o                         
   5   5   1        281.91        221.91        19.37 o                         
   6   5   1       2437.14       2674.87       109.29 o                         
   7   5   1       4996.49       5203.75       259.29 o                         
   8   5   1       1596.15       1496.96       106.46 o                         
   9   5   1       6881.70       6672.24       409.10 o                         
  10   5   1        655.50        695.58        68.58 o                         
  11   5   1       4860.82       4287.80       276.83 o                         
  12   5   1       1200.13       1108.76        99.49 o                         
  13   5   1       2596.87       2109.39       324.82 o                         
  14   5   1         69.97         70.79        39.30 o                         
  15   5   1       2793.22       2672.03       263.93 o                         
 -13   6   1        785.48        726.88       111.95 o                         
 -12   6   1       1551.90       1339.51       158.32 o                         
 -11   6   1       1898.48       1777.45        95.92 o                         
 -10   6   1       1444.59       1258.11        91.79 o                         
  -9   6   1        430.88        419.85        52.93 o                         
  -8   6   1        785.20        752.38        45.29 o                         
  -7   6   1         81.61         87.31        17.51 o                         
  -6   6   1       4035.39       3297.75       166.10 o                         
  -5   6   1        718.95        644.71        35.69 o                         
  -4   6   1       7353.11       5760.58       284.10 o                         
  -3   6   1        371.88        258.85        20.95 o                         
  -2   6   1       6776.16       5353.17       204.49 o                         
  -1   6   1         16.34         23.85         8.83 o                         
   0   6   1       1630.73       1512.03        77.95 o                         
   1   6   1        963.53        855.25        40.01 o                         
   2   6   1       1137.92       1143.90        51.72 o                         
   3   6   1        114.09         91.27        15.16 o                         
   4   6   1        177.45        130.83        15.59 o                         
   5   6   1       1170.27       1209.54       104.44 o                         
   6   6   1        602.80        555.59        33.92 o                         
   7   6   1       1253.31       1203.81        71.29 o                         
   8   6   1       3253.66       3379.67       204.57 o                         
   9   6   1        410.25        380.83        49.04 o                         
  10   6   1       2518.31       2427.16       223.88 o                         
  11   6   1       1554.33       1349.91       175.42 o                         
  12   6   1        309.98        270.98        50.96 o                         
  13   6   1       2776.05       2672.19       189.05 o                         
  14   6   1        944.91        789.43        90.36 o                         
  15   6   1       1233.41       1020.32       100.19 o                         
 -13   7   1        569.03        555.02        94.62 o                         
 -11   7   1       4277.84       3752.45       381.24 o                         
 -10   7   1        211.89        195.00        29.39 o                         
  -9   7   1         76.60         65.49        67.45 o                         
  -8   7   1        791.85        716.26       136.75 o                         
  -7   7   1       2599.53       2645.98       165.42 o                         
  -6   7   1       4934.46       4632.06       232.45 o                         
  -5   7   1        299.17        257.94        25.66 o                         
  -4   7   1       4870.91       4511.42       196.38 o                         
  -3   7   1      13538.10      12129.69       840.33 o                         
  -2   7   1       5567.56       5062.80       199.08 o                         
  -1   7   1      12386.06      11954.51       449.06 o                         
   0   7   1       4973.35       4888.27       223.36 o                         
   1   7   1       2706.29       2323.54       103.93 o                         
   2   7   1        281.99        301.34        20.77 o                         
   3   7   1       1911.87       1889.37       110.53 o                         
   4   7   1       5093.31       4814.08       189.34 o                         
   5   7   1       1875.36       1807.53       110.71 o                         
   6   7   1        897.80        770.13        65.66 o                         
   7   7   1         56.74         52.49        19.01 o                         
   8   7   1       1578.91       1474.97       128.34 o                         
   9   7   1        364.62        311.34        77.76 o                         
  10   7   1        132.16         94.97        37.69 o                         
  11   7   1         52.57         23.78        34.41 o                         
  13   7   1        919.69        812.77       140.27 o                         
  14   7   1        932.46        927.34        95.38 o                         
 -13   8   1         10.15        -48.71        48.71 o                         
 -12   8   1       2445.62       1610.25       189.24 o                         
 -11   8   1         88.74        -53.40        53.40 o                         
 -10   8   1        677.89        491.67       141.69 o                         
  -9   8   1         28.12         38.41        21.08 o                         
  -8   8   1        305.34        305.43        39.34 o                         
  -7   8   1       1420.23       1406.95        99.99 o                         
  -6   8   1        955.23        924.64        59.08 o                         
  -5   8   1       1227.66       1109.94        66.67 o                         
  -4   8   1      11103.00      10032.79       542.69 o                         
  -3   8   1       2871.02       2759.90       162.35 o                         
  -2   8   1       2996.92       2969.36       133.08 o                         
  -1   8   1      11660.33      11233.04       475.38 o                         
   0   8   1       2595.60       2769.28       111.92 o                         
   1   8   1       4495.96       4247.98       186.13 o                         
   2   8   1         74.05         58.52         8.82 o                         
   3   8   1          9.88         37.37        23.60 o                         
   4   8   1        698.25        498.48        35.75 o                         
   5   8   1       1043.38       1054.04        58.38 o                         
   6   8   1       1112.85       1099.80        69.46 o                         
   7   8   1       1109.58       1176.63        97.72 o                         
   8   8   1         16.82         17.25        27.84 o                         
   9   8   1        585.54        581.13        66.79 o                         
  10   8   1        150.12        152.66        49.42 o                         
  11   8   1        915.64        919.69       127.88 o                         
  12   8   1        978.25        952.41        92.71 o                         
  13   8   1         73.27         57.65        46.14 o                         
  14   8   1        168.58        152.46        44.48 o                         
 -13   9   1       1133.05        793.39       125.07 o                         
 -12   9   1        919.21        651.51       115.70 o                         
 -11   9   1        226.65        125.07        73.07 o                         
 -10   9   1        266.47        305.32       101.86 o                         
  -9   9   1        155.75        187.72        56.91 o                         
  -8   9   1       1842.40       1741.70       122.59 o                         
  -7   9   1         14.16         23.52        52.23 o                         
  -6   9   1       1492.53       1392.55       100.65 o                         
  -5   9   1       1433.10       1342.21        97.21 o                         
  -4   9   1       5714.03       5719.42       396.04 o                         
  -3   9   1       6481.06       6645.12       451.03 o                         
  -2   9   1      13789.14      15000.54       725.67 o                         
  -1   9   1        246.76        271.82        26.75 o                         
   0   9   1       2110.34       2170.57        90.75 o                         
   1   9   1         27.35         36.88        11.11 o                         
   2   9   1        650.34        663.57        37.36 o                         
   5   9   1         99.43        106.09        22.18 o                         
   6   9   1       6561.67       6068.86       304.88 o                         
   7   9   1          8.07         25.90        22.10 o                         
   8   9   1       2922.90       2897.85       245.54 o                         
   9   9   1         14.29         12.14        30.86 o                         
  10   9   1        760.21        809.90        80.97 o                         
  11   9   1         74.03         78.37        39.41 o                         
  12   9   1        399.47        359.34        56.12 o                         
  13   9   1        334.45        297.63        50.84 o                         
 -13  10   1       1118.10       1092.24       150.36 o                         
 -12  10   1         28.75         -7.03        60.42 o                         
 -11  10   1       1505.97       1251.45       166.75 o                         
  -9  10   1         30.87         27.27        27.64 o                         
  -8  10   1          6.45        -12.52        24.40 o                         
  -7  10   1        780.58        740.45        70.47 o                         
  -6  10   1         49.74         46.99        27.32 o                         
  -5  10   1       3330.64       3652.16       263.69 o                         
  -4  10   1        119.34        115.77        31.00 o                         
  -3  10   1      15803.78      16836.68      1000.32 o                         
  -2  10   1       2284.74       2499.07       131.61 o                         
  -1  10   1       2799.99       2924.56       152.00 o                         
   0  10   1        241.65        238.79        25.38 o                         
   1  10   1        276.58        282.24        24.60 o                         
   2  10   1          6.68         -2.32        13.93 o                         
   3  10   1        438.63        452.81        39.42 o                         
   4  10   1        215.73        179.79        27.36 o                         
   5  10   1        961.24        987.22        65.87 o                         
   6  10   1       5925.11       6442.10       323.84 o                         
   7  10   1       1637.98       1907.37       111.83 o                         
   8  10   1      11684.69      11524.13       568.39 o                         
   9  10   1        613.38        602.20       101.41 o                         
  10  10   1       1693.67       1548.37       148.34 o                         
  11  10   1        566.74        491.25        63.00 o                         
  12  10   1        213.45        216.96        45.69 o                         
  13  10   1          2.81        -14.05        42.39 o                         
 -12  11   1          6.18        -55.74        55.74 o                         
 -11  11   1       2094.15       2523.09       253.83 o                         
 -10  11   1         24.08         -6.31        12.41 o                         
  -9  11   1       2134.90       2026.81       145.40 o                         
  -8  11   1        164.06        254.00        41.74 o                         
  -7  11   1          4.33         -1.59        24.94 o                         
  -6  11   1       2676.93       3009.51       196.21 o                         
  -5  11   1         75.85         80.88        30.14 o                         
  -4  11   1       2858.73       3021.45       195.66 o                         
  -3  11   1       4668.97       4870.31       303.11 o                         
  -2  11   1       2871.53       3088.55       198.51 o                         
  -1  11   1         24.72         35.37        17.13 o                         
   0  11   1         77.61         68.06        18.44 o                         
   1  11   1        984.19        972.50        61.88 o                         
   2  11   1         43.00         63.36        29.33 o                         
   3  11   1         16.64         37.06        29.74 o                         
   4  11   1        823.82        693.21       107.07 o                         
   5  11   1       3319.92       3659.93       191.03 o                         
   6  11   1        451.20        548.82        59.20 o                         
   7  11   1       4149.61       4177.82       218.10 o                         
   8  11   1       2611.43       2750.82       195.86 o                         
   9  11   1       4041.31       4234.47       392.01 o                         
  10  11   1         19.10         49.37        33.52 o                         
  11  11   1        197.88        176.98        41.83 o                         
  12  11   1        322.43        281.47        74.95 o                         
 -11  12   1       1198.08       1171.82       144.27 o                         
 -10  12   1       1991.84       2190.52       224.37 o                         
  -9  12   1         55.52         43.09        56.21 o                         
  -8  12   1       2669.68       2903.39       278.66 o                         
  -7  12   1        841.64        822.88        77.58 o                         
  -6  12   1       3206.80       3749.25       239.93 o                         
  -5  12   1         44.52         64.42        31.90 o                         
  -4  12   1       7375.14       8226.85       500.05 o                         
  -3  12   1       3882.54       4374.85       275.70 o                         
  -2  12   1       1438.00       1580.71       114.31 o                         
  -1  12   1       2001.98       2278.41       163.45 o                         
   0  12   1       2490.04       2587.40       138.30 o                         
   1  12   1          6.90         21.99        14.53 o                         
   2  12   1         65.11         53.67        33.64 o                         
   3  12   1        102.70        149.58        42.86 o                         
   4  12   1       3182.06       3350.23       224.33 o                         
   5  12   1         34.63         75.13        52.70 o                         
   6  12   1       6003.95       5971.02       345.34 o                         
   7  12   1        744.93        832.71        63.23 o                         
   8  12   1       1659.06       1785.26       173.49 o                         
   9  12   1       1344.53       1335.96       107.22 o                         
  10  12   1        998.77        968.66       130.45 o                         
  11  12   1          4.52         12.23        32.23 o                         
 -10  13   1        403.38        397.16        78.22 o                         
  -9  13   1       2201.16       2163.98       143.65 o                         
  -8  13   1        296.07        293.38        42.75 o                         
  -7  13   1       1321.07       1529.12       117.08 o                         
  -6  13   1       1360.52       1408.23       109.09 o                         
  -5  13   1       1677.46       2026.95       142.52 o                         
  -4  13   1       2438.01       2630.76       176.06 o                         
  -3  13   1       8643.30       9468.65       574.36 o                         
  -2  13   1         47.28         43.94        27.90 o                         
  -1  13   1        197.26        270.80        38.96 o                         
   0  13   1         62.26         78.02        24.13 o                         
   1  13   1        161.65        209.67        48.69 o                         
   2  13   1        495.73        524.36       104.69 o                         
   3  13   1        869.06        917.51        91.57 o                         
   4  13   1        297.91        321.11        70.96 o                         
   5  13   1       3271.52       3471.40       249.40 o                         
   6  13   1       1301.84       1338.71       143.10 o                         
   7  13   1        470.68        442.96       111.48 o                         
   8  13   1       1771.39       2400.46       433.93 o                         
   9  13   1       1119.59       1167.18       152.23 o                         
  10  13   1        198.56        200.95        66.05 o                         
  -9  14   1        980.98        902.70        71.43 o                         
  -8  14   1        454.28        508.77        70.96 o                         
  -7  14   1       1753.01       1966.56       140.09 o                         
  -6  14   1        645.88        728.00       103.73 o                         
  -5  14   1       3081.61       3286.83       214.99 o                         
  -4  14   1       1271.60       1383.87       129.31 o                         
  -3  14   1       2044.53       1934.83       137.68 o                         
  -2  14   1         70.18         52.67        27.54 o                         
  -1  14   1        222.09        250.06        37.54 o                         
   0  14   1        240.60        237.90        74.01 o                         
   1  14   1        219.73        251.74        40.08 o                         
   2  14   1         30.33         77.31        36.11 o                         
   3  14   1        978.39       1296.43       111.19 o                         
   4  14   1        498.56        639.33       108.20 o                         
   5  14   1        767.32        731.19        85.12 o                         
   6  14   1        344.08        323.93        73.77 o                         
   7  14   1        896.86       1109.77       119.42 o                         
   8  14   1        186.39        157.39        68.86 o                         
   9  14   1        999.34        910.03       133.03 o                         
  -7  15   1         41.00         63.16        29.54 o                         
  -6  15   1        729.86        809.52        79.56 o                         
  -5  15   1        139.06        186.07        41.92 o                         
  -4  15   1       1388.15       1633.70       121.68 o                         
  -3  15   1         18.75         30.54        29.62 o                         
  -2  15   1        772.64        985.45        84.96 o                         
  -1  15   1        840.74       1003.71       141.93 o                         
   0  15   1       1478.19       1576.52       187.83 o                         
   1  15   1       1097.46       1144.70       149.89 o                         
   3  15   1        311.02        301.94        50.82 o                         
   4  15   1       1119.43       1253.83       108.05 o                         
   5  15   1        997.61       1168.29       103.57 o                         
   6  15   1       1844.43       2038.13       173.29 o                         
   7  15   1        343.27        352.67        72.14 o                         
  -6  16   1        213.09        273.04        62.30 o                         
  -5  16   1        544.43        618.50       156.19 o                         
  -4  16   1         10.78         25.42        31.14 o                         
  -3  16   1        841.42        951.85       100.71 o                         
  -2  16   1       2072.12       2509.03       254.77 o                         
  -1  16   1        641.05        742.80       127.88 o                         
   0  16   1       2951.07       3660.24       348.45 o                         
   1  16   1         49.27         68.39        62.77 o                         
   2  16   1       2721.27       3283.22       320.81 o                         
   3  16   1        292.38        382.17        85.72 o                         
   4  16   1        848.67        951.66        98.00 o                         
   5  16   1       3497.74       4023.93       594.34 o                         
  -2  17   1         91.99        111.01        60.89 o                         
  -1  17   1       2401.30       2852.33       280.06 o                         
   0  17   1         47.21        245.87        74.01 o                         
   1  17   1        808.90       1099.73       148.49 o                         
   2  17   1        713.77        920.80       140.05 o                         
  -3 -16   2        210.65        178.00        65.58 o                         
  -2 -16   2        298.41        247.27        68.86 o                         
  -1 -16   2       1536.14       1711.38       195.33 o                         
   0 -16   2        818.76        907.21       140.52 o                         
   1 -16   2       2008.77       2582.53       264.60 o                         
   2 -16   2         57.32         60.89        63.70 o                         
   3 -16   2        216.72        246.48        38.89 o                         
   4 -16   2         23.62         44.32        31.46 o                         
  -6 -15   2       1586.81       1574.70       129.98 o                         
  -5 -15   2       1310.59       1467.85       174.25 o                         
  -4 -15   2        143.53        101.18        64.64 o                         
  -3 -15   2        173.00        201.88        77.29 o                         
  -2 -15   2        219.62        153.17        73.07 o                         
  -1 -15   2         12.44        -35.13        62.30 o                         
   0 -15   2       2149.30       2752.09       281.94 o                         
   1 -15   2       1472.85       1697.60       124.23 o                         
   2 -15   2       1851.55       2051.27       144.64 o                         
   3 -15   2        275.40        299.60        46.96 o                         
   4 -15   2       1466.75       1699.13       138.86 o                         
   5 -15   2        112.23        127.07        35.66 o                         
   6 -15   2         63.88        143.67        48.25 o                         
  -7 -14   2        127.02        182.78        39.27 o                         
  -6 -14   2       2420.48       2596.53       218.96 o                         
  -5 -14   2        154.42        177.39        43.64 o                         
  -4 -14   2        685.24        503.62        63.82 o                         
  -3 -14   2       1431.45       1745.88       136.51 o                         
  -2 -14   2        459.89        562.04       110.08 o                         
  -1 -14   2       3558.72       4011.03       384.52 o                         
   0 -14   2         36.67         67.54        24.57 o                         
   1 -14   2        392.25        364.89        50.59 o                         
   2 -14   2       1695.91       1720.73       258.77 o                         
   3 -14   2        666.23        716.70        73.47 o                         
   4 -14   2        192.02        159.85        44.73 o                         
   5 -14   2        875.25        980.37        86.17 o                         
   6 -14   2         45.68         72.14        34.45 o                         
   7 -14   2         91.51        169.47        53.63 o                         
  -9 -13   2        400.48        345.17        73.54 o                         
  -8 -13   2        813.64       1077.85       185.23 o                         
  -7 -13   2       1140.05       1291.15       196.47 o                         
  -6 -13   2        131.11        105.86        42.40 o                         
  -5 -13   2        118.30         92.96        51.87 o                         
  -4 -13   2       1812.36       2003.65       151.22 o                         
  -3 -13   2        528.77        518.82        65.62 o                         
  -2 -13   2       3349.42       3539.16       235.64 o                         
  -1 -13   2        600.37        555.89        54.90 o                         
   0 -13   2       1352.74       1382.34       104.74 o                         
   1 -13   2        348.48        358.16        46.09 o                         
   2 -13   2        116.31         94.98        32.58 o                         
   3 -13   2         20.46         46.42        29.43 o                         
   4 -13   2        832.07        928.76        83.86 o                         
   5 -13   2        295.18        273.97        87.12 o                         
   6 -13   2         33.03         45.90        30.47 o                         
   7 -13   2        479.46        524.21       135.14 o                         
   9 -13   2       2188.97       2457.04       238.37 o                         
 -10 -12   2       2769.23       2508.10       249.62 o                         
  -9 -12   2        500.24        548.01        62.69 o                         
  -8 -12   2        218.39        235.25        43.07 o                         
  -7 -12   2        357.43        428.44        62.91 o                         
  -6 -12   2          0.03         -4.42        23.57 o                         
  -5 -12   2        207.07        198.58        39.52 o                         
  -4 -12   2       3733.17       4241.23       276.38 o                         
  -3 -12   2        913.76        914.03        89.50 o                         
  -2 -12   2       4791.47       5060.89       321.90 o                         
  -1 -12   2       4364.39       4432.61       227.45 o                         
   0 -12   2       1968.52       1929.61       134.43 o                         
   1 -12   2       1743.14       1808.96       127.70 o                         
   2 -12   2        151.00        141.73        31.71 o                         
   3 -12   2       5570.80       5498.67       342.13 o                         
   4 -12   2         44.37          9.34        25.87 o                         
   5 -12   2         25.44         25.76        27.77 o                         
   6 -12   2         16.81          8.24        26.19 o                         
   7 -12   2        628.03        805.51       179.61 o                         
   8 -12   2       1224.83       2390.99       212.66 o                         
   9 -12   2        935.02       1008.86       127.88 o                         
  10 -12   2       1734.96       1881.41       196.26 o                         
  11 -12   2        329.18        286.15        67.92 o                         
 -11 -11   2        829.30        789.03       108.65 o                         
 -10 -11   2         72.53         46.20        33.20 o                         
  -9 -11   2       3369.21       3192.03       231.60 o                         
  -8 -11   2       2073.55       2276.91       158.56 o                         
  -7 -11   2       2542.73       2643.66       148.62 o                         
  -6 -11   2        146.26        138.79        29.30 o                         
  -5 -11   2       3589.75       3471.64       184.66 o                         
  -4 -11   2        639.00        580.73        49.26 o                         
  -3 -11   2       6018.19       5993.83       259.20 o                         
  -2 -11   2         39.00         44.96        16.83 o                         
  -1 -11   2       6306.12       6190.34       309.97 o                         
   0 -11   2        231.16        231.67        33.18 o                         
   1 -11   2       4706.31       4976.71       309.57 o                         
   2 -11   2       1183.95       1085.39        84.69 o                         
   3 -11   2       2169.02       2157.85       145.96 o                         
   4 -11   2       2073.11       2061.80       140.14 o                         
   5 -11   2       1068.62       1042.06        83.12 o                         
   6 -11   2         60.94         47.34        26.49 o                         
   7 -11   2        183.46        232.48        38.28 o                         
   8 -11   2        485.85        618.26        61.13 o                         
   9 -11   2          2.35        -14.05        49.65 o                         
  10 -11   2       2246.69       2618.59       257.58 o                         
  11 -11   2        219.34        227.18        67.92 o                         
 -12 -10   2        972.72        947.20       129.75 o                         
 -11 -10   2        632.17        598.31        69.32 o                         
 -10 -10   2        555.30        477.83        61.17 o                         
  -9 -10   2       2371.03       2348.89       364.61 o                         
  -8 -10   2        265.05        287.98        40.04 o                         
  -7 -10   2       6062.58       6239.36       408.93 o                         
  -6 -10   2        367.95        396.23        43.28 o                         
  -5 -10   2       5302.22       5135.12       454.08 o                         
  -4 -10   2       3049.27       2945.04       158.07 o                         
  -3 -10   2       6950.16       7291.63       359.21 o                         
  -2 -10   2       6318.80       6090.21       262.49 o                         
  -1 -10   2       5762.16       5727.83       286.75 o                         
   0 -10   2       7125.35       6961.69       344.43 o                         
   1 -10   2        409.15        384.72        65.19 o                         
   2 -10   2       1041.59       1038.37       103.99 o                         
   3 -10   2        512.91        516.20        51.55 o                         
   4 -10   2         42.93         35.30        23.16 o                         
   5 -10   2       1168.38       1092.47       125.04 o                         
   6 -10   2       1871.20       1792.49       123.52 o                         
   7 -10   2         24.97         28.08        22.48 o                         
   8 -10   2        165.41        157.52        33.26 o                         
   9 -10   2        903.99        859.91       120.85 o                         
  10 -10   2        248.65        277.72        75.88 o                         
  11 -10   2       2510.18       2643.89       264.60 o                         
  12 -10   2         25.97        -12.65        58.08 o                         
 -13  -9   2       3032.37       2663.09       260.39 o                         
 -12  -9   2        267.14        249.26        48.34 o                         
 -11  -9   2       1398.69       1334.18       134.20 o                         
 -10  -9   2         39.30         84.31        66.05 o                         
  -9  -9   2        691.16        611.43        69.89 o                         
  -8  -9   2       2289.29       2357.41       214.25 o                         
  -7  -9   2       1067.41       1119.41        95.43 o                         
  -6  -9   2       1065.12       1101.95        74.08 o                         
  -5  -9   2       1217.47       1233.92        94.54 o                         
  -4  -9   2       4770.67       4419.02       225.79 o                         
  -3  -9   2          4.51         -1.77         9.38 o                         
  -2  -9   2      24851.12      23144.04       869.85 o                         
  -1  -9   2       4248.35       4053.68       159.73 o                         
   0  -9   2      14444.22      13546.73       573.36 o                         
   1  -9   2       2803.03       2902.01       139.93 o                         
   2  -9   2         78.46         83.35        22.05 o                         
   3  -9   2         36.03         30.86        18.61 o                         
   4  -9   2        495.95        485.00        48.00 o                         
   5  -9   2         44.84         41.71        21.38 o                         
   6  -9   2        810.91        878.74        71.02 o                         
   7  -9   2       2455.31       2469.69       233.27 o                         
   8  -9   2       1667.47       1687.08       119.66 o                         
   9  -9   2          3.58        -12.21        12.21 o                         
  10  -9   2       2237.81       2578.31       257.11 o                         
  11  -9   2        204.05        104.92        65.58 o                         
  12  -9   2       2144.79       1857.05       208.44 o                         
  13  -9   2         49.21         -9.37        58.55 o                         
 -13  -8   2        714.13        626.59       144.01 o                         
 -12  -8   2       1819.29       1410.71       167.22 o                         
 -11  -8   2         35.76         45.55        47.31 o                         
 -10  -8   2          0.29          7.00        34.94 o                         
  -9  -8   2       1411.37       1292.09       159.47 o                         
  -8  -8   2       2189.95       2390.42       189.90 o                         
  -7  -8   2        769.53        735.23        59.39 o                         
  -6  -8   2       1663.37       1735.13       115.11 o                         
  -5  -8   2        117.91        131.19        24.21 o                         
  -4  -8   2       1667.58       1460.16        67.66 o                         
  -3  -8   2       5401.94       5491.07       195.55 o                         
  -2  -8   2       4674.18       4381.19       158.18 o                         
  -1  -8   2      35939.11      32054.36      1337.13 o                         
   0  -8   2       7854.38       7720.44       331.18 o                         
   1  -8   2       1645.10       1549.24       107.69 o                         
   2  -8   2       3469.03       3419.62       175.59 o                         
   3  -8   2        208.49        136.88        19.19 o                         
   4  -8   2       1121.12       1118.60        86.36 o                         
   5  -8   2        664.84        653.86        52.76 o                         
   6  -8   2       1339.94       1328.58        93.01 o                         
   7  -8   2       4148.01       4039.63       407.96 o                         
   8  -8   2       1524.87       1464.27       122.02 o                         
   9  -8   2       1777.56       1691.45       116.54 o                         
  10  -8   2       1624.91       1499.71       173.31 o                         
  11  -8   2       2439.77       1888.91       249.15 o                         
  12  -8   2         42.53         42.63        62.77 o                         
  13  -8   2        145.43         59.96        66.51 o                         
  14  -8   2        181.37        117.57        59.02 o                         
 -14  -7   2       2415.89       1894.53       200.95 o                         
 -13  -7   2        655.94        653.75        75.69 o                         
 -12  -7   2        650.30        508.38       136.54 o                         
 -11  -7   2         22.43         39.35        37.91 o                         
 -10  -7   2         12.41         -3.38        30.83 o                         
  -9  -7   2       3704.78       4034.38       601.13 o                         
  -8  -7   2        501.73        596.57        72.27 o                         
  -7  -7   2        291.33        307.01        35.87 o                         
  -6  -7   2        982.06       1046.12        70.05 o                         
  -5  -7   2         18.82         34.77        24.59 o                         
  -4  -7   2       2391.26       2218.47        85.31 o                         
  -3  -7   2       1414.72       1196.17        56.06 o                         
  -2  -7   2      25217.63      21394.64       894.33 o                         
  -1  -7   2      20410.43      18128.96       749.29 o                         
   0  -7   2       1197.12       1306.08        58.05 o                         
   1  -7   2       4162.74       4015.36       202.07 o                         
   2  -7   2       2936.23       2608.18       165.83 o                         
   3  -7   2       6516.77       5701.17       289.54 o                         
   4  -7   2        369.12        317.14        30.60 o                         
   5  -7   2       3183.42       2625.81       166.73 o                         
   6  -7   2       6140.20       5966.92       454.54 o                         
   7  -7   2       6950.15       6336.76       392.85 o                         
   8  -7   2       3489.75       3454.99       174.86 o                         
   9  -7   2       5129.35       4802.56       241.32 o                         
  12  -7   2       1625.12       1221.94       154.57 o                         
  13  -7   2         23.43          7.96        55.27 o                         
  14  -7   2        283.82        228.58        66.51 o                         
 -14  -6   2        927.33        814.70       120.12 o                         
 -13  -6   2       1007.41        927.16       147.31 o                         
 -12  -6   2        142.94        162.70        55.59 o                         
 -11  -6   2         86.58        131.89        41.59 o                         
 -10  -6   2       1565.02       1429.54       170.74 o                         
  -9  -6   2       1297.10       1385.10       153.40 o                         
  -8  -6   2         21.66         36.25        22.06 o                         
  -7  -6   2        300.76        366.84        38.98 o                         
  -6  -6   2        187.20        202.09        19.81 o                         
  -5  -6   2       2919.42       3000.69       118.05 o                         
  -4  -6   2       2539.51       2232.01        84.70 o                         
  -3  -6   2      14916.16      14029.39       526.54 o                         
  -2  -6   2       5397.60       4576.92       177.91 o                         
  -1  -6   2       1156.10       1011.49        57.08 o                         
   0  -6   2         76.34         62.37        10.15 o                         
   1  -6   2       7507.50       7431.53       324.28 o                         
   2  -6   2       1457.69       1257.60       129.96 o                         
   3  -6   2      13934.36      10746.33       739.31 o                         
   4  -6   2       3834.85       3160.97       137.68 o                         
   5  -6   2       3971.52       4183.09       179.01 o                         
   6  -6   2      17618.27      16833.05       807.97 o                         
   7  -6   2          2.28          5.63        14.90 o                         
   8  -6   2      18918.58      16854.37      1265.06 o                         
   9  -6   2        111.70        121.80        81.97 o                         
  10  -6   2       1902.37       1771.89       202.33 o                         
  11  -6   2         62.07         66.55        44.03 o                         
  12  -6   2          1.66         -5.82        24.32 o                         
  13  -6   2        133.22        207.97        68.86 o                         
  14  -6   2        106.75        210.32        64.64 o                         
 -15  -5   2        672.00        698.22        78.74 o                         
 -14  -5   2         12.12        -11.01        35.43 o                         
 -13  -5   2       1520.73       1391.81       176.59 o                         
 -12  -5   2        303.60        369.46        54.94 o                         
 -11  -5   2       2062.47       2205.64       158.52 o                         
 -10  -5   2        623.73        761.21        76.52 o                         
  -9  -5   2        388.07        464.19        56.95 o                         
  -8  -5   2        716.17        788.47        60.88 o                         
  -7  -5   2        687.23        707.32        50.99 o                         
  -6  -5   2       1974.89       2069.15        89.62 o                         
  -5  -5   2      10102.56      10152.90       351.47 o                         
  -4  -5   2       7391.12       7455.55       318.92 o                         
  -3  -5   2       2690.90       2345.67       106.64 o                         
  -2  -5   2       3406.00       3386.86       132.42 o                         
  -1  -5   2      12988.85      12130.91       508.63 o                         
   0  -5   2       2379.78       1967.59        94.10 o                         
   1  -5   2        479.16        433.21        32.65 o                         
   2  -5   2        223.62        195.14        16.83 o                         
   3  -5   2        764.31        689.71        65.61 o                         
   4  -5   2       8724.47       8488.76       357.11 o                         
   5  -5   2        849.72        755.47        43.23 o                         
   6  -5   2       8883.28       7634.74       369.74 o                         
   7  -5   2      17273.67      15347.09       919.96 o                         
   8  -5   2      17770.09      15296.83       736.75 o                         
   9  -5   2       3051.09       3098.01       195.94 o                         
  10  -5   2       4588.09       4183.54       263.09 o                         
  11  -5   2        421.03        453.24        50.08 o                         
  12  -5   2         12.87         -7.23        27.64 o                         
  13  -5   2       1450.53       1545.11       114.10 o                         
  14  -5   2        266.78        289.90        56.21 o                         
 -15  -4   2        312.09        226.45       119.19 o                         
 -14  -4   2        390.19        284.61        51.32 o                         
 -13  -4   2        925.57        798.69        82.90 o                         
 -12  -4   2         47.74         69.09        40.75 o                         
 -11  -4   2       1031.97        919.73       157.62 o                         
 -10  -4   2        376.05        343.26        84.06 o                         
  -9  -4   2       3885.35       4091.37       444.00 o                         
  -8  -4   2       1053.77       1175.61        87.98 o                         
  -7  -4   2       4361.92       4781.16       375.85 o                         
  -6  -4   2       9946.19      10598.04       454.47 o                         
  -5  -4   2        136.85        134.92        21.63 o                         
  -4  -4   2       6142.10       6178.84       308.24 o                         
  -3  -4   2       1327.20       1191.36        68.34 o                         
  -2  -4   2       1970.53       1942.52        87.32 o                         
  -1  -4   2       2266.11       2183.26        97.53 o                         
   0  -4   2        290.93        262.65        15.65 o                         
   1  -4   2         17.23         16.63         6.64 o                         
   2  -4   2       1890.30       1958.65        87.18 o                         
   3  -4   2        384.74        392.12        19.35 o                         
   4  -4   2        588.09        680.05        35.35 o                         
   5  -4   2       5400.51       4833.33       290.10 o                         
   6  -4   2       2688.36       2149.80       108.11 o                         
   7  -4   2      16219.01      14243.94       686.72 o                         
   8  -4   2         93.47         85.43        11.80 o                         
   9  -4   2       1810.51       1955.55       128.43 o                         
  10  -4   2        901.06        971.86       111.95 o                         
  11  -4   2       1469.85       1556.75       109.81 o                         
  12  -4   2        138.15        170.59        33.64 o                         
  13  -4   2       1171.01       1381.38       169.10 o                         
  14  -4   2        132.54        295.52        59.96 o                         
  15  -4   2        600.35        361.10        83.85 o                         
 -15  -3   2       1473.23       1364.57       114.69 o                         
 -14  -3   2        282.86        228.53        45.02 o                         
 -13  -3   2        170.94        111.01        51.06 o                         
 -12  -3   2         15.20         14.47        30.21 o                         
 -11  -3   2        182.41        124.70        49.42 o                         
 -10  -3   2        315.99        295.40        65.79 o                         
  -9  -3   2       1758.47       1842.53       170.03 o                         
  -8  -3   2       6314.91       6600.96       402.75 o                         
  -7  -3   2       1423.41       1423.91        80.89 o                         
  -6  -3   2      10097.67      10347.77       478.90 o                         
  -5  -3   2      17574.92      17694.36       860.99 o                         
  -4  -3   2         73.56         72.55        10.88 o                         
  -3  -3   2       1095.39       1270.72        69.59 o                         
  -2  -3   2       3383.01       3851.49       170.29 o                         
  -1  -3   2       5670.64       5687.19       239.92 o                         
   0  -3   2      28823.92      27568.67      1622.12 o                         
   1  -3   2       2013.56       2032.99       130.20 o                         
   2  -3   2       4800.95       4923.15       303.27 o                         
   3  -3   2        747.14        786.48        55.97 o                         
   4  -3   2       2801.95       2455.13       149.53 o                         
   5  -3   2         77.51         76.11        14.06 o                         
   6  -3   2      11443.30      10107.08       599.76 o                         
   7  -3   2        846.35        858.58        60.21 o                         
   8  -3   2       5587.96       5211.67       313.95 o                         
   9  -3   2        153.37        191.57        51.50 o                         
  11  -3   2       5378.79       5499.59       337.14 o                         
  12  -3   2        535.03        630.37        61.60 o                         
  13  -3   2       2645.59       2847.05       246.59 o                         
  14  -3   2        522.06        564.85        87.59 o                         
  15  -3   2        391.76        381.71        66.98 o                         
 -15  -2   2        235.60        247.72        44.63 o                         
 -14  -2   2        397.75        405.84        54.20 o                         
 -13  -2   2        723.17        736.11        77.51 o                         
 -12  -2   2       1105.72       1160.25        94.50 o                         
 -11  -2   2         41.85         27.10        24.28 o                         
 -10  -2   2        120.46        124.19        36.06 o                         
  -9  -2   2         23.46         41.38        24.59 o                         
  -8  -2   2       1666.02       1943.75       128.76 o                         
  -7  -2   2       1883.84       1816.84        78.97 o                         
  -6  -2   2       4877.05       5451.04       274.00 o                         
  -5  -2   2        725.83        679.33        46.38 o                         
  -4  -2   2       1137.30       1353.72        72.57 o                         
  -3  -2   2        176.23        230.23        16.28 o                         
  -1  -2   2        223.62        191.67        22.02 o                         
   0  -2   2      12823.23      12202.33       721.82 o                         
   1  -2   2       2949.48       3047.69       183.96 o                         
   2  -2   2          5.52          9.21         7.87 o                         
   3  -2   2       3379.37       2915.62       177.53 o                         
   4  -2   2        838.22        606.53        41.37 o                         
   5  -2   2       1029.38        875.51        57.95 o                         
   6  -2   2        218.47        227.99        24.01 o                         
   7  -2   2      21827.34      19823.56      1167.57 o                         
   8  -2   2        144.12        107.63        15.81 o                         
   9  -2   2        216.58        219.59        19.49 o                         
  10  -2   2        130.02        135.07        29.39 o                         
  11  -2   2        935.04       1004.62        76.16 o                         
  12  -2   2       5007.89       5231.24       322.88 o                         
  13  -2   2        394.78        406.06        71.67 o                         
  14  -2   2       1759.64       1924.51       192.98 o                         
  15  -2   2         23.35         -2.34        43.56 o                         
 -15  -1   2        858.43       1872.98       174.25 o                         
 -14  -1   2        816.70        966.09       184.08 o                         
 -13  -1   2         14.43         45.84        39.11 o                         
 -12  -1   2       1194.64       1381.91       103.59 o                         
 -11  -1   2         12.30         56.76        26.23 o                         
 -10  -1   2       1447.38       1592.38       110.57 o                         
  -9  -1   2        297.35        359.96        39.84 o                         
  -8  -1   2       3048.67       3407.15       212.38 o                         
  -7  -1   2         63.91         77.37        11.92 o                         
  -6  -1   2       4074.48       4261.16       184.64 o                         
  -5  -1   2       1007.43       1164.66        55.39 o                         
  -4  -1   2       4466.60       4555.54       224.39 o                         
  -3  -1   2       1197.31       1162.06        61.12 o                         
  -2  -1   2        329.33        490.99        37.76 o                         
   0  -1   2       1323.68        980.58        62.43 o                         
   1  -1   2        104.87        202.65        16.23 o                         
   2  -1   2          9.67         23.89         7.03 o                         
   3  -1   2       1600.26       1392.07        85.62 o                         
   4  -1   2       2681.77       2729.61       232.80 o                         
   5  -1   2         52.77         80.63        12.57 o                         
   6  -1   2      13262.25      11086.49       655.91 o                         
   7  -1   2       3498.10       3581.84       234.43 o                         
   8  -1   2       2682.90       2963.23       147.23 o                         
   9  -1   2         62.73         92.54        19.58 o                         
  10  -1   2        687.42        656.56        63.91 o                         
  11  -1   2       1249.80       1178.64        85.71 o                         
  12  -1   2       2063.40       2256.73       150.24 o                         
  13  -1   2        689.71        697.41       103.05 o                         
  14  -1   2        118.72        149.89        56.21 o                         
  15  -1   2        496.08        458.53        83.85 o                         
  16  -1   2        239.91        328.31        72.60 o                         
 -15   0   2       1498.78       3286.97       286.62 o                         
 -14   0   2         55.53        132.43        51.53 o                         
 -13   0   2        649.67        609.13       132.30 o                         
 -12   0   2        417.00        452.52        99.54 o                         
 -11   0   2       1014.07       1221.61        90.38 o                         
 -10   0   2       1051.93       1112.58        81.93 o                         
  -9   0   2         37.26         45.13        16.85 o                         
  -8   0   2        180.91        179.66        24.00 o                         
  -7   0   2       4146.08       4191.55       182.63 o                         
  -6   0   2        108.38        150.35        14.37 o                         
  -5   0   2       5735.98       5877.98       222.38 o                         
  -4   0   2       3048.96       3502.92       173.01 o                         
  -3   0   2         18.20         22.14         5.74 o                         
  -2   0   2       1802.98       1782.63       110.96 o                         
  -1   0   2       5502.85       5679.20       337.47 o                         
   0   0   2      10533.66      12383.52      1032.28 o                         
   1   0   2       1314.75       1423.00        85.95 o                         
   2   0   2      12871.85      13619.51      1132.05 o                         
   3   0   2      13733.30      14096.26       909.66 o                         
   4   0   2       1681.13       1905.05        80.96 o                         
   5   0   2       1086.86        969.99        61.14 o                         
   6   0   2       5977.31       5600.50       339.75 o                         
   7   0   2       2649.30       2631.53       195.35 o                         
   8   0   2       1957.01       2109.77       106.84 o                         
   9   0   2        172.78        185.26        22.36 o                         
  10   0   2        737.63        726.41        48.01 o                         
  11   0   2       3891.42       4269.45       213.59 o                         
  12   0   2        531.77        472.39       134.20 o                         
  13   0   2       1112.69        946.09       104.46 o                         
  14   0   2        496.06        587.34        97.43 o                         
  15   0   2          0.88         74.01        52.46 o                         
 -15   1   2       1080.61       3032.67       263.67 o                         
 -14   1   2        323.90        941.41        96.96 o                         
 -13   1   2       4644.32       4928.65       304.98 o                         
 -12   1   2         12.60         34.07        27.40 o                         
 -11   1   2       6248.07       6705.87       406.74 o                         
 -10   1   2        122.65        110.57        23.85 o                         
  -9   1   2         12.55         31.19        14.75 o                         
  -8   1   2       8179.38       8465.63       411.61 o                         
  -7   1   2       4102.12       4744.94       181.86 o                         
  -6   1   2       2360.11       2414.45        94.71 o                         
  -5   1   2       6913.57       6821.04       255.86 o                         
  -4   1   2      24907.96      25695.36      1071.02 o                         
  -2   1   2       3178.97       3531.43       212.61 o                         
  -1   1   2       4415.39       4681.42       278.52 o                         
   0   1   2       9084.99       9490.44       792.45 o                         
   1   1   2       1438.47       1478.63       127.41 o                         
   2   1   2      10977.92      11186.23       659.88 o                         
   3   1   2       2857.51       3039.78       149.15 o                         
   4   1   2        795.27        885.45        58.13 o                         
   5   1   2        234.25        185.13        12.39 o                         
   6   1   2         21.18         19.22         7.03 o                         
   7   1   2       8613.30       8159.58       342.78 o                         
   8   1   2       1093.52        976.99        45.94 o                         
   9   1   2        719.32        760.06        38.72 o                         
  10   1   2          6.97         -2.00        19.20 o                         
  11   1   2        744.41        744.84       113.80 o                         
  12   1   2        426.78        439.56       127.88 o                         
  13   1   2         14.70         36.05        18.34 o                         
  14   1   2         25.58         80.10        54.34 o                         
  15   1   2       1821.76       2207.38       227.65 o                         
  16   1   2        243.20        231.86        72.14 o                         
 -15   2   2         52.64        150.83        51.53 o                         
 -14   2   2        766.96       1019.96       167.69 o                         
 -13   2   2       4397.29       4685.17       360.86 o                         
 -12   2   2       3173.42       3594.60       225.16 o                         
 -11   2   2       5033.23       5492.72       334.93 o                         
 -10   2   2        675.28        643.56        51.76 o                         
  -9   2   2       1484.31       1527.27        81.87 o                         
  -8   2   2       1916.61       2060.05       106.01 o                         
  -7   2   2       4472.11       4570.81       174.87 o                         
  -6   2   2      10225.98      10345.60       387.23 o                         
  -5   2   2       5164.56       5122.80       193.78 o                         
  -3   2   2       3283.04       3485.76       170.33 o                         
  -2   2   2         99.26        135.92        12.36 o                         
  -1   2   2       7122.03       7519.71       445.78 o                         
   0   2   2       4581.22       4222.41       251.86 o                         
   1   2   2        151.71        133.21        15.23 o                         
   2   2   2        650.63        598.33        43.66 o                         
   3   2   2       1550.69       1470.98        80.85 o                         
   4   2   2        275.81        282.02        17.84 o                         
   5   2   2        482.65        478.56        26.27 o                         
   6   2   2        607.20        543.99        33.81 o                         
   7   2   2      10359.41       9360.13       393.52 o                         
   8   2   2         71.51         46.77        15.04 o                         
   9   2   2       3188.21       2940.25       150.29 o                         
  10   2   2         38.30         63.54        20.55 o                         
  11   2   2         25.12         42.54        23.42 o                         
  12   2   2       1678.94       1773.41       209.59 o                         
  13   2   2        254.53        215.77        66.02 o                         
  14   2   2        729.35       2163.82       189.24 o                         
  15   2   2       1400.16       1672.50       186.90 o                         
  16   2   2       1037.29       1191.02       174.25 o                         
 -15   3   2         96.31         66.51        42.16 o                         
 -14   3   2       2993.70       2932.55       186.91 o                         
 -13   3   2         53.37         35.95        34.66 o                         
 -12   3   2      11981.80      12461.06       742.14 o                         
 -11   3   2        143.23        157.97        23.19 o                         
 -10   3   2       6938.60       7214.58       354.12 o                         
  -9   3   2       3217.38       3319.38       166.49 o                         
  -8   3   2        486.41        469.74        31.79 o                         
  -7   3   2      16203.50      16675.31       621.25 o                         
  -6   3   2        700.84        753.38        32.72 o                         
  -5   3   2      26636.15      25924.10       962.53 o                         
  -4   3   2        112.77        125.24         9.26 o                         
  -3   3   2        250.36        256.43        15.39 o                         
  -2   3   2       2233.56       2260.26        97.30 o                         
   0   3   2       2969.48       3007.66       183.96 o                         
   1   3   2       3425.79       3790.15       230.82 o                         
   2   3   2       9184.96       7945.50       824.77 o                         
   3   3   2      24679.79      23240.19      1120.38 o                         
   4   3   2          0.34          1.92         7.35 o                         
   5   3   2       2049.17       1993.19        90.80 o                         
   6   3   2       5136.45       4731.28       204.79 o                         
   7   3   2       1528.00       1313.91        64.31 o                         
   8   3   2       3569.37       3384.14       211.52 o                         
   9   3   2       2052.51       1980.08       107.80 o                         
  10   3   2         24.45         29.58        20.00 o                         
  11   3   2       1912.53       1659.06       132.07 o                         
  12   3   2         97.72         94.36        29.47 o                         
  13   3   2          1.56         24.78        25.30 o                         
  14   3   2       2010.57       2785.52       276.57 o                         
 -14   4   2        221.32        274.44        53.40 o                         
 -13   4   2       3200.76       3288.12       205.85 o                         
 -12   4   2       1022.81       1018.98        73.48 o                         
 -11   4   2       4939.06       5149.94       256.99 o                         
 -10   4   2       2401.25       2274.96       118.50 o                         
  -9   4   2        450.69        436.99        31.12 o                         
  -8   4   2        387.17        447.38        34.91 o                         
  -7   4   2      15170.54      14859.07       714.04 o                         
  -6   4   2        893.01        877.40        38.02 o                         
  -5   4   2      20317.47      19243.27       800.85 o                         
  -4   4   2        975.04        940.18        44.28 o                         
  -3   4   2      15417.89      14389.25       602.16 o                         
  -2   4   2         40.66         40.09         8.20 o                         
  -1   4   2         20.88         27.00         8.86 o                         
   0   4   2        267.23        255.67        22.23 o                         
   1   4   2       9355.85       8826.69       528.55 o                         
   2   4   2       4894.97       4818.38       239.76 o                         
   3   4   2      11334.26      10413.72       465.71 o                         
   4   4   2       3758.17       3410.19       150.47 o                         
   5   4   2       5209.42       4563.35       176.58 o                         
   6   4   2       7413.62       7384.45       316.83 o                         
   7   4   2       2912.76       2777.71       158.16 o                         
   8   4   2       1134.46       1069.46        79.75 o                         
   9   4   2       1671.88       1568.19       110.48 o                         
  10   4   2        323.43        278.19        66.98 o                         
  11   4   2       2340.32       2036.41       144.29 o                         
  12   4   2       1689.59       1566.63       119.82 o                         
  13   4   2        270.60        269.06        47.75 o                         
  14   4   2        995.42        970.08        93.31 o                         
  15   4   2       2942.63       3969.86       348.92 o                         
 -14   5   2        280.98         50.59        33.73 o                         
 -12   5   2       2219.72       2302.38       122.42 o                         
 -11   5   2       3403.85       3325.80       169.72 o                         
 -10   5   2        809.16        916.49        54.77 o                         
  -9   5   2         65.32         83.03        21.13 o                         
  -8   5   2       1871.58       2030.62        90.92 o                         
  -7   5   2        677.26        607.24        32.15 o                         
  -6   5   2       4169.95       4144.27       158.69 o                         
  -5   5   2         48.85         30.32         7.51 o                         
  -4   5   2        134.85         92.73        11.95 o                         
  -3   5   2      10743.60       9986.54       419.23 o                         
  -2   5   2         57.14         30.25         8.96 o                         
  -1   5   2       2994.40       3110.84       121.06 o                         
   0   5   2       5873.20       5367.94       204.51 o                         
   1   5   2        225.25        218.86        22.22 o                         
   2   5   2      40025.58      37125.21      1378.84 o                         
   3   5   2        345.22        335.11        21.43 o                         
   4   5   2       9498.60       8809.81       375.46 o                         
   5   5   2       1222.58       1249.85        56.09 o                         
   6   5   2       5735.27       5625.44       256.84 o                         
   7   5   2       4826.26       4554.01       246.86 o                         
   8   5   2        382.90        283.64        38.15 o                         
   9   5   2         14.30        -16.24        22.27 o                         
  10   5   2        240.69        169.94        36.55 o                         
  11   5   2       1531.24       1285.09       104.54 o                         
  12   5   2       1059.22        981.80        92.42 o                         
  13   5   2        907.27        769.03       131.15 o                         
  14   5   2         51.44         50.45        44.03 o                         
  15   5   2       2715.14       2547.73       194.13 o                         
 -12   6   2        952.66        908.54        71.49 o                         
 -11   6   2        190.04        175.44        28.53 o                         
 -10   6   2       2201.40       2194.17       188.04 o                         
  -9   6   2        432.56        387.41        38.44 o                         
  -8   6   2        513.29        521.22        35.98 o                         
  -7   6   2        203.54        203.47        21.76 o                         
  -6   6   2       3446.81       3181.96       138.69 o                         
  -5   6   2       4538.45       4096.34       206.12 o                         
  -4   6   2      27136.11      26553.37      1103.45 o                         
  -3   6   2       1024.51        849.77        44.39 o                         
  -2   6   2      43116.00      39542.67      2001.40 o                         
  -1   6   2       1858.31       1712.13        71.12 o                         
   0   6   2      10535.70       8865.73       376.24 o                         
   1   6   2       6530.07       5700.69       217.98 o                         
   2   6   2       8933.88       7916.44       336.59 o                         
   3   6   2       3004.88       2669.68       129.12 o                         
   4   6   2        911.76        990.74        65.84 o                         
   5   6   2       9644.58       9127.43       401.52 o                         
   6   6   2        918.57        944.85        61.65 o                         
   7   6   2        112.92         82.43        20.20 o                         
   8   6   2         59.67         52.19        25.20 o                         
   9   6   2        599.05        554.54        60.84 o                         
  10   6   2       2536.53       2255.16       218.72 o                         
  11   6   2       1299.06       1242.91       137.69 o                         
  12   6   2         51.65         41.32        38.61 o                         
  13   6   2        636.01        648.08        77.53 o                         
  14   6   2       1545.27       1305.80       115.35 o                         
  15   6   2        769.30        663.64        81.25 o                         
 -12   7   2        280.30        242.81        33.80 o                         
 -11   7   2       2722.27       2411.69       209.14 o                         
 -10   7   2         49.91         39.35        47.31 o                         
  -9   7   2        761.62        799.22       155.02 o                         
  -8   7   2       3332.27       3026.07       262.05 o                         
  -7   7   2        412.25        318.97        31.80 o                         
  -6   7   2        113.79         80.03        19.01 o                         
  -5   7   2         24.46          4.71        12.44 o                         
  -4   7   2       8090.03       7310.49       310.68 o                         
  -3   7   2      14118.03      13094.40       491.84 o                         
  -2   7   2      13772.27      12330.27       462.93 o                         
  -1   7   2       1254.27       1072.31        62.64 o                         
   0   7   2       5464.60       4965.58       195.36 o                         
   1   7   2      11191.90      10192.55       433.85 o                         
   2   7   2       1807.62       1649.04        91.33 o                         
   3   7   2      15810.56      15392.52       647.80 o                         
   4   7   2       7255.85       7101.11       355.04 o                         
   5   7   2       9118.07       8946.13       475.15 o                         
   6   7   2       2029.22       1972.57       107.45 o                         
   7   7   2        115.20        134.12        23.51 o                         
   8   7   2       1035.32       1061.76       172.82 o                         
   9   7   2        236.28        243.99        42.93 o                         
  10   7   2       1968.26       1994.03       277.98 o                         
  11   7   2        468.19        538.00        79.63 o                         
  12   7   2        650.73        638.41       215.44 o                         
  13   7   2         33.94         57.38        40.00 o                         
  14   7   2        820.04        788.55        85.55 o                         
 -12   8   2       2259.50       1426.63       172.37 o                         
 -11   8   2         65.05         59.30        64.64 o                         
 -10   8   2       1678.10       1759.16       159.26 o                         
  -9   8   2        687.19        662.28        72.60 o                         
  -8   8   2          3.23         -9.37        19.20 o                         
  -7   8   2         70.95         46.53        22.84 o                         
  -6   8   2        840.65        825.61        63.28 o                         
  -5   8   2       4005.96       3953.78       200.98 o                         
  -4   8   2       3350.98       3025.92       218.66 o                         
  -3   8   2      23895.59      21607.56       908.18 o                         
  -2   8   2        867.41        791.35        39.74 o                         
  -1   8   2       8034.89       8073.21       307.53 o                         
   0   8   2       2634.94       2526.43       155.82 o                         
   1   8   2      17953.14      17729.04       740.21 o                         
   2   8   2       1282.74       1324.87        62.54 o                         
   3   8   2       2227.03       2246.97       103.93 o                         
   4   8   2      12266.13      11503.67       488.39 o                         
   5   8   2        302.93        258.12        28.76 o                         
   6   8   2       1636.98       1519.73        96.57 o                         
   7   8   2       2535.64       2574.62       196.07 o                         
   8   8   2        355.50        408.80        51.32 o                         
   9   8   2       1872.10       1993.87       142.75 o                         
  10   8   2        522.51        518.58        69.32 o                         
  11   8   2        574.67        552.85        68.65 o                         
  12   8   2         76.12         53.44        37.59 o                         
  13   8   2         36.80         45.55        41.34 o                         
  14   8   2         70.23         44.04        37.02 o                         
 -12   9   2       3148.96       2017.72       222.03 o                         
 -11   9   2       1303.46       1024.79       150.36 o                         
 -10   9   2        562.92        451.53       114.76 o                         
  -9   9   2       1514.97       1599.76       185.47 o                         
  -8   9   2        982.52        998.46        96.49 o                         
  -7   9   2        433.45        521.15        57.26 o                         
  -6   9   2         86.69         64.24        26.77 o                         
  -5   9   2         75.62         57.22        26.19 o                         
  -4   9   2      13021.97      11968.45       842.17 o                         
  -3   9   2        363.55        451.73        44.22 o                         
  -2   9   2      11211.14      11285.82       783.11 o                         
  -1   9   2       3315.66       3579.42       159.52 o                         
   0   9   2       3157.38       3133.00       151.09 o                         
   1   9   2       2014.01       2230.61        93.51 o                         
   2   9   2       4759.90       4960.29       194.32 o                         
   3   9   2         15.27         30.92        11.72 o                         
   4   9   2        445.22        387.79        30.87 o                         
   5   9   2         26.14         22.60        17.39 o                         
   6   9   2       2025.63       1998.25       112.40 o                         
   7   9   2       6994.48       6352.43       393.45 o                         
   8   9   2       8954.72       8493.13       699.20 o                         
   9   9   2       1023.60       1036.36        90.17 o                         
  10   9   2       2176.02       2181.87       156.14 o                         
  11   9   2        311.71        293.40        64.08 o                         
  12   9   2         35.53         38.98        38.20 o                         
  13   9   2        301.52        282.48        49.98 o                         
 -12  10   2        838.04        598.11       109.14 o                         
 -11  10   2        755.50        610.76       108.67 o                         
 -10  10   2          2.03        -60.89        60.89 o                         
  -9  10   2          0.87        -18.54        45.44 o                         
  -8  10   2       1544.40       1523.35       113.44 o                         
  -7  10   2          7.83        -24.16        24.16 o                         
  -6  10   2         70.38         46.23        29.28 o                         
  -5  10   2       4191.92       4351.14       389.67 o                         
  -4  10   2          4.92        -18.50        22.52 o                         
  -3  10   2       5943.12       6207.03       379.50 o                         
  -2  10   2       3112.37       3225.34       166.78 o                         
  -1  10   2       1140.92       1243.68        73.47 o                         
   0  10   2        299.43        345.35        33.80 o                         
   1  10   2        852.50        781.24        51.88 o                         
   2  10   2        728.59        892.23        55.92 o                         
   3  10   2        124.51        120.96        20.99 o                         
   4  10   2         98.58        124.91        23.54 o                         
   5  10   2         54.38         34.40        20.13 o                         
   6  10   2       9470.15       9901.68       489.03 o                         
   7  10   2          4.06          1.81        19.83 o                         
   8  10   2      11048.26      10933.81       537.73 o                         
   9  10   2        940.39       1006.73        89.90 o                         
  10  10   2       1408.84       1632.19       135.75 o                         
  11  10   2       1069.46       1101.03        99.08 o                         
  12  10   2        596.99        635.73        75.94 o                         
  13  10   2       1021.05        954.47        99.79 o                         
 -12  11   2         27.22        -21.55        55.27 o                         
 -11  11   2        667.29        533.47       101.18 o                         
 -10  11   2        185.65        111.01        67.92 o                         
  -9  11   2       1273.72       1376.05       137.24 o                         
  -8  11   2       1202.90       1145.72        93.81 o                         
  -7  11   2       1084.05       1051.08        89.31 o                         
  -6  11   2       4963.38       5186.29       322.40 o                         
  -5  11   2       1280.06       1368.67       140.52 o                         
  -4  11   2       7645.41       8303.46       502.54 o                         
  -3  11   2       1979.95       2189.96       150.37 o                         
  -2  11   2       2183.68       2373.65       127.54 o                         
  -1  11   2        602.08        625.11        59.79 o                         
   0  11   2        509.20        503.86        41.31 o                         
   1  11   2        247.55        256.26        27.99 o                         
   2  11   2        304.80        312.34        44.68 o                         
   3  11   2         24.73         39.64        30.54 o                         
   4  11   2       1198.10       1140.24        97.34 o                         
   5  11   2       5156.70       5204.78       263.08 o                         
   6  11   2       2431.71       2421.13       170.37 o                         
   7  11   2       8377.95       8738.05       435.02 o                         
   8  11   2       1207.19       1330.48        84.29 o                         
   9  11   2       4441.36       4775.03       312.70 o                         
  10  11   2        505.73        490.95        62.55 o                         
  11  11   2        980.84        919.66        86.36 o                         
  12  11   2        944.46        917.55        96.45 o                         
 -11  12   2        356.32        326.43        77.29 o                         
 -10  12   2         38.60        -21.08        56.68 o                         
  -9  12   2        217.15        179.20        36.95 o                         
  -8  12   2       1889.75       1970.88       215.00 o                         
  -7  12   2         60.68         54.85        39.11 o                         
  -6  12   2       4392.96       4869.29       306.50 o                         
  -5  12   2         92.62        134.68        35.94 o                         
  -4  12   2       9883.57      10907.88       657.87 o                         
  -3  12   2         35.44         30.97        26.59 o                         
  -2  12   2       6396.26       7096.32       434.41 o                         
  -1  12   2       3615.03       4215.85       216.36 o                         
   0  12   2       1119.23       1188.01        73.22 o                         
   1  12   2       2604.43       2846.43       151.18 o                         
   2  12   2         28.63         24.46        32.08 o                         
   3  12   2         17.35         -0.49        30.13 o                         
   4  12   2       3653.44       3658.83       241.20 o                         
   5  12   2        736.66        731.08        99.28 o                         
   6  12   2       3212.29       3789.99       250.70 o                         
   7  12   2       3304.21       3437.35       182.30 o                         
   8  12   2        979.85       1007.45       109.61 o                         
   9  12   2       1906.44       2000.71       143.65 o                         
  10  12   2        128.90        129.25        35.96 o                         
  11  12   2         83.09         99.30        62.30 o                         
 -10  13   2        175.55        208.44        67.45 o                         
  -9  13   2       1039.69       1183.16       216.15 o                         
  -8  13   2        418.52        412.17        60.19 o                         
  -7  13   2        325.03        350.67        83.61 o                         
  -6  13   2       1727.01       1830.67       132.61 o                         
  -5  13   2       1268.85       1443.93       111.14 o                         
  -4  13   2       4947.19       5344.52       333.92 o                         
  -3  13   2       1004.77       1199.08        95.57 o                         
  -2  13   2        247.96        293.64        42.05 o                         
  -1  13   2       1614.52       1704.80       121.76 o                         
   0  13   2       2910.37       3063.68       162.73 o                         
   1  13   2        139.66        182.64        40.84 o                         
   2  13   2         95.45         75.06        38.50 o                         
   3  13   2        620.00        692.10        93.66 o                         
   4  13   2       1696.41       1875.79       143.07 o                         
   5  13   2       3059.69       3153.04       215.59 o                         
   6  13   2       5398.00       5662.33       359.83 o                         
   7  13   2         72.64        130.44        72.37 o                         
   8  13   2       1682.87       1950.74       215.94 o                         
   9  13   2        626.66        533.94        96.02 o                         
  10  13   2       1095.52       1192.43       154.57 o                         
  -9  14   2        289.04        546.12        67.45 o                         
  -8  14   2       1530.41       1563.80       114.54 o                         
  -7  14   2        280.01        309.31        46.53 o                         
  -6  14   2         32.71         24.48        32.08 o                         
  -5  14   2       1830.88       1902.31       136.80 o                         
  -4  14   2        111.02        100.24        43.09 o                         
  -3  14   2       1958.50       2204.21       152.98 o                         
  -2  14   2        164.98        175.35        33.25 o                         
  -1  14   2        155.46        194.29        33.97 o                         
   0  14   2        148.88        200.48        69.79 o                         
   1  14   2        848.31        979.62        88.33 o                         
   2  14   2        334.89        352.01        52.60 o                         
   3  14   2       1737.78       1865.82       142.02 o                         
   4  14   2       3582.63       3825.19       282.66 o                         
   5  14   2       1726.38       1904.99       152.70 o                         
   6  14   2        329.65        381.13        93.45 o                         
   7  14   2         56.55        102.58        64.64 o                         
   8  14   2          1.40         46.84        58.55 o                         
   9  14   2       1606.17       1821.92       202.82 o                         
  -8  15   2       1029.71       1124.88        89.29 o                         
  -7  15   2          4.29         41.56        28.68 o                         
  -6  15   2        772.11        874.83        82.85 o                         
  -5  15   2         53.47         76.63        31.26 o                         
  -4  15   2       1236.55       1488.76       128.58 o                         
  -3  15   2        356.46        328.70        45.78 o                         
  -2  15   2        477.95        604.72        72.37 o                         
  -1  15   2        137.54        136.31        66.98 o                         
   0  15   2         95.68         78.22        58.08 o                         
   1  15   2       2267.28       2611.10       265.07 o                         
   2  15   2       1220.34       1380.49       112.57 o                         
   3  15   2        766.64        806.01        86.11 o                         
   4  15   2       4494.53       4953.95       317.39 o                         
   5  15   2         64.52         77.79        41.01 o                         
   6  15   2       1681.61       1922.85       160.66 o                         
   7  15   2          4.50         25.29        55.74 o                         
   8  15   2       1427.54       1452.40       220.15 o                         
  -6  16   2          4.82         24.92        31.06 o                         
  -5  16   2       1336.64       1453.80       164.88 o                         
  -4  16   2        405.43        471.68        55.74 o                         
  -3  16   2        303.15        394.34        92.98 o                         
  -2  16   2        156.89        185.02        68.86 o                         
  -1  16   2         19.04         43.09        59.96 o                         
   0  16   2        989.71       1449.59       176.59 o                         
   1  16   2        161.54        282.87        82.91 o                         
   2  16   2        883.45       1058.04       149.42 o                         
   3  16   2         44.91         37.47        62.30 o                         
   4  16   2       1170.70       1346.26       111.41 o                         
   5  16   2       1340.95       1701.81       134.27 o                         
   6  16   2       1111.32       1281.09       102.84 o                         
  -3  17   2        680.70        776.53       135.37 o                         
  -2  17   2         47.45         85.72        55.74 o                         
  -1  17   2        634.72        648.70       103.05 o                         
   0  17   2         44.35        115.23        61.36 o                         
   1  17   2        218.24        195.79        63.24 o                         
   2  17   2        246.05        309.57        74.95 o                         
  -2 -16   3        208.50        203.29        71.20 o                         
  -1 -16   3       1359.39       1533.90       180.81 o                         
   0 -16   3         10.27        -15.46        55.27 o                         
   1 -16   3       2884.51       3454.19       333.93 o                         
   2 -16   3        407.67        539.09       102.58 o                         
  -5 -15   3       2174.91       2678.39       189.25 o                         
  -4 -15   3         18.82         21.55        58.08 o                         
  -3 -15   3        341.11        400.91        97.90 o                         
  -2 -15   3       1140.75       1188.68       164.41 o                         
  -1 -15   3        230.86        246.80        81.50 o                         
   0 -15   3       2832.26       3289.78       326.90 o                         
   1 -15   3       2663.07       2910.92       223.88 o                         
   2 -15   3       1173.79       1268.77       101.43 o                         
   3 -15   3        257.65        250.07        40.67 o                         
   4 -15   3       1169.67       1168.12       145.42 o                         
   5 -15   3        172.54        226.14        66.26 o                         
   6 -15   3        549.31        575.47        62.91 o                         
  -7 -14   3        220.67        210.86        47.33 o                         
  -6 -14   3       4500.03       4916.89       313.06 o                         
  -5 -14   3        152.28        182.10        44.12 o                         
  -4 -14   3        712.31        755.85       128.32 o                         
  -3 -14   3       2041.91       2190.52       243.06 o                         
  -2 -14   3        175.71        121.79        71.20 o                         
  -1 -14   3       2377.20       2679.49       277.72 o                         
   0 -14   3       2042.01       2095.91       147.30 o                         
   1 -14   3          0.69         -6.43        22.19 o                         
   2 -14   3       1003.35       1055.67        90.38 o                         
   3 -14   3          0.36         17.44        30.43 o                         
   4 -14   3        522.17        565.68       113.59 o                         
   5 -14   3       1200.31       1252.68       103.17 o                         
   6 -14   3         30.72         47.55        29.46 o                         
   7 -14   3        577.01        395.76        68.39 o                         
  -8 -13   3        807.55        671.18       108.20 o                         
  -7 -13   3       2118.09       2155.38       200.92 o                         
  -6 -13   3        904.15       1066.58       103.43 o                         
  -5 -13   3       1079.84       1018.52       100.47 o                         
  -4 -13   3       1252.32       1457.08       181.74 o                         
  -3 -13   3        751.36        712.85        94.83 o                         
  -2 -13   3       4285.87       4594.62       431.83 o                         
  -1 -13   3        903.55       1078.50        87.16 o                         
   0 -13   3        404.27        387.65        74.71 o                         
   1 -13   3         79.87         50.96        26.72 o                         
   2 -13   3         24.41         35.48        28.44 o                         
   3 -13   3         62.58         61.02        35.36 o                         
   5 -13   3        180.92        158.35        38.03 o                         
   6 -13   3       1306.04       1314.32       104.61 o                         
   7 -13   3        365.49        941.41       106.80 o                         
   9 -13   3       1410.50       1137.20       133.50 o                         
 -10 -12   3       2597.03       2433.65       298.10 o                         
  -9 -12   3         78.50         64.61        31.67 o                         
  -8 -12   3        328.68        285.72        44.52 o                         
  -7 -12   3       1892.12       2170.44       138.88 o                         
  -6 -12   3         34.82        -29.51        29.51 o                         
  -5 -12   3        282.89        311.61        37.95 o                         
  -4 -12   3       1519.65       1492.08       122.35 o                         
  -3 -12   3        400.53        432.48        58.73 o                         
  -2 -12   3       8622.23       8875.87       440.26 o                         
  -1 -12   3        340.96        369.01        45.07 o                         
   0 -12   3       2319.83       2491.35       168.52 o                         
   1 -12   3       1216.20       1163.75        93.41 o                         
   2 -12   3        995.31       1100.97        90.25 o                         
   3 -12   3       1830.13       1904.90       135.60 o                         
   4 -12   3       2435.81       2659.45       177.65 o                         
   5 -12   3       3895.70       3893.67       247.84 o                         
   6 -12   3         45.51         29.08        27.53 o                         
   7 -12   3        134.05        134.51        32.74 o                         
   8 -12   3          9.51         31.38        51.53 o                         
   9 -12   3       3800.02       4305.19       388.26 o                         
  10 -12   3        132.75        113.36        51.99 o                         
 -11 -11   3        557.92        514.81       102.35 o                         
 -10 -11   3        301.90        244.19        51.03 o                         
  -9 -11   3        360.71        331.82        50.82 o                         
  -8 -11   3          8.82         21.20        44.30 o                         
  -7 -11   3        152.85        138.24        31.90 o                         
  -6 -11   3        107.98        102.12        29.09 o                         
  -5 -11   3       1038.16        992.61        70.99 o                         
  -4 -11   3        426.41        432.32        42.89 o                         
  -3 -11   3       4544.89       4417.86       226.62 o                         
  -2 -11   3        330.49        313.96        32.38 o                         
  -1 -11   3       4572.84       4604.40       234.25 o                         
   0 -11   3         37.67          1.49        21.03 o                         
   1 -11   3       2310.69       2387.87       159.85 o                         
   2 -11   3        323.93        319.92        41.62 o                         
   3 -11   3       6960.06       7045.99       436.74 o                         
   4 -11   3       1620.80       1647.84       117.80 o                         
   5 -11   3       3276.93       3243.98       209.10 o                         
   6 -11   3        392.02        494.66        54.42 o                         
   7 -11   3        373.13        491.98        52.94 o                         
   8 -11   3       1863.63       2341.81       211.72 o                         
   9 -11   3        516.81        514.27        88.06 o                         
  10 -11   3       1220.81       1300.63       152.70 o                         
  11 -11   3        215.17        160.66        59.02 o                         
 -12 -10   3       1173.11       1086.34       104.65 o                         
 -11 -10   3        203.46        274.05        65.09 o                         
 -10 -10   3        404.58        425.27        58.44 o                         
  -9 -10   3         80.43         54.71        34.37 o                         
  -8 -10   3        130.02        174.10        53.28 o                         
  -7 -10   3        241.69        234.11        42.95 o                         
  -6 -10   3         93.31        105.21        28.79 o                         
  -5 -10   3       4518.07       4531.48       234.76 o                         
  -4 -10   3          6.77          5.75        11.65 o                         
  -3 -10   3       2459.91       2253.66       105.75 o                         
  -2 -10   3       7096.74       6699.54       288.44 o                         
  -1 -10   3       8958.12       8864.63       376.12 o                         
   0 -10   3       2013.51       1955.07       107.26 o                         
   1 -10   3        150.86        163.69        40.52 o                         
   2 -10   3       5827.09       5643.03       347.27 o                         
   3 -10   3        415.50        407.94        46.35 o                         
   4 -10   3       4655.97       4621.01       286.43 o                         
   5 -10   3        980.09        992.76        78.50 o                         
   6 -10   3       2717.29       2633.63       172.03 o                         
   7 -10   3        810.36        790.82        68.56 o                         
   8 -10   3        188.94        293.13        84.29 o                         
  10 -10   3          9.88        -31.85        51.53 o                         
  11 -10   3       1208.49       1343.26       158.32 o                         
  12 -10   3         27.27          7.03        57.61 o                         
 -12  -9   3         32.21         15.03        35.01 o                         
 -11  -9   3       4624.26       4535.85       686.62 o                         
 -10  -9   3        285.63        315.42        59.96 o                         
  -8  -9   3        159.38        134.06        42.86 o                         
  -7  -9   3         14.35         16.56        23.28 o                         
  -6  -9   3       1302.40       1283.37       111.59 o                         
  -5  -9   3        649.52        592.17        50.54 o                         
  -4  -9   3        277.52        291.83        25.11 o                         
  -3  -9   3         98.24         65.48        14.57 o                         
  -2  -9   3      18783.36      17183.44       721.41 o                         
  -1  -9   3        886.83        747.35        49.30 o                         
   0  -9   3       9954.51       9515.29       466.74 o                         
   1  -9   3       1479.00       1541.86       117.57 o                         
   2  -9   3       1117.24        986.33       137.95 o                         
   3  -9   3        429.73        408.96        46.61 o                         
   4  -9   3         71.97         56.62        22.02 o                         
   5  -9   3       1485.92       1375.19       162.30 o                         
   6  -9   3       3250.57       3442.95       308.17 o                         
   7  -9   3        433.41        481.03        49.28 o                         
   8  -9   3       4077.77       4496.96       380.56 o                         
   9  -9   3        189.95        120.85        58.55 o                         
  11  -9   3         35.37          9.37        58.55 o                         
  12  -9   3       2076.24       1982.12       214.53 o                         
  13  -9   3          5.16        -50.12        50.12 o                         
 -13  -8   3       1214.76       1291.88       113.35 o                         
 -12  -8   3       2559.34       2539.40       386.88 o                         
 -11  -8   3        886.16        810.72       121.79 o                         
 -10  -8   3        115.36        102.79        40.95 o                         
  -9  -8   3         35.88         42.60        33.26 o                         
  -8  -8   3         24.26         33.06        26.61 o                         
  -7  -8   3         55.57         45.66        25.24 o                         
  -6  -8   3         12.49         31.18        26.20 o                         
  -5  -8   3       1173.15       1136.95       135.58 o                         
  -4  -8   3        312.03        295.93        23.08 o                         
  -3  -8   3       1088.65       1194.15        62.95 o                         
  -2  -8   3       7073.84       6879.65       267.56 o                         
  -1  -8   3      13133.11      11863.59       449.87 o                         
   0  -8   3       9275.67       8739.22       430.93 o                         
   1  -8   3       2263.99       2213.79        94.46 o                         
   2  -8   3          6.38         13.13        14.69 o                         
   3  -8   3        398.16        445.26        37.01 o                         
   4  -8   3         40.21         15.43        15.18 o                         
   5  -8   3        862.29        904.42        58.43 o                         
   6  -8   3         40.02         59.06        20.07 o                         
   7  -8   3      10948.15      10347.60       955.46 o                         
   8  -8   3       1478.52       1476.31       109.84 o                         
   9  -8   3       3884.02       4048.51       368.12 o                         
  10  -8   3       2609.94       2918.38       283.34 o                         
  11  -8   3       2785.65       2825.16       278.19 o                         
  12  -8   3        370.02        375.15        88.53 o                         
  13  -8   3       1369.98       1193.83       152.23 o                         
 -14  -7   3       2877.35       2971.31       317.07 o                         
 -13  -7   3        108.86        115.47        43.54 o                         
 -12  -7   3       3737.24       3712.00       604.65 o                         
 -11  -7   3       1058.84       1199.79       221.30 o                         
 -10  -7   3         29.16         32.64        35.00 o                         
  -9  -7   3         58.46         43.90        34.20 o                         
  -8  -7   3        150.07        156.40        38.32 o                         
  -7  -7   3         69.57         61.65        24.99 o                         
  -6  -7   3       4433.50       4320.32       192.03 o                         
  -5  -7   3        276.02        273.69        21.22 o                         
  -4  -7   3        179.94        137.47        15.56 o                         
  -3  -7   3         64.95         73.35        21.62 o                         
  -2  -7   3       7665.06       6630.18       289.78 o                         
  -1  -7   3      13490.43      11915.55       479.92 o                         
   0  -7   3       2254.07       2111.31        88.30 o                         
   1  -7   3        256.57        274.15        21.01 o                         
   2  -7   3       5331.55       4539.27       366.27 o                         
   3  -7   3       3539.69       3246.41       254.08 o                         
   4  -7   3       2304.70       1898.89       118.74 o                         
   5  -7   3       4049.39       3836.70       271.59 o                         
   6  -7   3       5032.38       4675.92       402.78 o                         
   7  -7   3       7888.03       7359.49       418.09 o                         
   8  -7   3       1976.07       1931.06       102.26 o                         
   9  -7   3       4069.02       3967.46       246.79 o                         
  10  -7   3         47.13         13.12        15.98 o                         
  11  -7   3       1905.21       1509.54       173.78 o                         
  12  -7   3        183.04         91.34        62.77 o                         
  13  -7   3        398.37        175.65        74.95 o                         
  14  -7   3       1148.62        990.59       139.12 o                         
 -14  -6   3       3066.36       2434.09       243.06 o                         
 -13  -6   3       1609.78       1617.94       183.83 o                         
 -12  -6   3        765.29        757.42        89.44 o                         
 -11  -6   3        818.32        886.49        89.92 o                         
 -10  -6   3         27.18         70.82        37.52 o                         
  -9  -6   3         41.86         21.00        30.71 o                         
  -8  -6   3        747.26        848.21        73.98 o                         
  -7  -6   3       2439.97       2567.60       193.64 o                         
  -6  -6   3         84.80         94.09        13.38 o                         
  -5  -6   3       5299.83       5541.20       216.27 o                         
  -4  -6   3       2379.98       2450.30       114.32 o                         
  -3  -6   3        972.77        972.70        57.18 o                         
  -2  -6   3      14720.64      13196.10       558.29 o                         
  -1  -6   3        151.07        111.13        13.58 o                         
   0  -6   3       5065.36       4877.88       191.90 o                         
   1  -6   3        723.28        728.58        36.93 o                         
   2  -6   3       2266.62       1941.18       126.38 o                         
   3  -6   3       6067.88       5875.82       294.03 o                         
   4  -6   3        241.39        290.34        26.02 o                         
   5  -6   3       1242.32       1130.81        62.03 o                         
   6  -6   3      15132.20      14541.10       928.34 o                         
   7  -6   3       1025.01        973.24        56.28 o                         
   8  -6   3       6510.02       6478.25       319.49 o                         
   9  -6   3       2283.47       1960.61       131.87 o                         
  10  -6   3       3586.91       3190.01       418.01 o                         
  11  -6   3         31.94         12.46        23.73 o                         
  12  -6   3       1189.31       1046.69       196.97 o                         
  14  -6   3        440.24        475.86        83.85 o                         
 -14  -5   3          5.03          4.87        35.70 o                         
 -13  -5   3       1584.79       1539.03       137.45 o                         
 -12  -5   3          7.14        -18.63        36.42 o                         
 -11  -5   3          5.35          7.30        33.62 o                         
 -10  -5   3       1385.73       1367.87       110.44 o                         
  -9  -5   3        650.68        763.90        73.70 o                         
  -8  -5   3        824.93        879.82        62.72 o                         
  -7  -5   3       1067.66       1108.84        69.84 o                         
  -6  -5   3       3029.22       3191.88       154.71 o                         
  -5  -5   3       7241.01       7460.09       285.46 o                         
  -4  -5   3        278.72        242.99        17.52 o                         
  -3  -5   3       8204.84       7994.07       341.51 o                         
  -2  -5   3        874.28        969.41        49.41 o                         
  -1  -5   3        712.27        512.21        27.06 o                         
   0  -5   3        293.55        328.89        19.80 o                         
   1  -5   3         63.28         74.16         9.76 o                         
   2  -5   3       1915.39       1993.25       141.15 o                         
   3  -5   3        972.28        966.08        47.54 o                         
   4  -5   3       1454.07       1543.49        75.24 o                         
   5  -5   3       1867.57       1922.53        97.83 o                         
   6  -5   3       3232.40       2937.17       182.01 o                         
   7  -5   3        821.92        824.66        48.21 o                         
   8  -5   3      10013.25       9182.82      1061.77 o                         
   9  -5   3          3.21        -19.01        19.01 o                         
  10  -5   3       5572.71       4935.42       452.20 o                         
  11  -5   3        563.16        618.48        60.77 o                         
  12  -5   3        112.72        147.16        33.54 o                         
  13  -5   3       1143.21       1127.20        91.34 o                         
  14  -5   3        250.95        270.23        53.40 o                         
 -15  -4   3         53.11         24.43        39.49 o                         
 -14  -4   3        848.02        676.06        81.70 o                         
 -13  -4   3        408.58        345.63       111.22 o                         
 -12  -4   3         18.06         30.05        35.60 o                         
 -11  -4   3        914.30        886.75        86.66 o                         
 -10  -4   3       1142.62       1129.22        98.81 o                         
  -9  -4   3         76.83        105.88        31.38 o                         
  -8  -4   3        940.78        948.48        77.49 o                         
  -7  -4   3       3767.51       3440.18       226.43 o                         
  -6  -4   3       9196.12       9145.06       390.66 o                         
  -5  -4   3       2295.22       2252.40       121.56 o                         
  -4  -4   3      14213.37      13740.26       669.49 o                         
  -3  -4   3       1285.73       1372.55        77.45 o                         
  -2  -4   3       6011.87       5895.57       288.87 o                         
  -1  -4   3        239.69        235.14        16.69 o                         
   0  -4   3        115.30        112.99        12.44 o                         
   1  -4   3        527.76        557.56        30.34 o                         
   2  -4   3        189.82        168.98        16.34 o                         
   3  -4   3       1100.10       1069.49        44.48 o                         
   4  -4   3        222.17        164.61        15.61 o                         
   5  -4   3       3658.53       3160.54       207.54 o                         
   6  -4   3        839.13        813.25        56.15 o                         
   7  -4   3       9794.08       8548.68       495.15 o                         
   8  -4   3       2602.92       2303.62       147.35 o                         
   9  -4   3       4833.94       4635.05       286.90 o                         
  10  -4   3        955.09        898.04        71.36 o                         
  11  -4   3       2686.80       2768.56       179.76 o                         
  12  -4   3        346.27        387.62        61.83 o                         
  14  -4   3       1261.68       1495.20       212.87 o                         
 -15  -3   3       2851.48       2429.67       176.62 o                         
 -14  -3   3        351.23        321.86        59.96 o                         
 -13  -3   3        418.06        411.95        72.60 o                         
 -12  -3   3        415.28        391.85       123.64 o                         
 -11  -3   3        206.74        218.72        41.23 o                         
 -10  -3   3       1296.40       1215.66       101.62 o                         
  -9  -3   3        540.29        435.11        86.19 o                         
  -8  -3   3          3.48          7.48        18.53 o                         
  -7  -3   3       1178.01       1340.47       130.93 o                         
  -6  -3   3       7466.71       7305.76       313.56 o                         
  -5  -3   3        423.56        371.11        26.62 o                         
  -4  -3   3      14445.93      14915.30       727.57 o                         
  -3  -3   3        250.53        197.72        17.10 o                         
  -2  -3   3        616.16        587.36        31.99 o                         
  -1  -3   3       2311.49       2356.44        92.23 o                         
   0  -3   3        802.49        810.18        34.78 o                         
   1  -3   3      23274.75      25293.53      1212.89 o                         
   2  -3   3        106.76        145.80        10.90 o                         
   3  -3   3       1992.50       2171.69        94.14 o                         
   4  -3   3        114.78        145.73        12.02 o                         
   5  -3   3         66.27         57.72        16.63 o                         
   6  -3   3       3457.88       2799.89       192.28 o                         
   7  -3   3       5781.51       5335.04       321.90 o                         
   8  -3   3       2227.39       2062.60       131.97 o                         
   9  -3   3        139.98        177.72        27.87 o                         
  10  -3   3        313.89        318.94        37.84 o                         
  11  -3   3       1443.73       1434.07       102.17 o                         
  12  -3   3        263.54        299.15        41.23 o                         
  13  -3   3        381.36        510.85       118.04 o                         
  14  -3   3        535.14        591.09        90.87 o                         
  15  -3   3        481.04        405.60        69.32 o                         
 -15  -2   3        291.25        290.34        47.83 o                         
 -14  -2   3        103.19        132.75        38.39 o                         
 -13  -2   3       1663.23       1826.61       198.61 o                         
 -12  -2   3        292.79        282.95        43.96 o                         
 -11  -2   3        839.64        827.82        74.93 o                         
 -10  -2   3         25.11         56.44        29.98 o                         
  -9  -2   3        666.41        711.64        69.24 o                         
  -8  -2   3        117.08         89.34        21.69 o                         
  -7  -2   3       7173.29       7478.73       332.47 o                         
  -6  -2   3       4265.98       4252.06       206.33 o                         
  -5  -2   3      13143.92      13558.02       655.90 o                         
  -4  -2   3        326.01        437.98        26.19 o                         
  -3  -2   3       3492.37       3864.04       216.80 o                         
  -2  -2   3       1255.41       1296.51        59.70 o                         
  -1  -2   3       2836.61       3121.84       134.49 o                         
   0  -2   3       8707.59       9743.67       408.22 o                         
   1  -2   3      17589.08      18839.85      1313.13 o                         
   2  -2   3      13575.66      14328.78       597.26 o                         
   3  -2   3       2306.51       2169.07        92.56 o                         
   4  -2   3         43.24         43.28        10.92 o                         
   5  -2   3       5510.54       5086.29       409.34 o                         
   6  -2   3       1988.87       1616.83       103.83 o                         
   7  -2   3      11518.81      10883.04       645.47 o                         
   8  -2   3        805.26        741.14        55.47 o                         
   9  -2   3       2462.42       2502.92       158.16 o                         
  10  -2   3         78.11        125.12        25.48 o                         
  11  -2   3         39.45         69.98        24.85 o                         
  12  -2   3        682.94        843.82        70.36 o                         
  13  -2   3         74.23        123.96        72.37 o                         
  14  -2   3        776.25        836.02       110.08 o                         
  15  -2   3          5.44         29.98        44.50 o                         
 -15  -1   3        338.63        427.23        68.39 o                         
 -14  -1   3        745.35        819.22       127.62 o                         
 -13  -1   3          7.72         34.56        28.72 o                         
 -12  -1   3       4928.74       5347.79       333.63 o                         
 -11  -1   3         10.45         43.25        23.93 o                         
 -10  -1   3        212.59        248.18        34.46 o                         
  -9  -1   3         61.39         94.93        23.19 o                         
  -8  -1   3       2449.09       2739.22       174.69 o                         
  -7  -1   3        849.00       1003.66        65.30 o                         
  -6  -1   3       2926.51       2946.82       131.48 o                         
  -5  -1   3       1351.94       1646.15        87.63 o                         
  -4  -1   3       2457.48       2542.77       111.44 o                         
  -3  -1   3         27.97         37.86        12.21 o                         
  -2  -1   3       2507.73       3028.04       130.02 o                         
  -1  -1   3      12376.89      13246.85       639.71 o                         
   0  -1   3        143.41        106.10        14.53 o                         
   2  -1   3        191.43        268.05        15.35 o                         
   3  -1   3        313.80        274.78        16.44 o                         
   4  -1   3         33.94         46.63        10.58 o                         
   5  -1   3       4686.47       4049.56       243.08 o                         
   6  -1   3       6007.23       5352.38       320.91 o                         
   7  -1   3       4224.78       3871.82       235.30 o                         
   8  -1   3       4239.91       4150.02       204.39 o                         
   9  -1   3         46.92         52.33        17.50 o                         
  10  -1   3         23.47         19.07        16.48 o                         
  11  -1   3       2299.44       2124.01       140.69 o                         
  12  -1   3        274.89        388.47        85.25 o                         
  13  -1   3        592.50        456.65        78.22 o                         
  14  -1   3         58.99         51.53        46.84 o                         
  15  -1   3        430.93        563.92        95.09 o                         
  16  -1   3        451.53        657.60        96.49 o                         
 -15   0   3       1245.98       1800.43       220.83 o                         
 -14   0   3        227.66        190.53        38.91 o                         
 -13   0   3       2754.13       2870.93       188.92 o                         
 -12   0   3       1373.13       1530.43       149.16 o                         
 -11   0   3        554.84        687.62        70.00 o                         
 -10   0   3         68.80         85.04        23.67 o                         
  -9   0   3         27.93         59.57        19.64 o                         
  -8   0   3       2171.91       2522.94       160.11 o                         
  -7   0   3       6163.00       6438.01       275.75 o                         
  -6   0   3       7843.94       8378.63       354.16 o                         
  -5   0   3      18387.30      19449.56       935.52 o                         
  -4   0   3       3887.70       4120.77       176.15 o                         
  -3   0   3       5506.41       5884.70       285.49 o                         
  -2   0   3       4956.97       5072.60       246.66 o                         
  -1   0   3       6441.56       7476.08       462.74 o                         
   0   0   3      12475.23      14278.98       842.68 o                         
   1   0   3       1127.18       1306.76        81.15 o                         
   2   0   3        655.83        638.38        35.15 o                         
   3   0   3       3075.09       3538.92       297.39 o                         
   4   0   3       9483.20       9459.64       421.30 o                         
   5   0   3         23.60         51.10        10.35 o                         
   6   0   3      19086.74      17118.15      1425.70 o                         
   7   0   3       1130.96       1035.03        55.23 o                         
   8   0   3       5076.11       4972.05       299.68 o                         
   9   0   3       3928.55       3605.88       180.12 o                         
  10   0   3        547.03        515.88        57.69 o                         
  11   0   3        681.73        723.44        90.01 o                         
  12   0   3         12.94         -9.84        41.22 o                         
  13   0   3         63.80         75.88        52.93 o                         
  14   0   3        246.13        328.31        72.60 o                         
  15   0   3        156.77        242.12        65.58 o                         
  16   0   3         15.29         56.21        80.10 o                         
 -14   1   3         83.76         84.93        31.03 o                         
 -13   1   3       1577.66       1796.95       155.75 o                         
 -12   1   3        302.35        395.50        45.55 o                         
 -11   1   3       2571.92       2854.17       183.32 o                         
 -10   1   3        286.12        315.41        36.66 o                         
  -9   1   3        343.50        429.53        41.07 o                         
  -8   1   3       3096.09       3275.29       202.67 o                         
  -7   1   3      13067.99      13378.97       562.20 o                         
  -6   1   3       3210.54       3335.25       145.63 o                         
  -5   1   3      22136.72      23757.96       881.90 o                         
  -4   1   3       8721.86       9310.55       450.47 o                         
  -3   1   3       7575.81       7862.20       468.80 o                         
  -2   1   3       3630.22       4171.41       204.30 o                         
  -1   1   3       5992.66       6997.84       417.13 o                         
   0   1   3       1920.79       2217.37       173.29 o                         
   2   1   3       9587.17       9535.39       459.06 o                         
   3   1   3       2385.47       2597.07       157.65 o                         
   4   1   3        783.76        755.07        41.31 o                         
   5   1   3       7414.72       6306.92       236.31 o                         
   6   1   3       2686.54       2378.43       102.68 o                         
   7   1   3       6272.96       5624.13       211.75 o                         
   8   1   3        160.24        201.23        20.80 o                         
   9   1   3       4199.22       3990.92       198.24 o                         
  10   1   3       1074.19       1152.72        93.93 o                         
  11   1   3         38.88         45.83        19.20 o                         
  12   1   3        230.66        172.77        88.51 o                         
  13   1   3        635.83        577.91        80.10 o                         
  14   1   3        306.52        305.82        78.22 o                         
  15   1   3        694.35        913.77       129.28 o                         
 -15   2   3         26.19          2.34        41.69 o                         
 -14   2   3          3.17         29.51        43.09 o                         
 -13   2   3       1578.11       1719.59       118.02 o                         
 -12   2   3        798.42        918.75        72.55 o                         
 -11   2   3       9292.50       9845.88       590.27 o                         
 -10   2   3       3358.45       3616.52       225.72 o                         
  -9   2   3          9.56         32.99        15.24 o                         
  -8   2   3      12599.17      13397.59       647.99 o                         
  -7   2   3       3175.20       3238.73       126.37 o                         
  -6   2   3      17873.89      18387.70       766.01 o                         
  -5   2   3        560.40        539.37        25.52 o                         
  -3   2   3      17064.12      18458.36       765.42 o                         
  -2   2   3       6054.00       5828.06       244.88 o                         
  -1   2   3         62.20        100.49        13.80 o                         
   0   2   3       2064.76       1705.68       106.32 o                         
   2   2   3       1147.57       1209.07        96.94 o                         
   3   2   3       4030.08       4150.97       251.17 o                         
   4   2   3       4286.11       3778.87       273.85 o                         
   5   2   3       9326.98       8990.04       376.66 o                         
   6   2   3        681.87        749.51        37.36 o                         
   7   2   3      15642.31      14873.99       555.59 o                         
   8   2   3       1099.57       1055.40        57.43 o                         
   9   2   3       3485.36       3379.45       145.84 o                         
  10   2   3         33.52         35.90        18.37 o                         
  11   2   3         32.95         54.07        19.39 o                         
  12   2   3        477.76        332.66       102.35 o                         
  13   2   3        407.58        274.41       103.49 o                         
  14   2   3       1230.37       2008.82       178.00 o                         
  15   2   3       1780.57       2001.79       214.53 o                         
 -15   3   3        212.05        147.08        47.78 o                         
 -14   3   3         25.18         33.73        37.00 o                         
 -13   3   3       1532.39       1498.47       104.54 o                         
 -12   3   3       6202.78       6486.76       393.21 o                         
 -11   3   3       5321.22       5621.44       341.71 o                         
 -10   3   3       3116.66       3307.58       284.28 o                         
  -9   3   3        122.65        149.18        18.16 o                         
  -8   3   3       1988.72       1963.73       101.76 o                         
  -7   3   3       5904.16       5912.04       356.02 o                         
  -6   3   3       4343.27       4247.08       162.83 o                         
  -5   3   3      25195.30      24656.68       916.76 o                         
  -4   3   3      20840.20      20194.21       751.02 o                         
  -3   3   3       7239.46       7310.99       307.06 o                         
  -2   3   3       4323.34       4479.01       219.92 o                         
  -1   3   3        477.88        487.79        21.99 o                         
   0   3   3      15849.53      15966.62       664.72 o                         
   1   3   3       8502.50       8362.20       405.06 o                         
   2   3   3      13755.96      12369.05       514.56 o                         
   3   3   3      12327.13      11702.32       909.56 o                         
   4   3   3       8952.27       8055.54       509.58 o                         
   5   3   3       4059.03       4107.91       205.83 o                         
   6   3   3       2551.34       2131.40        96.22 o                         
   7   3   3       7618.32       6944.78       342.71 o                         
   8   3   3        408.61        399.58        39.61 o                         
   9   3   3        629.75        641.28        49.14 o                         
  10   3   3        128.98        157.05        29.80 o                         
  11   3   3        688.88        575.25       129.73 o                         
  12   3   3       1061.44        937.71       171.91 o                         
  13   3   3         31.43         21.71        33.02 o                         
  14   3   3       3899.22       4398.06       281.16 o                         
  15   3   3        424.86        420.12        90.40 o                         
 -15   4   3        295.11        244.46        55.27 o                         
 -14   4   3        327.37        315.11        36.65 o                         
 -13   4   3        748.58        713.34        64.42 o                         
 -12   4   3       5328.36       5272.32       321.35 o                         
 -11   4   3       3263.38       3243.39       201.44 o                         
 -10   4   3         91.81        112.38        17.99 o                         
  -9   4   3        521.45        632.27        41.33 o                         
  -8   4   3       1064.02       1092.23       105.37 o                         
  -7   4   3       5087.70       5103.49       307.30 o                         
  -6   4   3       1070.38       1020.75        43.64 o                         
  -5   4   3      27935.12      27180.79      1011.09 o                         
  -4   4   3        195.44        209.21        13.33 o                         
  -3   4   3       7217.22       7233.43       304.84 o                         
  -2   4   3       1027.34       1097.78        44.87 o                         
  -1   4   3         78.98         82.80         7.98 o                         
   0   4   3         84.65         73.51         9.79 o                         
   1   4   3       4877.16       4593.30       196.69 o                         
   2   4   3       3213.50       3032.13       130.66 o                         
   3   4   3      35690.35      33123.74      1373.64 o                         
   4   4   3        371.00        310.57        19.14 o                         
   5   4   3      17621.95      16797.11       809.75 o                         
   6   4   3       2177.49       1956.78       102.83 o                         
   7   4   3        270.67        243.42        25.28 o                         
   8   4   3          8.42         26.43        17.82 o                         
   9   4   3        128.58        109.67        34.66 o                         
  10   4   3       2153.61       1908.16       134.78 o                         
  11   4   3       4984.26       4287.26       338.14 o                         
  12   4   3          8.95         -3.45        27.06 o                         
  13   4   3          5.46         24.65        31.42 o                         
  14   4   3       3161.67       3245.20       449.86 o                         
  15   4   3       1651.92       1474.88       181.74 o                         
 -13   5   3       1414.24       1412.35       122.96 o                         
 -12   5   3         95.38         69.31        19.65 o                         
 -11   5   3       1156.05       1085.20        64.91 o                         
 -10   5   3       1566.84       1541.17        87.23 o                         
  -9   5   3        191.67        176.86        27.21 o                         
  -8   5   3        531.01        470.66        35.49 o                         
  -7   5   3       1037.01        930.40        52.25 o                         
  -6   5   3       1291.27       1390.91        64.68 o                         
  -5   5   3       3594.14       3328.22       143.39 o                         
  -4   5   3      12837.45      12279.95       695.28 o                         
  -3   5   3       7576.75       7551.54       318.66 o                         
  -2   5   3       1005.97       1021.13        58.05 o                         
  -1   5   3       3333.44       3158.53       122.68 o                         
   0   5   3       2780.99       2593.36       102.28 o                         
   1   5   3      15029.61      13913.62       707.86 o                         
   2   5   3      29685.63      26510.40       984.18 o                         
   3   5   3       1449.67       1192.55        53.84 o                         
   4   5   3      42911.68      39405.61      2142.58 o                         
   5   5   3       5739.35       5625.19       246.28 o                         
   6   5   3       2910.13       2795.71       146.47 o                         
   7   5   3       4824.79       4346.02       224.00 o                         
   8   5   3        191.73        242.88        45.65 o                         
   9   5   3        798.50        752.21        68.55 o                         
  10   5   3        110.25         81.29        30.83 o                         
  11   5   3       1228.32       1120.12        95.24 o                         
  12   5   3       1711.35       1469.19       118.67 o                         
  13   5   3        358.72        223.43        81.03 o                         
  14   5   3         38.85         24.41        32.92 o                         
  15   5   3       2897.67       2661.51       499.25 o                         
 -13   6   3         39.84         10.31        21.08 o                         
 -12   6   3       1324.59       1315.15       122.72 o                         
 -11   6   3        720.04        742.12        61.42 o                         
 -10   6   3       1280.87       1205.50        69.22 o                         
  -9   6   3       1391.05       1395.81        76.98 o                         
  -8   6   3       1020.97       1036.31        65.96 o                         
  -7   6   3         25.51         35.31         9.99 o                         
  -6   6   3        616.29        629.39        33.97 o                         
  -5   6   3       2990.32       2807.73       125.00 o                         
  -4   6   3       2342.52       2386.28       113.64 o                         
  -3   6   3      15635.10      15165.62       566.32 o                         
  -2   6   3       2237.90       2227.33        89.48 o                         
  -1   6   3       9187.47       9105.24       342.51 o                         
   0   6   3      13033.61      12483.67       536.55 o                         
   1   6   3       4880.70       4681.96       203.93 o                         
   2   6   3      24921.45      23532.33       875.77 o                         
   3   6   3      18317.16      17095.65       642.76 o                         
   4   6   3      10880.65      10109.33       383.57 o                         
   5   6   3       5112.87       5147.49       223.23 o                         
   6   6   3       3009.94       2831.72       145.99 o                         
   7   6   3         27.18         24.00        15.47 o                         
   8   6   3          7.09         -6.08        21.27 o                         
   9   6   3        116.15         94.05        30.46 o                         
  10   6   3        512.04        470.85        58.33 o                         
  11   6   3        307.66        285.42        50.80 o                         
  12   6   3        615.51        562.30        71.58 o                         
  13   6   3        186.07        177.13        49.16 o                         
  14   6   3       1642.99       1641.13       131.75 o                         
  15   6   3        338.93        400.47        59.83 o                         
 -12   7   3        644.56        633.71        79.16 o                         
 -11   7   3        614.87        455.90        63.24 o                         
 -10   7   3        383.12        316.60        73.54 o                         
  -9   7   3       2763.79       2694.33       235.82 o                         
  -8   7   3        793.58        781.21        64.24 o                         
  -7   7   3       2896.44       2626.09       203.27 o                         
  -6   7   3        528.07        542.39        40.34 o                         
  -5   7   3        689.05        764.50        54.05 o                         
  -4   7   3       3046.39       3077.52       143.79 o                         
  -3   7   3        858.61        847.76        41.34 o                         
  -2   7   3      12802.84      11872.04       447.47 o                         
  -1   7   3        435.33        350.85        23.44 o                         
   0   7   3       3834.79       3186.79       151.23 o                         
   1   7   3      17205.08      15620.18       787.16 o                         
   2   7   3       5017.53       4763.65       204.49 o                         
   3   7   3      22600.47      21628.85       809.22 o                         
   4   7   3         38.13         28.69        11.46 o                         
   5   7   3      22278.04      21912.94       867.42 o                         
   6   7   3        453.88        518.43        44.42 o                         
   7   7   3       2287.53       2312.04       124.09 o                         
   8   7   3          1.06          8.60        24.40 o                         
   9   7   3        427.59        409.01        52.97 o                         
  10   7   3       1169.47       1174.14       141.67 o                         
  11   7   3        202.11        199.80        45.40 o                         
  12   7   3       1359.02       1381.48       124.15 o                         
  13   7   3       1269.95       1217.30       108.67 o                         
  14   7   3        861.04        932.47        95.99 o                         
 -12   8   3        810.99        781.68        78.69 o                         
 -11   8   3        101.78         70.81        74.71 o                         
 -10   8   3       2871.06       3083.21       269.76 o                         
  -9   8   3        427.70        386.96        69.32 o                         
  -8   8   3        746.85        786.37        84.31 o                         
  -7   8   3        794.21        856.63        91.34 o                         
  -6   8   3        623.59        605.61        92.98 o                         
  -5   8   3        403.03        411.11        58.82 o                         
  -4   8   3         57.88         43.01        16.99 o                         
  -3   8   3      13450.02      12735.89       482.73 o                         
  -2   8   3         73.51         55.43        14.50 o                         
  -1   8   3       4835.50       4704.31       301.78 o                         
   0   8   3        881.89       1019.70        66.98 o                         
   1   8   3       6584.36       5814.31       280.08 o                         
   2   8   3       1567.04       1409.85        75.79 o                         
   3   8   3       2744.62       2865.45       131.23 o                         
   4   8   3      12227.92      12180.00       517.92 o                         
   5   8   3       3992.61       3769.04       169.10 o                         
   6   8   3        992.84        885.77        58.64 o                         
   7   8   3        843.97        864.71        59.04 o                         
   8   8   3          1.80         -5.70        25.30 o                         
   9   8   3       5014.32       5313.69       378.43 o                         
  10   8   3        193.81        226.36        46.01 o                         
  11   8   3       1740.30       1772.51       157.60 o                         
  12   8   3        738.69        755.75        84.72 o                         
  13   8   3       2182.89       2317.83       167.55 o                         
  14   8   3         75.97        129.93        42.15 o                         
 -12   9   3        751.28        430.42        96.49 o                         
 -11   9   3       1148.30        876.30        97.19 o                         
 -10   9   3        545.64        510.53       121.55 o                         
  -9   9   3       7589.10       7628.79       804.63 o                         
  -8   9   3        181.35        172.83        55.51 o                         
  -7   9   3       2701.96       2546.62       169.72 o                         
  -6   9   3         28.91         22.47        24.08 o                         
  -5   9   3        108.35         76.10        28.74 o                         
  -4   9   3       8763.19       8143.70       821.96 o                         
  -3   9   3       1519.55       1420.94       120.68 o                         
  -2   9   3       5268.02       4994.19       296.30 o                         
  -1   9   3        519.19        580.59        34.54 o                         
   0   9   3        537.17        578.43        38.47 o                         
   1   9   3       3424.46       3234.32       131.50 o                         
   2   9   3        483.27        649.09        57.36 o                         
   3   9   3         28.46         15.65        11.36 o                         
   4   9   3       6761.40       6370.94       280.53 o                         
   5   9   3        609.88        609.90        46.19 o                         
   6   9   3       1063.00       1043.85        89.79 o                         
   7   9   3       1857.18       1844.97       145.41 o                         
   8   9   3       5317.34       5315.03       331.49 o                         
   9   9   3       2318.42       2438.95       238.87 o                         
  10   9   3       5178.56       5454.15       344.42 o                         
  11   9   3        545.92        432.29        89.47 o                         
  12   9   3       2657.31       2767.22       192.22 o                         
  13   9   3        144.48        123.75        41.73 o                         
 -11  10   3        291.98        217.34        81.03 o                         
 -10  10   3       1527.03       1438.42       110.02 o                         
  -9  10   3       4356.84       4420.92       281.16 o                         
  -8  10   3       6727.63       6605.83       407.59 o                         
  -7  10   3        302.20        238.90        40.96 o                         
  -6  10   3       4519.95       4740.49       418.71 o                         
  -5  10   3       1728.06       1738.94       147.76 o                         
  -4  10   3       1426.13       1569.54       270.01 o                         
  -3  10   3       4776.14       5029.20       295.42 o                         
  -2  10   3        569.96        526.89        52.88 o                         
  -1  10   3        157.65        197.65        25.45 o                         
   0  10   3       1738.29       1689.60        83.08 o                         
   1  10   3        556.22        507.59        36.09 o                         
   2  10   3        424.23        483.85        48.13 o                         
   3  10   3       3641.30       3971.15       210.16 o                         
   4  10   3        137.69        137.83        38.87 o                         
   5  10   3        207.50        242.28        29.25 o                         
   6  10   3       4293.45       4570.29       285.66 o                         
   7  10   3        906.11        947.80        66.48 o                         
   8  10   3      11352.67      11455.62       691.15 o                         
   9  10   3        310.09        302.60        47.17 o                         
  10  10   3       4173.38       4338.46       284.06 o                         
  11  10   3       1915.22       1879.11       141.02 o                         
  12  10   3         47.50         45.93        36.86 o                         
  13  10   3       2724.81       2752.77       199.03 o                         
 -11  11   3         67.45          7.03        60.89 o                         
 -10  11   3        630.79        466.96        96.96 o                         
  -9  11   3        128.10        120.38        37.94 o                         
  -8  11   3       1111.04       1118.01        92.60 o                         
  -7  11   3         55.25         29.96        30.83 o                         
  -6  11   3       4676.38       4745.00       298.05 o                         
  -5  11   3       2715.76       2828.52       186.44 o                         
  -4  11   3       2790.15       2865.79       187.89 o                         
  -3  11   3        598.99        597.17        92.28 o                         
  -2  11   3        358.45        382.02        37.28 o                         
  -1  11   3        161.09        152.35        24.15 o                         
   0  11   3         76.21        118.18        20.90 o                         
   1  11   3         50.29         63.31        16.27 o                         
   2  11   3        770.52        704.26        72.85 o                         
   3  11   3        616.85        698.24        71.15 o                         
   4  11   3       1120.50       1290.58       105.17 o                         
   5  11   3       3849.99       3838.64       199.21 o                         
   6  11   3       2448.31       2521.37       137.96 o                         
   7  11   3       1470.78       1512.97        92.66 o                         
   8  11   3       5905.95       5990.19       372.88 o                         
   9  11   3       2791.68       2741.53       187.30 o                         
  10  11   3        860.57        882.03        94.15 o                         
  11  11   3        365.31        357.82        51.08 o                         
  12  11   3       1102.93       1087.66        96.15 o                         
 -11  12   3          2.25        -51.99        51.99 o                         
 -10  12   3        227.86        213.59        72.14 o                         
  -9  12   3        269.97        215.64        38.36 o                         
  -8  12   3        177.75        172.84        74.48 o                         
  -7  12   3         12.10        -27.73        27.73 o                         
  -6  12   3       3625.92       3951.15       253.51 o                         
  -5  12   3         50.37         31.87        31.42 o                         
  -4  12   3       7290.66       7689.71       471.09 o                         
  -3  12   3        140.46        148.23        34.60 o                         
  -2  12   3       1055.95       1156.59        91.42 o                         
  -1  12   3       4090.10       4555.17       233.05 o                         
   0  12   3        142.71        195.92        25.76 o                         
   1  12   3       5009.41       5380.29       337.90 o                         
   2  12   3        100.44        113.74        38.20 o                         
   3  12   3        183.83        210.88        43.11 o                         
   4  12   3       3025.33       3338.86       222.86 o                         
   5  12   3       4616.17       4978.35       319.09 o                         
   6  12   3       1245.57       1325.82       113.09 o                         
   7  12   3       3685.13       3801.57       199.84 o                         
   8  12   3        137.11         85.25        36.07 o                         
   9  12   3       1511.69       1544.35       117.65 o                         
  10  12   3         47.54         28.97        30.22 o                         
  11  12   3         33.57         56.21        61.36 o                         
 -10  13   3        170.11        118.51        59.96 o                         
  -9  13   3        355.21        373.40        49.39 o                         
  -8  13   3         36.60         19.25        28.49 o                         
  -7  13   3        672.90        762.70        74.14 o                         
  -6  13   3        233.76        250.88        61.57 o                         
  -5  13   3         87.65        102.87        42.86 o                         
  -4  13   3       5244.60       5858.84       364.59 o                         
  -3  13   3        732.21        722.46        71.78 o                         
  -2  13   3         10.83          2.34        24.54 o                         
  -1  13   3       7935.80       8906.40       540.67 o                         
   0  13   3       2629.73       2666.60       143.63 o                         
   1  13   3       4548.36       4695.20       299.33 o                         
   2  13   3       3136.21       3424.83       227.28 o                         
   3  13   3       3430.30       3680.64       243.55 o                         
   4  13   3        152.42        154.76        43.88 o                         
   5  13   3        358.71        329.63        55.24 o                         
   6  13   3       1450.84       1656.22       192.02 o                         
   7  13   3       1212.97       1422.89       172.84 o                         
   8  13   3        786.18        811.66       126.94 o                         
   9  13   3        182.90        187.36        74.01 o                         
  10  13   3       1214.03       1272.06       163.94 o                         
  -9  14   3        627.87        657.24        67.33 o                         
  -8  14   3        966.02        959.36        81.49 o                         
  -7  14   3        698.78        698.04        70.35 o                         
  -6  14   3          3.48         31.11        39.81 o                         
  -5  14   3       1370.66       1529.37       117.08 o                         
  -4  14   3        864.02        965.99       105.39 o                         
  -3  14   3       2891.18       2946.68       199.29 o                         
  -2  14   3         26.15         55.46        28.34 o                         
  -1  14   3        776.67        726.54        67.20 o                         
   0  14   3       1667.51       1078.65       110.54 o                         
   1  14   3         23.71         52.89        32.79 o                         
   2  14   3       1234.38       1406.42       113.42 o                         
   3  14   3       1674.23       1954.60       145.80 o                         
   4  14   3       1070.69       1147.01       105.27 o                         
   5  14   3       2571.17       2932.19       207.59 o                         
   6  14   3        166.72        208.56        79.37 o                         
   7  14   3          9.07         67.92        58.55 o                         
   8  14   3        142.39        171.91        75.88 o                         
   9  14   3        816.40        860.84       135.84 o                         
  -8  15   3        992.28        977.20       100.01 o                         
  -7  15   3         40.43         27.82        26.43 o                         
  -6  15   3        173.63        158.32        37.26 o                         
  -5  15   3        152.65        195.29        42.17 o                         
  -4  15   3       1145.69       1245.30       100.44 o                         
  -3  15   3        236.58        225.20        40.50 o                         
  -2  15   3         47.26         92.06        28.19 o                         
  -1  15   3        950.77       1107.69       148.49 o                         
   0  15   3        287.61        209.85        68.39 o                         
   1  15   3         25.51         56.21        60.89 o                         
   2  15   3        557.52        702.96        76.56 o                         
   3  15   3         31.64         88.57        37.47 o                         
   4  15   3       4571.76       5167.24       339.08 o                         
   5  15   3         39.86         55.51        50.59 o                         
   6  15   3        798.43        898.37        88.35 o                         
   7  15   3        632.63        768.57       126.47 o                         
   8  15   3        266.24        238.84        65.58 o                         
  -6  16   3          5.28         -2.34        39.81 o                         
  -5  16   3        460.80        615.68        71.70 o                         
  -4  16   3       1014.35       1094.30        91.18 o                         
  -3  16   3        182.97        394.31       105.63 o                         
  -2  16   3          2.33         26.23        51.53 o                         
  -1  16   3        635.87        941.88       135.84 o                         
   0  16   3         22.87         46.84        58.08 o                         
   1  16   3        491.79        712.36       122.25 o                         
   2  16   3        383.29        427.14        86.66 o                         
   3  16   3         88.40         94.13        37.55 o                         
   4  16   3       1376.34       1439.77       115.78 o                         
   5  16   3        320.15        322.87       100.45 o                         
   6  16   3       1024.91       1239.48       248.70 o                         
  -3  17   3        505.16        710.01       107.27 o                         
  -2  17   3        648.72        743.27       119.44 o                         
  -1  17   3        112.82         76.82        53.87 o                         
   0  17   3         74.50        111.95        58.08 o                         
   1  17   3         78.40        127.41        59.96 o                         
   2  17   3         30.64         73.07        54.80 o                         
   3  17   3         27.13         91.34        63.24 o                         
  -4 -15   4        476.85        572.35       103.05 o                         
  -3 -15   4       1563.28       1771.34       202.35 o                         
  -2 -15   4       1312.79       1337.64       171.44 o                         
  -1 -15   4        449.47        495.53       105.86 o                         
   0 -15   4         20.20         -1.87        55.27 o                         
   1 -15   4       1459.18       1727.81       131.14 o                         
   2 -15   4        121.03        154.19        34.47 o                         
   3 -15   4        127.28        120.78        34.12 o                         
   4 -15   4        766.29        929.23       137.24 o                         
   5 -15   4        852.08       1024.00       120.85 o                         
  -6 -14   4        626.17        535.59        71.66 o                         
  -5 -14   4       1153.52       1342.40       113.35 o                         
  -4 -14   4       1210.86       1379.32       180.34 o                         
  -3 -14   4       3250.51       3569.37       350.32 o                         
  -2 -14   4       1295.40       1370.42       182.21 o                         
  -1 -14   4        235.45        219.68        77.76 o                         
   0 -14   4       1061.38       1094.68        91.24 o                         
   1 -14   4         31.10         31.93        26.29 o                         
   2 -14   4       1132.45       1219.55       148.93 o                         
   3 -14   4        133.91        153.04        37.38 o                         
   4 -14   4         36.93         66.68        32.82 o                         
   5 -14   4       1541.40       1683.83       126.28 o                         
   6 -14   4         56.80         55.68        39.35 o                         
   7 -14   4       1904.66       3179.23       282.87 o                         
  -8 -13   4        503.42        417.77        75.88 o                         
  -7 -13   4        306.72        308.66        52.07 o                         
  -6 -13   4       2809.75       2916.56       223.88 o                         
  -5 -13   4        522.56        565.99        69.49 o                         
  -4 -13   4       2400.48       2552.47       180.39 o                         
  -3 -13   4        750.28        890.82       144.74 o                         
  -2 -13   4       1097.62       1171.48        99.53 o                         
  -1 -13   4       3755.69       3877.12       336.27 o                         
   0 -13   4        155.60        145.24        35.35 o                         
   1 -13   4        638.59        692.58        70.92 o                         
   2 -13   4        350.33        381.24        61.83 o                         
   3 -13   4        208.23        263.62        45.80 o                         
   4 -13   4        505.52        664.66        71.17 o                         
   5 -13   4        578.82        603.87        67.35 o                         
   6 -13   4       1623.37       1594.16       118.64 o                         
   7 -13   4       2036.17       3666.80       321.75 o                         
  -9 -12   4        220.47        220.91        78.20 o                         
  -8 -12   4        110.17        157.75        52.74 o                         
  -7 -12   4       2941.46       3226.69       174.64 o                         
  -6 -12   4         54.76         25.44        24.48 o                         
  -5 -12   4        765.49        731.09        68.85 o                         
  -4 -12   4        181.56        163.20        42.92 o                         
  -3 -12   4         89.70         65.16        38.26 o                         
  -2 -12   4       2634.98       2920.46       158.70 o                         
  -1 -12   4       1108.39       1146.29        91.85 o                         
   0 -12   4        184.42        201.84        36.44 o                         
   1 -12   4         91.61         97.94        31.13 o                         
   2 -12   4        654.95        753.65        73.85 o                         
   3 -12   4        152.88        159.86        36.91 o                         
   4 -12   4       1628.12       1803.65       130.51 o                         
   5 -12   4        851.90        904.94        81.50 o                         
   6 -12   4       3457.54       3651.04       237.49 o                         
   7 -12   4         22.88         17.80        44.97 o                         
   8 -12   4         39.04         10.77        48.71 o                         
   9 -12   4       1480.87       1717.00       178.93 o                         
  10 -12   4         80.69         53.40        48.25 o                         
 -10 -11   4         95.59        101.85        36.68 o                         
  -9 -11   4         13.40         32.32        32.41 o                         
  -8 -11   4        493.95        501.29        60.41 o                         
  -7 -11   4       1155.61       1103.37       114.54 o                         
  -6 -11   4        646.89        611.08        88.50 o                         
  -5 -11   4         65.24         71.18        27.28 o                         
  -4 -11   4        120.97        119.84        27.24 o                         
  -3 -11   4       1326.91       1296.56        68.31 o                         
  -2 -11   4       2907.42       2938.14       134.68 o                         
  -1 -11   4       1993.69       2085.66       116.17 o                         
   0 -11   4        195.46        149.04        31.97 o                         
   1 -11   4        949.89       1005.63        83.69 o                         
   2 -11   4         88.14         74.65        28.08 o                         
   3 -11   4       1839.13       1951.15       136.40 o                         
   4 -11   4        281.30        232.77        38.20 o                         
   5 -11   4       4934.88       5255.56       326.84 o                         
   6 -11   4         24.33         25.57        24.29 o                         
   7 -11   4        429.47        481.12        52.37 o                         
   8 -11   4       1291.75       2317.45       203.29 o                         
   9 -11   4        815.75        754.98       112.42 o                         
  10 -11   4        914.52       1049.61       133.96 o                         
  11 -11   4         19.44        -21.08        46.84 o                         
 -11 -10   4          2.44        -11.13        29.74 o                         
 -10 -10   4       1034.83        890.89       134.67 o                         
  -8 -10   4       1680.34       1837.72       189.25 o                         
  -7 -10   4       1715.23       1658.13       103.60 o                         
  -6 -10   4          6.51         -7.16        23.50 o                         
  -5 -10   4        211.29        207.64        33.61 o                         
  -4 -10   4       2353.96       2202.70       104.46 o                         
  -3 -10   4        353.65        302.20        26.70 o                         
  -2 -10   4        351.80        296.80        26.05 o                         
  -1 -10   4       2262.86       2159.30       118.29 o                         
   0 -10   4        415.36        383.60        36.32 o                         
   1 -10   4        135.42        135.62        29.35 o                         
   2 -10   4       3667.46       3475.23       222.25 o                         
   3 -10   4        626.98        637.56        59.67 o                         
   4 -10   4       3695.43       3619.13       229.44 o                         
   5 -10   4        412.33        399.39        48.48 o                         
   6 -10   4       5985.89       5719.85       350.72 o                         
   7 -10   4        140.65        205.42        34.64 o                         
   9 -10   4        621.74        652.92        98.37 o                         
  10 -10   4        185.18        143.80        65.58 o                         
  11 -10   4        508.94        483.35        89.47 o                         
  12 -10   4         87.89         59.02        60.42 o                         
 -12  -9   4        347.99        377.73        52.50 o                         
 -11  -9   4       2468.54       2529.44       332.31 o                         
 -10  -9   4        212.84        213.25        80.07 o                         
  -9  -9   4       2164.32       2183.58       362.99 o                         
  -8  -9   4         41.15         64.97        28.97 o                         
  -7  -9   4       2364.44       2330.83       164.31 o                         
  -6  -9   4        416.27        360.62        41.72 o                         
  -5  -9   4       3557.78       3243.28       146.59 o                         
  -4  -9   4         35.10         35.02        13.61 o                         
  -3  -9   4       1110.85       1095.44        58.53 o                         
  -2  -9   4       2614.15       2409.20       128.74 o                         
  -1  -9   4        895.77        796.30        53.07 o                         
   0  -9   4        637.63        613.93        64.17 o                         
   1  -9   4        488.29        502.80        49.50 o                         
   2  -9   4       2250.09       2139.91       244.72 o                         
   3  -9   4        854.67        698.55        61.22 o                         
   4  -9   4        259.82        273.50        50.12 o                         
   5  -9   4       2265.39       2088.71       258.77 o                         
   6  -9   4       2635.39       2668.48       171.86 o                         
   7  -9   4         69.05         62.59        22.89 o                         
   8  -9   4        821.06        962.41        75.07 o                         
   9  -9   4        296.06        340.49        73.54 o                         
  10  -9   4       1942.03       2190.52       224.84 o                         
  11  -9   4        501.65        434.64        89.47 o                         
  12  -9   4       1045.51       1083.34       148.49 o                         
 -13  -8   4       1958.34       1468.32       164.41 o                         
 -12  -8   4       1422.97       1064.13       139.59 o                         
 -11  -8   4       2357.43       2431.04       440.26 o                         
  -8  -8   4       2372.43       2596.49       186.81 o                         
  -7  -8   4       1956.27       1939.36       136.42 o                         
  -6  -8   4       3135.78       2933.16       133.90 o                         
  -5  -8   4        121.55        137.53        17.75 o                         
  -4  -8   4       1756.68       1540.60        77.12 o                         
  -3  -8   4         42.29         37.62        13.96 o                         
  -2  -8   4        422.38        377.97        35.36 o                         
  -1  -8   4          3.31          3.80        12.79 o                         
   0  -8   4       1307.17        915.96        82.55 o                         
   1  -8   4       1385.88       1210.41        76.18 o                         
   2  -8   4        829.20        755.28        54.02 o                         
   3  -8   4        615.78        533.31        86.42 o                         
   4  -8   4        121.64        112.96        24.51 o                         
   5  -8   4       3371.37       3172.25       351.75 o                         
   6  -8   4        283.74        232.34        33.01 o                         
   7  -8   4       2718.73       2535.22       162.67 o                         
   8  -8   4         64.44         29.98        44.03 o                         
   9  -8   4       1433.74       1342.79       152.70 o                         
  10  -8   4       1396.68       1484.25       169.56 o                         
  11  -8   4        114.30        157.85        71.67 o                         
  12  -8   4        401.70        423.39        93.68 o                         
  13  -8   4        821.87        832.74       127.88 o                         
 -13  -7   4        615.83        599.38        94.15 o                         
 -12  -7   4       7416.39       7794.78       931.81 o                         
 -11  -7   4         19.77         16.67        37.81 o                         
 -10  -7   4        908.05       1055.18       154.08 o                         
  -9  -7   4       2165.38       2428.66       326.90 o                         
  -8  -7   4       1143.01       1379.29       113.60 o                         
  -7  -7   4         44.38         62.55        13.27 o                         
  -6  -7   4       2422.39       2566.46       135.45 o                         
  -5  -7   4         21.76         18.29        21.60 o                         
  -4  -7   4       5870.01       5548.89       224.60 o                         
  -3  -7   4        646.74        628.55        39.14 o                         
  -2  -7   4          8.51         10.40        10.74 o                         
  -1  -7   4       3591.48       3255.38       167.37 o                         
   0  -7   4       1378.08       1250.64        57.32 o                         
   1  -7   4        494.18        492.52        36.23 o                         
   2  -7   4        296.52        300.12        40.15 o                         
   3  -7   4       5798.55       5496.30       276.44 o                         
   4  -7   4        414.46        331.07        30.82 o                         
   5  -7   4         54.76         49.54        18.41 o                         
   6  -7   4        791.90        759.70        59.62 o                         
   7  -7   4       4773.95       4552.65       486.40 o                         
   8  -7   4        369.09        429.09        75.88 o                         
   9  -7   4       1141.07       1203.97       140.03 o                         
  10  -7   4         13.66        -13.04        31.62 o                         
  11  -7   4       2015.37       1705.29       191.11 o                         
  12  -7   4        196.48         89.93        62.77 o                         
  13  -7   4        809.12        506.77        94.15 o                         
  14  -7   4       1846.76       1352.16       167.22 o                         
 -14  -6   4       2942.96       2245.79       226.71 o                         
 -13  -6   4       1478.52       1332.50       240.97 o                         
 -12  -6   4       2255.51       2512.58       283.83 o                         
 -11  -6   4        739.60        912.01        91.30 o                         
 -10  -6   4        576.69        555.25        69.80 o                         
  -9  -6   4       2071.72       2249.67       158.13 o                         
  -8  -6   4        644.07        705.78        50.71 o                         
  -7  -6   4       9917.74       9941.48       565.35 o                         
  -6  -6   4        739.47        803.36        45.11 o                         
  -5  -6   4      13394.35      13846.05       591.02 o                         
  -4  -6   4       6210.03       6196.85       270.53 o                         
  -3  -6   4         51.33         63.61        12.67 o                         
  -2  -6   4      10044.36       9879.22       420.71 o                         
  -1  -6   4        160.42        153.27        15.22 o                         
   0  -6   4       5427.97       4928.01       191.09 o                         
   1  -6   4       4292.74       3778.29       167.41 o                         
   2  -6   4        654.60        533.80        33.49 o                         
   3  -6   4       1061.46       1072.54        54.71 o                         
   4  -6   4        777.36        667.43        87.33 o                         
   5  -6   4         27.78         26.22         9.86 o                         
   6  -6   4       5356.92       5161.89       312.28 o                         
   7  -6   4        841.33        716.99        56.19 o                         
   8  -6   4       1501.40       1436.84       100.84 o                         
   9  -6   4         93.53         49.65        45.44 o                         
  10  -6   4       1525.70       1260.56       132.07 o                         
  11  -6   4        573.10        474.32        88.30 o                         
  12  -6   4       1445.76       1165.63       258.77 o                         
  14  -6   4       1538.66       1610.25       179.87 o                         
 -14  -5   4        266.25        178.35        47.45 o                         
 -13  -5   4       2542.44       2112.29       213.59 o                         
 -12  -5   4        396.25        450.05        61.49 o                         
 -11  -5   4          1.31        -16.90        52.93 o                         
 -10  -5   4        398.43        485.23        64.93 o                         
  -9  -5   4         55.89         77.95        33.05 o                         
  -8  -5   4        629.44        774.20        60.82 o                         
  -7  -5   4      11932.65      13565.58       810.36 o                         
  -6  -5   4       3825.18       4204.98       224.36 o                         
  -5  -5   4       8272.82       8950.49       446.51 o                         
  -4  -5   4         28.12         24.17         8.76 o                         
  -3  -5   4      10231.04      10088.75       393.44 o                         
  -2  -5   4      12290.09      12489.32       470.95 o                         
  -1  -5   4       9218.54       8822.51       335.24 o                         
   0  -5   4       2585.10       2398.73       142.08 o                         
   1  -5   4       6766.18       6242.55       267.18 o                         
   2  -5   4       8015.37       7482.42       319.15 o                         
   3  -5   4       2949.29       3208.55       140.94 o                         
   4  -5   4        839.34        676.24        35.75 o                         
   5  -5   4        552.35        463.73        84.31 o                         
   6  -5   4       2482.44       2415.78       152.50 o                         
   7  -5   4         50.13         67.45        34.66 o                         
   8  -5   4       2017.61       1940.52       157.15 o                         
   9  -5   4       2648.34       2301.25       352.43 o                         
  10  -5   4       5744.16       5503.38       723.15 o                         
  11  -5   4          0.50        -20.33        24.31 o                         
  12  -5   4        580.05        546.45        73.07 o                         
  13  -5   4       4562.12       4483.89       284.05 o                         
  14  -5   4          6.59          0.94        39.35 o                         
 -14  -4   4       3386.72       2952.99       204.42 o                         
 -13  -4   4         32.24         41.68        36.36 o                         
 -12  -4   4        188.33        228.27        46.36 o                         
 -11  -4   4          5.47          0.41        30.57 o                         
 -10  -4   4       1647.56       1824.84       179.38 o                         
  -9  -4   4       1996.30       2121.48       148.74 o                         
  -8  -4   4        628.47        756.70        59.62 o                         
  -7  -4   4       1040.39       1117.07        85.45 o                         
  -6  -4   4       3186.88       3145.32       144.47 o                         
  -5  -4   4       6123.40       6671.72       333.49 o                         
  -4  -4   4       8740.71       8509.87       421.44 o                         
  -3  -4   4      19396.04      19532.16      1026.89 o                         
  -2  -4   4       1596.30       1575.61        73.29 o                         
  -1  -4   4         99.79        138.03        12.39 o                         
   0  -4   4      14154.14      14353.16       536.80 o                         
   1  -4   4       3448.49       3609.49       156.53 o                         
   2  -4   4       4417.62       4514.63       195.26 o                         
   3  -4   4        136.87         94.30        14.00 o                         
   4  -4   4       1707.33       1636.90        65.59 o                         
   5  -4   4       1789.53       1558.88        81.08 o                         
   6  -4   4        240.55        209.82        19.37 o                         
   7  -4   4       2911.42       2700.94       169.70 o                         
   8  -4   4       2529.07       2162.16       295.54 o                         
   9  -4   4        250.67        181.98        31.14 o                         
  10  -4   4       2068.87       1837.27       125.81 o                         
  11  -4   4          8.41         19.95        26.40 o                         
  12  -4   4        221.53        197.25        38.05 o                         
  13  -4   4        329.25        302.55        59.96 o                         
  14  -4   4        663.33        680.08        93.68 o                         
  15  -4   4        966.53       1054.76       120.38 o                         
 -15  -3   4        887.29        787.86        85.08 o                         
 -14  -3   4       1011.40        811.93        85.44 o                         
 -13  -3   4        459.70        500.78        81.50 o                         
 -12  -3   4        424.86        376.82        93.92 o                         
 -11  -3   4        144.31        100.13        34.53 o                         
 -10  -3   4        542.78        657.15        92.96 o                         
  -9  -3   4        674.28        877.77       154.55 o                         
  -8  -3   4          5.89         29.90        32.79 o                         
  -7  -3   4        385.07        326.36        44.20 o                         
  -6  -3   4      16378.78      17239.05       837.12 o                         
  -5  -3   4         13.74         31.78        11.03 o                         
  -4  -3   4      28487.01      27201.14      1579.05 o                         
  -3  -3   4         18.96         13.74        10.23 o                         
  -2  -3   4      17789.86      19353.17       804.05 o                         
  -1  -3   4      22543.79      23228.40       969.54 o                         
   0  -3   4       4411.19       4600.79       175.30 o                         
   2  -3   4       9104.74       9643.89       402.31 o                         
   3  -3   4      11213.40      11275.26       419.84 o                         
   4  -3   4       6908.02       6866.36       257.55 o                         
   5  -3   4         39.63         66.24        15.40 o                         
   6  -3   4       6226.07       5364.53       393.21 o                         
   7  -3   4       2533.42       2140.79       161.34 o                         
   8  -3   4        162.61        146.10        25.29 o                         
   9  -3   4         10.08         13.43        19.04 o                         
  10  -3   4        299.99        322.33        45.90 o                         
  11  -3   4        346.52        332.13        40.57 o                         
  12  -3   4         42.56         77.52        30.14 o                         
  13  -3   4         20.33         90.87        39.35 o                         
  14  -3   4       1469.13       1418.20       152.23 o                         
  15  -3   4        628.09        502.56        83.85 o                         
 -15  -2   4        905.73        843.10        89.69 o                         
 -14  -2   4        465.58        411.44        55.80 o                         
 -13  -2   4       2210.01       2279.64       162.59 o                         
 -12  -2   4         90.33        102.47        34.10 o                         
 -11  -2   4       1742.04       1631.84       120.83 o                         
 -10  -2   4       2149.29       2218.17       164.86 o                         
  -9  -2   4        564.82        440.73        85.25 o                         
  -8  -2   4        699.33        801.39        69.09 o                         
  -7  -2   4       1073.47       1082.68       114.44 o                         
  -6  -2   4       8344.20       8606.35       424.16 o                         
  -5  -2   4       4752.43       4722.91       237.37 o                         
  -4  -2   4       5813.99       6071.55       261.37 o                         
  -3  -2   4       9642.26      10159.03       428.58 o                         
  -2  -2   4       7959.86       8857.53       373.37 o                         
  -1  -2   4       1145.55       1288.45        60.36 o                         
   0  -2   4         29.98         31.65         6.93 o                         
   1  -2   4      11623.64      13003.33       541.25 o                         
   2  -2   4       8055.87       8705.18       362.91 o                         
   3  -2   4      20391.22      20351.73       843.63 o                         
   4  -2   4       1864.07       1955.13        84.34 o                         
   5  -2   4        307.66        186.90        22.48 o                         
   6  -2   4      12683.35      10918.10       917.29 o                         
   7  -2   4         24.95         29.95        14.74 o                         
   8  -2   4       2503.65       2221.91       141.26 o                         
   9  -2   4       3755.61       3459.79       214.59 o                         
  10  -2   4       1081.91       1028.59        76.00 o                         
  11  -2   4         93.92        135.02        28.61 o                         
  12  -2   4        135.53        165.61        35.60 o                         
  13  -2   4        873.59       1004.79        96.49 o                         
  14  -2   4        258.30        228.12        62.77 o                         
  15  -2   4         42.27         42.16        47.31 o                         
 -15  -1   4        214.69        238.30        45.25 o                         
 -14  -1   4       1043.18        947.55       130.69 o                         
 -13  -1   4          2.64         16.42        40.74 o                         
 -12  -1   4       1822.06       2047.33       143.91 o                         
 -11  -1   4         38.97         76.94        28.13 o                         
 -10  -1   4        274.67        346.20        45.15 o                         
  -9  -1   4        162.25        213.59        37.94 o                         
  -8  -1   4        124.83        108.95        23.14 o                         
  -7  -1   4      14951.39      13831.65      1173.22 o                         
  -6  -1   4       5228.88       5952.28       296.08 o                         
  -5  -1   4       5611.10       5702.70       298.08 o                         
  -4  -1   4       5762.64       6012.59       258.41 o                         
  -3  -1   4       9840.06      10284.77       432.27 o                         
  -2  -1   4       1400.51       1749.58        78.44 o                         
  -1  -1   4       1896.45       2145.62        95.78 o                         
   0  -1   4        827.55        900.81        49.82 o                         
   1  -1   4       7764.30       8089.37       301.50 o                         
   2  -1   4       6314.21       6627.67       276.51 o                         
   3  -1   4        403.95        421.13        28.55 o                         
   4  -1   4       2938.02       2743.03       161.24 o                         
   5  -1   4      10376.49       9324.57       788.50 o                         
   6  -1   4         37.85         67.17        15.93 o                         
   7  -1   4       8820.72       8406.33       500.73 o                         
   8  -1   4       7523.04       6438.98       311.48 o                         
   9  -1   4       3211.97       2992.96       186.74 o                         
  10  -1   4       1759.61       1856.38       122.00 o                         
  11  -1   4        166.91        178.86        30.59 o                         
  12  -1   4        177.80        187.83        55.74 o                         
  13  -1   4       1855.10       1936.22       197.20 o                         
  14  -1   4         80.89        111.01        52.93 o                         
  15  -1   4        173.45        154.11        56.21 o                         
 -15   0   4        760.63        808.23        98.11 o                         
 -14   0   4         94.26        109.42        34.05 o                         
 -13   0   4       2632.21       2601.73       248.21 o                         
 -12   0   4        647.35        673.49        65.92 o                         
 -11   0   4       2543.58       2815.33       184.79 o                         
 -10   0   4         50.37         66.90        24.58 o                         
  -9   0   4       1194.37       1467.80       102.89 o                         
  -8   0   4       2776.44       2936.68       186.31 o                         
  -6   0   4      15033.51      16143.51       677.05 o                         
  -5   0   4      19904.71      22159.95       979.82 o                         
  -4   0   4       5216.06       5918.52       254.56 o                         
  -3   0   4       1657.51       1703.51        76.29 o                         
  -2   0   4      12839.58      13862.17       802.17 o                         
  -1   0   4       1553.36       1797.30        80.52 o                         
   0   0   4       1072.09       1110.23        59.01 o                         
   1   0   4       1363.36       1289.58        81.30 o                         
   2   0   4        727.68        857.86        45.13 o                         
   3   0   4       2255.15       2116.48        90.87 o                         
   4   0   4       2958.64       2894.23       142.40 o                         
   5   0   4       2794.91       2475.58       109.26 o                         
   6   0   4      21276.42      18460.77       961.36 o                         
   7   0   4         24.20         27.79        11.49 o                         
   8   0   4      13394.43      12205.67       792.49 o                         
   9   0   4       4320.03       3835.05       235.05 o                         
  10   0   4       1667.46       1480.94        86.68 o                         
  11   0   4        510.05        583.03        51.21 o                         
  12   0   4        183.17        240.25        61.36 o                         
  13   0   4         80.18         84.78        50.59 o                         
  14   0   4       1391.56       1689.83       183.62 o                         
  15   0   4         13.19         39.35        49.18 o                         
 -15   1   4        208.95        329.71        70.73 o                         
 -14   1   4        119.92        188.77        58.08 o                         
 -13   1   4       2678.57       2841.59       237.69 o                         
 -12   1   4          6.23         21.99        23.25 o                         
 -11   1   4       3332.76       3632.95       229.67 o                         
 -10   1   4         24.90         54.41        21.62 o                         
  -9   1   4       1187.92       1415.94        97.97 o                         
  -8   1   4         44.57         51.89        16.85 o                         
  -7   1   4       7041.76       7222.01       433.62 o                         
  -6   1   4        160.63        204.63        16.27 o                         
  -5   1   4      36363.81      40057.10      2359.01 o                         
  -4   1   4        807.67        809.12        40.73 o                         
  -3   1   4      10249.76      11054.77       534.48 o                         
  -2   1   4        152.15        174.63        16.82 o                         
  -1   1   4        341.15        350.12        19.68 o                         
   0   1   4       8205.53       8783.24       425.61 o                         
   1   1   4        272.26        217.40        14.79 o                         
   2   1   4        647.73        807.66        43.53 o                         
   3   1   4       2783.30       2816.27       162.16 o                         
   4   1   4      20885.27      20858.89       821.17 o                         
   5   1   4       8436.87       7772.79       290.31 o                         
   6   1   4      35084.67      32079.56      1539.79 o                         
   7   1   4      14944.25      13955.29       671.51 o                         
   8   1   4       3176.29       2719.90       168.08 o                         
   9   1   4      16635.54      12191.00      1024.79 o                         
  10   1   4        197.48        126.55        38.41 o                         
  11   1   4        218.54        241.39        51.74 o                         
  12   1   4        154.68        117.90        33.73 o                         
  13   1   4       2840.09       2986.30       288.49 o                         
  14   1   4        312.29        334.40        78.22 o                         
  15   1   4        222.14        320.81        77.76 o                         
 -15   2   4        176.04        192.52        49.65 o                         
 -14   2   4         74.34         59.34        34.90 o                         
 -13   2   4       1286.78       1256.56        97.69 o                         
 -12   2   4        147.59        158.02        30.28 o                         
 -11   2   4       2185.09       2304.99       150.83 o                         
 -10   2   4         16.34         24.89        18.50 o                         
  -9   2   4        895.32       1073.80        76.61 o                         
  -8   2   4       9251.50       9799.96       584.82 o                         
  -7   2   4       1143.05       1127.31        76.25 o                         
  -6   2   4      21661.19      23116.90      1365.27 o                         
  -5   2   4        118.61        117.69        16.44 o                         
  -4   2   4      13379.19      14210.03       594.97 o                         
  -3   2   4       8014.06       8546.94       359.73 o                         
  -2   2   4        722.16        922.54        43.26 o                         
  -1   2   4       6241.19       6436.78       271.17 o                         
   0   2   4        216.37        132.12        12.04 o                         
   1   2   4        433.06        409.16        21.85 o                         
   2   2   4         10.11         20.29         6.83 o                         
   3   2   4         13.73         18.06         6.10 o                         
   4   2   4         33.24         34.19        18.74 o                         
   5   2   4      12221.87      11010.59       534.32 o                         
   6   2   4       1073.40       1086.34        50.35 o                         
   7   2   4       9863.08       8882.40       371.27 o                         
   8   2   4         36.68         12.89         9.99 o                         
   9   2   4       3913.69       3486.65       215.21 o                         
  10   2   4        460.97        493.99        75.65 o                         
  11   2   4        139.73         98.49        46.84 o                         
  12   2   4       2132.60       1874.13       277.02 o                         
  13   2   4        693.40        831.19       146.61 o                         
  14   2   4       1541.85       1646.74       186.90 o                         
  15   2   4       1613.67       1814.43       199.54 o                         
 -15   3   4        867.56       1213.04       124.60 o                         
 -14   3   4         79.29        203.65        71.64 o                         
 -12   3   4         31.33         34.06        25.53 o                         
 -11   3   4       1740.61       1823.51       121.29 o                         
 -10   3   4         82.73         90.57        21.42 o                         
  -9   3   4        240.70        224.95        31.83 o                         
  -8   3   4       5734.79       5959.46       358.13 o                         
  -7   3   4       4157.85       4205.93       208.54 o                         
  -6   3   4       8741.74       8701.36       327.98 o                         
  -5   3   4      17998.50      18124.87       676.59 o                         
  -4   3   4      21780.22      22757.07       845.54 o                         
  -3   3   4      12886.98      13873.53       517.53 o                         
  -2   3   4        336.19        343.08        18.14 o                         
  -1   3   4         55.84         45.34         8.35 o                         
   0   3   4        790.84        716.42        35.24 o                         
   1   3   4        149.69        128.88        11.12 o                         
   2   3   4        600.01        616.53        30.19 o                         
   3   3   4        461.54        400.93        23.57 o                         
   4   3   4      23849.71      20821.47       864.23 o                         
   5   3   4        168.32        172.76        21.06 o                         
   6   3   4       5368.61       4603.45       199.01 o                         
   7   3   4       1501.95       1419.74        98.34 o                         
   8   3   4          0.58         17.26        10.14 o                         
   9   3   4        270.61        284.46        37.24 o                         
  10   3   4        173.70        145.91        29.62 o                         
  11   3   4         55.37         42.42        24.36 o                         
  12   3   4        448.09        516.13       116.63 o                         
  13   3   4          3.74         24.45        24.68 o                         
  14   3   4       3660.03       4216.19       361.80 o                         
  15   3   4        972.98       1029.00       142.40 o                         
 -15   4   4        358.72        261.33        54.80 o                         
 -14   4   4         27.39         10.77        34.66 o                         
 -13   4   4        335.46        257.37        34.41 o                         
 -12   4   4        235.20        224.00        30.39 o                         
 -11   4   4        655.73        690.08        55.86 o                         
 -10   4   4        733.86        760.90        59.59 o                         
  -9   4   4        521.78        595.41        40.54 o                         
  -8   4   4         35.55         46.29        18.67 o                         
  -7   4   4       2338.74       2281.57       116.87 o                         
  -6   4   4       2199.61       2085.95        83.89 o                         
  -5   4   4      25585.67      24912.27       928.78 o                         
  -4   4   4      10713.50      11013.45       375.04 o                         
  -3   4   4      12511.02      12847.96       536.39 o                         
  -2   4   4         98.80         79.07         8.91 o                         
  -1   4   4         61.28         54.23         7.27 o                         
   0   4   4        760.15        694.00        35.03 o                         
   1   4   4       2995.36       3092.40       154.35 o                         
   2   4   4        125.05        112.08        11.51 o                         
   3   4   4      46340.72      38172.76      3649.47 o                         
   4   4   4       7067.85       6629.64       251.39 o                         
   5   4   4      14150.55      13843.57       579.41 o                         
   6   4   4       6428.12       5754.43       248.15 o                         
   7   4   4        151.44        187.42        22.82 o                         
   8   4   4        654.17        670.40        46.42 o                         
   9   4   4         16.83         17.80        24.36 o                         
  10   4   4       1649.89       1373.43       106.07 o                         
  11   4   4        461.80        410.88        53.73 o                         
  12   4   4         75.14         82.58        32.05 o                         
  13   4   4          1.37        -18.74        32.79 o                         
  14   4   4       5623.17       5825.21       388.99 o                         
  15   4   4        796.66        748.42       122.25 o                         
 -14   5   4         12.47         20.14        21.55 o                         
 -13   5   4        253.82        248.82        56.19 o                         
 -12   5   4        336.88        369.03        39.50 o                         
 -11   5   4          6.16         15.41        16.52 o                         
 -10   5   4       1251.35       1250.56        90.04 o                         
  -9   5   4         58.75         51.59        14.66 o                         
  -8   5   4       1937.83       1941.52       101.69 o                         
  -7   5   4        327.22        380.92        28.20 o                         
  -6   5   4         48.44         55.36        11.16 o                         
  -5   5   4      12496.28      12011.24       449.40 o                         
  -4   5   4        302.62        259.47        17.44 o                         
  -3   5   4       4151.11       4129.98       158.65 o                         
  -2   5   4         33.05         35.26         7.86 o                         
  -1   5   4        538.24        543.19        29.13 o                         
   0   5   4       7089.97       7275.68       274.92 o                         
   1   5   4       8419.87       8506.57       358.38 o                         
   2   5   4      10415.85       9613.37       361.45 o                         
   3   5   4      14302.56      11861.21       443.95 o                         
   4   5   4      14699.93      14226.87       533.87 o                         
   5   5   4       9030.15       8124.26       309.16 o                         
   6   5   4        681.46        592.00        42.44 o                         
   7   5   4       2502.37       2179.97       118.66 o                         
   8   5   4          6.16         16.11        20.36 o                         
   9   5   4        158.62        102.73        29.82 o                         
  10   5   4        455.28        390.36        53.01 o                         
  11   5   4       1818.43       1466.44       116.24 o                         
  12   5   4          5.34        -18.92        31.50 o                         
  13   5   4        889.60        719.85        87.26 o                         
  14   5   4       1802.37       2594.71       240.25 o                         
  15   5   4       3834.29       5656.88       488.50 o                         
 -13   6   4        302.25        302.08        45.44 o                         
 -12   6   4         11.34        -10.50        19.20 o                         
 -10   6   4       1927.22       1775.25        95.51 o                         
  -9   6   4       3762.39       3718.28       253.39 o                         
  -8   6   4        404.81        381.38        29.51 o                         
  -7   6   4        536.54        552.53        64.95 o                         
  -6   6   4         43.21         37.59        15.24 o                         
  -5   6   4        868.83        900.03        55.16 o                         
  -4   6   4       3551.62       3669.48       188.06 o                         
  -3   6   4       1914.03       1885.05        86.32 o                         
  -2   6   4       7828.98       8214.17       310.65 o                         
  -1   6   4       2639.58       2596.54       103.61 o                         
   0   6   4       9471.08       9338.31       352.86 o                         
   1   6   4       4388.97       4285.08       166.08 o                         
   2   6   4      47140.33      43444.15      1804.70 o                         
   3   6   4       8746.43       8142.39       309.91 o                         
   4   6   4      32855.08      30021.03      1118.91 o                         
   5   6   4        752.46        703.75        36.82 o                         
   6   6   4       2914.67       2810.45       128.78 o                         
   7   6   4        271.22        271.66        37.23 o                         
   8   6   4       1510.38       1452.57       106.14 o                         
   9   6   4         79.51         44.21        27.46 o                         
  10   6   4         56.66         18.46        29.37 o                         
  11   6   4        480.28        516.18        66.82 o                         
  12   6   4        583.04        606.68        74.57 o                         
  13   6   4       2130.89       1995.90       150.46 o                         
  14   6   4        352.71        257.45        51.42 o                         
  15   6   4        887.90       1500.17       164.88 o                         
 -13   7   4        278.07        324.56        45.90 o                         
 -12   7   4        216.21        182.21        35.60 o                         
 -11   7   4        857.91        932.51        93.68 o                         
 -10   7   4        931.22        834.74        69.30 o                         
  -9   7   4       4330.88       4245.29       292.94 o                         
  -8   7   4        103.26         94.28        23.31 o                         
  -7   7   4       1935.29       2158.66       192.52 o                         
  -6   7   4         72.01         87.10        22.38 o                         
  -5   7   4        759.83        735.93        48.61 o                         
  -4   7   4       1001.82        951.53        51.49 o                         
  -3   7   4       2342.01       2140.71        97.97 o                         
  -2   7   4         26.16         37.80        20.88 o                         
  -1   7   4       2083.09       1973.44        82.60 o                         
   0   7   4       3870.36       3454.12       136.99 o                         
   1   7   4        454.03        441.97        26.73 o                         
   2   7   4       2557.08       2193.44        91.07 o                         
   3   7   4      17912.46      16073.03       604.11 o                         
   4   7   4       3620.10       3209.37       129.60 o                         
   5   7   4       4735.79       4456.90       175.97 o                         
   6   7   4        842.16        950.39        53.15 o                         
   7   7   4       3435.36       3635.87       186.31 o                         
   8   7   4        138.97        134.43        47.78 o                         
   9   7   4        598.77        651.34        69.59 o                         
  10   7   4         78.36         62.82        35.55 o                         
  11   7   4        785.14        832.58        87.14 o                         
  12   7   4       1790.93       1898.74       222.49 o                         
  13   7   4         30.64         -8.72        35.43 o                         
  14   7   4       2108.47       2462.60       177.60 o                         
 -12   8   4        698.90        797.61        82.91 o                         
 -11   8   4        450.02        493.37       108.44 o                         
 -10   8   4       6811.32       5565.54       502.09 o                         
  -9   8   4         16.49         -9.06        20.72 o                         
  -8   8   4       4792.38       5044.54       597.15 o                         
  -7   8   4        395.29        436.62        90.17 o                         
  -6   8   4       2539.70       2691.58       287.11 o                         
  -5   8   4         89.33        115.11        21.77 o                         
  -4   8   4        519.14        506.64        35.30 o                         
  -3   8   4        528.18        527.21        35.20 o                         
  -2   8   4        117.86         57.53        17.43 o                         
  -1   8   4         82.43         76.59        13.68 o                         
   0   8   4        258.81        204.26        25.53 o                         
   1   8   4       1767.70       1668.82        75.36 o                         
   2   8   4          3.47         -1.01        10.39 o                         
   3   8   4       5120.39       4748.85       187.19 o                         
   4   8   4        691.25        697.50        50.90 o                         
   5   8   4       8258.25       8421.88       361.24 o                         
   6   8   4        898.31        941.37        60.51 o                         
   7   8   4       1003.19       1108.06        69.49 o                         
   8   8   4       2082.18       2167.67       150.01 o                         
   9   8   4       4401.75       4582.13       291.93 o                         
  10   8   4        638.64        643.21        74.18 o                         
  11   8   4       1458.53       1472.36       119.39 o                         
  12   8   4        476.24        425.08        61.41 o                         
  13   8   4       2734.04       2757.83       191.40 o                         
  14   8   4        168.99        179.22        70.00 o                         
 -11   9   4       1486.61       1438.81       136.31 o                         
 -10   9   4       1317.77       1610.72       152.23 o                         
  -9   9   4       4753.11       5356.68       461.34 o                         
  -8   9   4        417.75        436.51        74.24 o                         
  -7   9   4       4094.79       4404.56       378.45 o                         
  -6   9   4          6.59        -24.24        24.24 o                         
  -5   9   4         56.70         22.21        24.76 o                         
  -4   9   4        486.59        444.07        49.02 o                         
  -3   9   4       1082.47        934.99        53.77 o                         
  -2   9   4       1943.31       1771.11        86.61 o                         
  -1   9   4          6.44        -12.70        12.70 o                         
   0   9   4        403.07        376.88        27.25 o                         
   1   9   4         71.41        105.24        22.33 o                         
   2   9   4         84.18         83.92        23.61 o                         
   3   9   4         11.12          9.91        18.12 o                         
   4   9   4       2786.85       2687.02       231.07 o                         
   5   9   4        346.75        335.15        33.53 o                         
   6   9   4         94.12         43.75        19.83 o                         
   7   9   4        731.67        651.50        50.79 o                         
   8   9   4       1759.20       1855.71       133.18 o                         
   9   9   4       4055.44       4377.64       280.80 o                         
  10   9   4       2436.93       2424.23       170.78 o                         
  11   9   4         69.23         73.59        51.23 o                         
  12   9   4       4033.96       4170.50       271.56 o                         
  13   9   4        727.38        792.93        85.88 o                         
 -11  10   4        709.54        465.55        99.77 o                         
 -10  10   4        227.63        146.61        75.41 o                         
  -9  10   4       6811.38       7424.54       456.58 o                         
  -8  10   4       3896.04       4175.42       267.23 o                         
  -7  10   4       4376.18       4724.42       298.30 o                         
  -6  10   4       7649.35       7713.60       470.77 o                         
  -5  10   4       1694.35       1679.32       184.30 o                         
  -4  10   4       1022.44        908.59        78.69 o                         
  -3  10   4        108.03         72.79        22.16 o                         
  -2  10   4          3.24          4.55        17.90 o                         
  -1  10   4        636.91        633.78        82.70 o                         
   0  10   4        142.92        126.67        19.90 o                         
   1  10   4        173.50        202.35        26.77 o                         
   3  10   4       5127.49       5069.60       271.47 o                         
   4  10   4          2.98        -17.00        42.39 o                         
   5  10   4        231.78        214.77        27.17 o                         
   6  10   4         20.46          4.14        18.71 o                         
   7  10   4       2073.60       1926.80       126.97 o                         
   8  10   4       1369.64       1526.84       114.94 o                         
   9  10   4        274.54        301.07        48.81 o                         
  10  10   4       1280.13       1416.61       120.27 o                         
  11  10   4       2306.51       2383.04       169.07 o                         
  12  10   4        620.05        726.86        80.13 o                         
  13  10   4       1883.17       1921.70       211.25 o                         
 -10  11   4        629.58        492.63        95.56 o                         
  -9  11   4         29.78        -52.46        52.46 o                         
  -8  11   4       3090.26       3339.70       217.09 o                         
  -7  11   4        388.61        262.12        45.55 o                         
  -6  11   4       4631.65       4745.29       419.18 o                         
  -5  11   4       1683.01       1881.93       133.15 o                         
  -4  11   4        564.76        551.65        61.14 o                         
  -3  11   4         73.95         58.08        46.37 o                         
  -2  11   4       5527.93       6019.29       325.24 o                         
  -1  11   4        659.93        710.72        52.34 o                         
   0  11   4         82.77        125.21        22.93 o                         
   1  11   4         45.58         59.92        29.39 o                         
   2  11   4       2325.14       2508.36       181.63 o                         
   3  11   4       3205.89       3111.15       206.97 o                         
   4  11   4       1661.35       1792.33       132.96 o                         
   5  11   4       1004.86        987.98        65.10 o                         
   6  11   4        386.28        413.11        43.17 o                         
   7  11   4         29.34         76.37        21.32 o                         
   8  11   4       1117.29       1231.23        99.08 o                         
   9  11   4         29.91         48.51        32.13 o                         
  10  11   4        256.39        278.23        45.35 o                         
  11  11   4        345.28        300.44        49.22 o                         
  12  11   4        392.60        350.30        49.80 o                         
 -11  12   4        173.76          9.84        14.99 o                         
 -10  12   4        193.82        251.96        79.16 o                         
  -9  12   4       2675.33       2639.84       228.09 o                         
  -8  12   4        439.13        353.61        59.54 o                         
  -7  12   4        944.69        896.41        83.14 o                         
  -6  12   4       1273.18       1352.50       109.10 o                         
  -5  12   4         82.32         76.02        34.44 o                         
  -4  12   4       2722.36       2991.43       197.98 o                         
  -3  12   4         94.51         52.59        30.13 o                         
  -2  12   4       3816.44       4282.84       220.58 o                         
  -1  12   4       2054.10       2312.61       127.41 o                         
   0  12   4       1906.64       2179.91       146.99 o                         
   1  12   4       4270.20       4308.39       276.83 o                         
   2  12   4       3001.23       3167.63       211.39 o                         
   3  12   4       1449.98       1531.26       120.09 o                         
   4  12   4       5095.36       5644.65       356.68 o                         
   5  12   4        122.18        133.77        42.59 o                         
   6  12   4        402.42        422.94        56.55 o                         
   7  12   4       1280.92       1425.17       124.54 o                         
   8  12   4        332.28        363.78        53.57 o                         
   9  12   4        360.08        370.38        50.24 o                         
  10  12   4          1.07        -35.93        41.45 o                         
  11  12   4        212.11        239.78        78.22 o                         
  -9  13   4        657.77        687.39        66.95 o                         
  -8  13   4        113.89         99.16        33.79 o                         
  -7  13   4        151.73        217.98        53.14 o                         
  -6  13   4        113.05        172.29        39.64 o                         
  -5  13   4        610.23        678.74        72.68 o                         
  -4  13   4       2305.98       2690.52       182.01 o                         
  -3  13   4         19.52         27.91        36.54 o                         
  -2  13   4         20.17          8.32        25.89 o                         
  -1  13   4       5138.45       5550.08       281.09 o                         
   0  13   4       1100.29       1163.79        73.19 o                         
   1  13   4       8203.51       8878.30       542.92 o                         
   2  13   4       1403.68       1606.15       123.89 o                         
   3  13   4       6277.87       6909.25       431.03 o                         
   4  13   4        241.90        273.36        48.86 o                         
   5  13   4         60.94        115.50        42.39 o                         
   6  13   4        170.19        194.59        44.60 o                         
   7  13   4       1332.41       1562.74       154.55 o                         
   8  13   4        176.07        226.71        79.16 o                         
   9  13   4        106.20        108.20        70.26 o                         
  10  13   4         57.63         44.50        62.77 o                         
  -9  14   4        484.65        349.85        72.60 o                         
  -8  14   4        615.05        601.30        62.34 o                         
  -7  14   4        796.43        846.22        79.91 o                         
  -6  14   4         86.23         72.03        36.07 o                         
  -5  14   4        362.40        345.58        50.08 o                         
  -4  14   4        732.70        899.03        91.57 o                         
  -3  14   4        122.11        102.84        32.67 o                         
  -2  14   4        730.73        838.59        84.08 o                         
  -1  14   4        622.02        852.86        73.74 o                         
   0  14   4       5634.73       6265.16       389.87 o                         
   1  14   4       2453.51       2751.44       187.81 o                         
   2  14   4       7715.09       8385.55       632.28 o                         
   3  14   4       2397.68       2792.75       246.59 o                         
   4  14   4       3149.83       3410.23       229.49 o                         
   5  14   4         10.68         14.99        56.68 o                         
   6  14   4        283.90        310.04        78.69 o                         
   7  14   4         43.08        156.46        61.36 o                         
   8  14   4          0.66         18.74        57.61 o                         
   9  14   4         64.27         78.69        63.70 o                         
  -8  15   4       1335.27       1421.01       141.93 o                         
  -7  15   4         97.33         97.78        73.07 o                         
  -6  15   4        463.03        523.04       106.09 o                         
  -5  15   4        516.67        660.47        70.09 o                         
  -4  15   4         71.80        107.01        33.96 o                         
  -3  15   4        229.98        224.89        38.96 o                         
  -2  15   4       2108.22       2575.03       257.58 o                         
  -1  15   4       1072.18       1104.41       148.49 o                         
   0  15   4       2728.79       3306.17       317.53 o                         
   1  15   4       1447.30       1826.17       145.99 o                         
   2  15   4       1086.75       1275.96       110.31 o                         
   3  15   4          5.81         22.64        35.45 o                         
   4  15   4       1605.08       1713.96       133.47 o                         
   5  15   4         92.60        133.89        40.57 o                         
   6  15   4       1021.38       1217.18       105.13 o                         
   7  15   4         19.55         53.40        56.68 o                         
   8  15   4        477.76        539.09        95.09 o                         
  -6  16   4        199.15        286.15        74.95 o                         
  -5  16   4        144.32        177.06        55.74 o                         
  -4  16   4        126.31        187.36        62.30 o                         
  -3  16   4        279.60        297.39        72.14 o                         
  -2  16   4        388.69        501.62        94.15 o                         
  -1  16   4       1708.69       2280.45       234.63 o                         
   0  16   4        177.68        285.68        75.41 o                         
   1  16   4       1046.19       1250.04       157.39 o                         
   2  16   4        152.32        210.17        41.80 o                         
   3  16   4         62.89        148.68        48.01 o                         
   4  16   4        694.22        896.33       120.15 o                         
   5  16   4        334.51        248.62        42.54 o                         
   6  16   4         96.64        140.07        40.34 o                         
  -3  17   4       1053.53       1202.27       145.68 o                         
  -2  17   4        657.01        875.83       125.07 o                         
  -1  17   4        996.85       1231.31       152.70 o                         
   0  17   4        551.53        735.31       118.04 o                         
   1  17   4         10.76         59.96        50.59 o                         
   2  17   4         13.69         40.28        47.31 o                         
   3  17   4        291.43        377.96        77.29 o                         
   4  17   4        174.75        238.84        59.96 o                         
  -3 -15   5       1994.46       2153.04       242.12 o                         
  -2 -15   5        902.91        924.08       141.46 o                         
  -1 -15   5        273.43        307.70        81.03 o                         
   0 -15   5        575.92        706.74       119.44 o                         
   1 -15   5        419.70        495.96        54.26 o                         
   2 -15   5         18.18          2.33        25.93 o                         
   3 -15   5        702.79        760.40       124.57 o                         
  -6 -14   5        176.13        220.62        66.51 o                         
  -5 -14   5       1469.25       1767.59       206.10 o                         
  -4 -14   5        419.24        428.55        95.56 o                         
  -3 -14   5       4874.39       5612.85       513.80 o                         
  -2 -14   5         16.61         -8.90        58.55 o                         
  -1 -14   5         20.30        -60.89        60.89 o                         
   0 -14   5          6.80         39.28        39.58 o                         
   1 -14   5        268.25        321.30        50.82 o                         
   2 -14   5        135.36        163.95        35.54 o                         
   3 -14   5         56.63         95.28        35.32 o                         
   4 -14   5        234.10        219.85        41.93 o                         
   5 -14   5       1054.46       1055.05        91.51 o                         
   6 -14   5        103.33        174.48        55.97 o                         
  -7 -13   5          3.85         53.42        33.20 o                         
  -6 -13   5       3922.07       3766.34       454.31 o                         
  -5 -13   5          4.81         47.09        35.32 o                         
  -4 -13   5       2539.84       2829.68       195.67 o                         
  -3 -13   5        555.53        610.76       118.51 o                         
  -2 -13   5        270.17        241.39        41.66 o                         
  -1 -13   5       1114.12       1111.33        91.12 o                         
   0 -13   5        164.35        105.31        38.41 o                         
   1 -13   5        482.59        535.85        82.44 o                         
   2 -13   5        460.67        403.77        75.41 o                         
   3 -13   5        107.52        114.38        35.61 o                         
   4 -13   5       1675.37       1773.73       131.64 o                         
   5 -13   5         76.40         86.16        39.58 o                         
   6 -13   5        322.23        366.48        49.99 o                         
   8 -13   5          9.02         41.69        42.63 o                         
  -9 -12   5          0.40        -18.78        33.06 o                         
  -8 -12   5        243.41        258.89        59.24 o                         
  -7 -12   5       1853.78       1771.31       106.94 o                         
  -6 -12   5       1688.12       1591.50        99.75 o                         
  -5 -12   5       2740.83       2631.57       147.02 o                         
  -4 -12   5        196.66        213.82        54.80 o                         
  -3 -12   5        315.06        282.49        32.36 o                         
  -2 -12   5        706.08        676.69        64.39 o                         
  -1 -12   5         42.17         43.80        25.68 o                         
   0 -12   5         43.34         26.92        26.50 o                         
   1 -12   5        330.79        290.89        42.98 o                         
   2 -12   5        986.90       1043.57        89.36 o                         
   3 -12   5         96.97        139.31        36.91 o                         
   4 -12   5       2435.69       2516.76       171.71 o                         
   5 -12   5        509.20        576.84        79.16 o                         
   6 -12   5       3358.53       3723.30       238.75 o                         
   7 -12   5          0.81          7.03        44.03 o                         
   8 -12   5         14.30         22.48        44.50 o                         
   9 -12   5        146.80        176.59        54.80 o                         
 -10 -11   5        164.75        127.17        67.22 o                         
  -9 -11   5         64.01         31.99        32.75 o                         
  -8 -11   5        591.19        535.01        72.60 o                         
  -7 -11   5       1648.85       1755.52       123.51 o                         
  -6 -11   5       1066.36       1122.43       101.26 o                         
  -5 -11   5        331.51        372.01        42.78 o                         
  -4 -11   5        148.67        116.36        27.70 o                         
  -3 -11   5         21.97         33.18        14.93 o                         
  -2 -11   5       1736.79       1842.21        90.37 o                         
  -1 -11   5        201.59        207.63        35.42 o                         
   0 -11   5         16.66          4.84        23.61 o                         
   1 -11   5       1930.24       1886.74       134.48 o                         
   2 -11   5         47.66         16.54        27.73 o                         
   3 -11   5       1339.00       1320.54       102.50 o                         
   4 -11   5        673.35        611.32        95.32 o                         
   5 -11   5       5991.52       6017.94       372.21 o                         
   6 -11   5       2013.47       1883.36       132.32 o                         
   7 -11   5        711.25        865.53       112.42 o                         
   8 -11   5         20.59         -8.43        44.03 o                         
   9 -11   5         50.52         44.03        50.12 o                         
  10 -11   5         21.88         33.26        51.53 o                         
 -11 -10   5         68.01         59.96        49.65 o                         
 -10 -10   5        235.21        219.77        54.08 o                         
  -8 -10   5       3442.24       3475.39       257.29 o                         
  -7 -10   5        300.31        268.21        41.98 o                         
  -6 -10   5       1264.31       1250.21        95.86 o                         
  -5 -10   5        201.81        236.58        28.68 o                         
  -4 -10   5       1016.04        965.95        55.91 o                         
  -3 -10   5        118.82         75.27        17.65 o                         
  -2 -10   5         82.23         52.84        20.11 o                         
  -1 -10   5         62.61         35.50        19.50 o                         
   0 -10   5       2937.77       2662.54       176.54 o                         
   1 -10   5         27.99         17.75        23.48 o                         
   2 -10   5        676.63        670.83        67.19 o                         
   3 -10   5       3090.62       2821.75       184.92 o                         
   4 -10   5       1484.06       1539.81       142.84 o                         
   5 -10   5       6479.51       6059.21       371.74 o                         
   6 -10   5        413.85        403.06        48.34 o                         
   7 -10   5        697.32        754.16        67.16 o                         
   9 -10   5        167.22        189.71        63.24 o                         
  10 -10   5         50.04         11.24        53.40 o                         
  11 -10   5        302.84        296.46        71.20 o                         
 -12  -9   5        810.83        690.86       131.15 o                         
 -11  -9   5        644.86        656.17        73.75 o                         
 -10  -9   5        565.92        552.49        65.85 o                         
  -9  -9   5       5447.58       4477.52       407.47 o                         
  -8  -9   5       1528.50       1702.75       162.44 o                         
  -7  -9   5       3558.58       3402.23       295.43 o                         
  -6  -9   5        234.37        197.13        33.49 o                         
  -5  -9   5       1462.33       1379.47        96.84 o                         
  -4  -9   5       2392.20       2133.68       102.06 o                         
  -3  -9   5       3326.93       2825.93       150.47 o                         
  -2  -9   5       1178.98       1167.71        71.97 o                         
  -1  -9   5         95.78         62.77        19.68 o                         
   0  -9   5        288.99        291.68        35.96 o                         
   1  -9   5         10.59         -0.30        22.38 o                         
   2  -9   5       3157.23       2774.33       180.07 o                         
   3  -9   5         23.71         26.23        23.41 o                         
   4  -9   5       5994.76       5493.96       337.61 o                         
   5  -9   5       3244.43       3004.03       271.65 o                         
   6  -9   5       3043.28       2891.71       219.19 o                         
   7  -9   5        343.21        388.68        42.88 o                         
   8  -9   5         58.77         40.28        46.37 o                         
   9  -9   5         95.50         88.06        90.40 o                         
  10  -9   5        378.55        387.80        80.57 o                         
  11  -9   5        418.46        481.95        89.93 o                         
  12  -9   5        628.18        654.32       104.46 o                         
 -12  -8   5        155.31        165.11        44.35 o                         
 -11  -8   5       1939.28       1787.39       288.05 o                         
 -10  -8   5       1429.80       1058.51       135.84 o                         
  -9  -8   5       3642.99       4134.99       281.02 o                         
  -8  -8   5        925.32       1002.57       120.38 o                         
  -7  -8   5       2612.64       2615.13       163.21 o                         
  -6  -8   5       1120.37       1004.47        89.32 o                         
  -5  -8   5       2906.28       2700.09       124.34 o                         
  -4  -8   5        239.98        218.30        38.42 o                         
  -3  -8   5         23.06         16.33        14.96 o                         
  -2  -8   5         48.95         49.10        18.12 o                         
  -1  -8   5       1238.28       1082.65        69.93 o                         
   0  -8   5         34.34         20.34        14.32 o                         
   1  -8   5         68.56         50.76        24.36 o                         
   2  -8   5        293.20        236.33        32.86 o                         
   3  -8   5        454.05        419.25        55.04 o                         
   4  -8   5         19.99         24.19        20.46 o                         
   5  -8   5       2964.34       2775.63       274.00 o                         
   6  -8   5        290.97        325.85        38.54 o                         
   7  -8   5        134.92        125.53        46.37 o                         
   8  -8   5         49.38         19.67        45.90 o                         
   9  -8   5        204.51        176.12        59.49 o                         
  11  -8   5        161.11         65.58        61.36 o                         
  12  -8   5        942.16       1052.89       146.61 o                         
  13  -8   5        627.43        600.92        99.30 o                         
 -13  -7   5       1069.86        855.69       119.44 o                         
 -12  -7   5       4178.91       3495.41       326.43 o                         
 -11  -7   5         32.89         40.82        38.02 o                         
 -10  -7   5       3561.86       4034.41       506.28 o                         
  -9  -7   5       1389.46       1760.09       194.39 o                         
  -8  -7   5       6776.36       7073.86       424.51 o                         
  -7  -7   5         32.00         42.25        13.57 o                         
  -6  -7   5       5370.63       5303.65       242.87 o                         
  -5  -7   5          5.40         24.12        15.37 o                         
  -4  -7   5       3673.51       3391.89       154.86 o                         
  -3  -7   5        662.07        571.35        38.47 o                         
  -2  -7   5        268.67        270.85        25.68 o                         
  -1  -7   5        385.30        386.31        31.51 o                         
   0  -7   5       2060.43       1931.56        83.96 o                         
   1  -7   5        111.07         90.09        20.58 o                         
   2  -7   5       2164.50       2236.59       106.15 o                         
   3  -7   5        686.57        632.73        46.25 o                         
   4  -7   5       4773.86       4442.20       324.39 o                         
   5  -7   5         90.04         79.63        26.70 o                         
   6  -7   5       1231.20       1089.54       173.52 o                         
   7  -7   5         75.74         76.08        19.63 o                         
   8  -7   5       1290.46       1272.14        90.47 o                         
   9  -7   5        592.80        473.51        82.44 o                         
  10  -7   5         37.73        -29.51        46.84 o                         
  11  -7   5         74.46         50.59        56.21 o                         
  12  -7   5         13.49        -49.18        49.18 o                         
  13  -7   5        463.70        354.07        76.82 o                         
 -13  -6   5         33.09         22.39        37.34 o                         
 -12  -6   5       5487.49       5546.67       571.41 o                         
 -11  -6   5        169.60        250.71        51.74 o                         
 -10  -6   5        209.21        287.55        51.74 o                         
  -9  -6   5       5022.53       6070.21       388.09 o                         
  -8  -6   5       2461.13       2635.48       137.84 o                         
  -7  -6   5       2217.73       2411.67       184.88 o                         
  -6  -6   5       3521.73       3429.34       177.61 o                         
  -5  -6   5       8487.22       8395.90       414.75 o                         
  -4  -6   5      10555.90      10540.46       448.79 o                         
  -3  -6   5       1446.94       1598.46        71.55 o                         
  -2  -6   5       1955.40       1803.61        78.32 o                         
  -1  -6   5          5.98          1.74         9.38 o                         
   0  -6   5       8382.53       8159.23       403.21 o                         
   1  -6   5       9726.32       9430.64       359.63 o                         
   2  -6   5          3.92         -6.81        10.39 o                         
   3  -6   5       7706.47       7671.66       326.35 o                         
   4  -6   5       1897.00       1831.55        84.87 o                         
   5  -6   5         70.74         66.19        19.46 o                         
   6  -6   5        304.18        215.18        36.75 o                         
   7  -6   5       1731.81       1606.71        99.63 o                         
   8  -6   5         81.26         81.82        27.56 o                         
   9  -6   5       2868.17       2688.59       176.29 o                         
  10  -6   5         18.68        -23.63        29.74 o                         
  11  -6   5        393.57        354.80        54.57 o                         
  12  -6   5       1669.06       1272.72       147.29 o                         
  13  -6   5          3.09        -43.09        43.09 o                         
  14  -6   5       3171.03       2638.27       298.80 o                         
 -14  -5   5         50.94         20.35        37.98 o                         
 -13  -5   5       1477.78       1428.88       176.59 o                         
 -12  -5   5        467.58        474.16        65.00 o                         
 -11  -5   5          8.42         31.08        41.22 o                         
 -10  -5   5        917.74       1076.40        98.29 o                         
  -9  -5   5         34.41         64.93        33.05 o                         
  -8  -5   5       1036.66       1240.26        82.39 o                         
  -7  -5   5       6654.99       6771.74       444.51 o                         
  -6  -5   5       1890.73       1860.81       204.67 o                         
  -5  -5   5      20421.35      20906.88      1022.77 o                         
  -4  -5   5        116.89        158.42        16.07 o                         
  -3  -5   5       4499.13       4720.69       184.62 o                         
  -2  -5   5       2982.56       2938.75       118.71 o                         
  -1  -5   5       2948.31       2899.47       116.60 o                         
   0  -5   5         27.20         21.05         8.73 o                         
   1  -5   5      18748.77      18120.11       877.81 o                         
   2  -5   5      11017.23      11549.31       486.42 o                         
   3  -5   5      13441.41      12823.34       540.66 o                         
   4  -5   5       5869.45       5593.78       239.09 o                         
   5  -5   5       2160.84       2153.81       110.60 o                         
   6  -5   5         60.67         33.82        14.04 o                         
   7  -5   5        379.15        452.27        74.59 o                         
   8  -5   5        724.10        635.68        58.22 o                         
   9  -5   5        961.30        914.87       121.32 o                         
  10  -5   5        332.05        276.32        46.35 o                         
  11  -5   5        105.20         72.71        30.94 o                         
  12  -5   5        318.09        281.47        56.21 o                         
  13  -5   5       4638.58       4533.12       287.23 o                         
  14  -5   5        487.59        446.82        74.95 o                         
 -14  -4   5        255.30        309.66        52.83 o                         
 -13  -4   5       1378.86       1145.26       104.19 o                         
 -12  -4   5         89.17         90.23        39.74 o                         
 -11  -4   5        585.98        717.95        78.56 o                         
 -10  -4   5        594.82        632.45       135.82 o                         
  -9  -4   5        855.66       1052.10        90.20 o                         
  -8  -4   5        245.02        344.67        39.62 o                         
  -7  -4   5       2414.50       2548.74       195.30 o                         
  -6  -4   5       7958.75       8489.66       427.06 o                         
  -5  -4   5      12496.12      13696.47       671.66 o                         
  -4  -4   5       8395.77       8651.77       377.44 o                         
  -3  -4   5      10870.36      11488.44       484.51 o                         
  -2  -4   5       2613.83       2976.20       118.31 o                         
  -1  -4   5       1796.26       1676.23        69.75 o                         
   0  -4   5      28210.71      29033.29      1078.82 o                         
   1  -4   5        538.01        556.24        32.37 o                         
   2  -4   5      20544.76      21038.75       877.93 o                         
   3  -4   5         10.73         12.48         9.15 o                         
   4  -4   5       7199.27       7223.26       356.09 o                         
   5  -4   5       7161.31       7482.56       364.97 o                         
   6  -4   5         21.44         25.49        11.11 o                         
   8  -4   5        382.37        458.06        62.30 o                         
   9  -4   5       1554.16       1554.04       150.36 o                         
  10  -4   5        831.51        805.75        70.31 o                         
  11  -4   5         17.55         -0.97        24.93 o                         
  12  -4   5        281.65        323.39        45.85 o                         
  13  -4   5       3051.72       3430.04       221.35 o                         
  14  -4   5       1121.04       1247.70       136.31 o                         
  15  -4   5       1085.48       1114.72       125.07 o                         
 -14  -3   5       1700.19       1421.73       116.69 o                         
 -13  -3   5        606.29        693.61        90.15 o                         
 -12  -3   5        493.94        489.38       149.19 o                         
 -11  -3   5       2420.59       2281.19       367.91 o                         
 -10  -3   5       3452.84       3738.75       515.67 o                         
  -9  -3   5       3136.00       3432.85       362.50 o                         
  -8  -3   5         39.30         60.57        25.39 o                         
  -7  -3   5        113.19        122.84        23.07 o                         
  -6  -3   5       2076.43       2323.89       126.11 o                         
  -5  -3   5       1569.85       1615.58        78.89 o                         
  -4  -3   5      19771.09      20419.43       850.37 o                         
  -3  -3   5       5961.05       6362.81       317.16 o                         
  -2  -3   5      12912.50      13184.28       555.51 o                         
  -1  -3   5        159.78        237.31        19.90 o                         
   0  -3   5      39807.61      43202.00      2546.12 o                         
   1  -3   5      36590.11      38671.86      1853.02 o                         
   2  -3   5      12780.22      13980.63       675.20 o                         
   3  -3   5      14540.97      15279.22       568.29 o                         
   4  -3   5      19217.91      20012.32       743.11 o                         
   5  -3   5       1781.40       1766.38        91.20 o                         
   6  -3   5       6509.28       6088.16       366.78 o                         
   7  -3   5        488.28        411.86        93.68 o                         
   8  -3   5        600.62        545.62        75.41 o                         
   9  -3   5         16.04         21.08        30.91 o                         
  10  -3   5          8.17         22.49        31.15 o                         
  11  -3   5       1008.68       1017.42        81.96 o                         
  12  -3   5       1360.06       1531.02       120.12 o                         
  13  -3   5       1015.32       1244.77        98.47 o                         
  14  -3   5       1297.01       1312.81       145.68 o                         
 -15  -2   5        464.25        418.09        64.77 o                         
 -14  -2   5          8.23          5.25        31.84 o                         
 -13  -2   5       1008.24       1013.00        93.40 o                         
 -12  -2   5        535.85        587.52       108.20 o                         
 -11  -2   5         11.86         34.15        29.70 o                         
 -10  -2   5       2371.55       2655.20       208.65 o                         
  -9  -2   5         43.16         42.54        24.09 o                         
  -8  -2   5         37.60         58.12        28.10 o                         
  -7  -2   5          8.27         29.61        17.06 o                         
  -6  -2   5       1641.00       1705.19        95.56 o                         
  -5  -2   5       1167.40       1344.06        76.81 o                         
  -4  -2   5      11021.17      11467.02       484.94 o                         
  -3  -2   5        121.37        217.07        18.88 o                         
  -2  -2   5       7508.95       7954.70       337.31 o                         
  -1  -2   5       2724.64       2845.82       125.17 o                         
   0  -2   5        659.55        734.11        37.06 o                         
   1  -2   5      33474.82      37104.11      1780.45 o                         
   2  -2   5        157.92        146.24        11.54 o                         
   3  -2   5      25003.68      26011.40       964.08 o                         
   4  -2   5       2758.22       2868.18       109.95 o                         
   5  -2   5      11217.10      10737.17       544.36 o                         
   6  -2   5       4367.99       4197.32       276.02 o                         
   7  -2   5          2.06          1.74        14.00 o                         
   8  -2   5        524.59        505.93        44.87 o                         
   9  -2   5       1735.94       1742.58       116.26 o                         
  10  -2   5        390.33        464.72        57.85 o                         
  11  -2   5       3526.56       4002.74       249.86 o                         
  12  -2   5         73.59        100.11        35.36 o                         
  13  -2   5       4099.43       4687.37       410.28 o                         
  14  -2   5        133.33        131.62        51.53 o                         
  15  -2   5          8.03         33.26        42.63 o                         
 -15  -1   5        126.56        118.59        42.05 o                         
 -14  -1   5       1694.39       1659.76       201.86 o                         
 -13  -1   5        474.26        494.24        63.76 o                         
 -12  -1   5       3254.00       3414.24       224.62 o                         
 -11  -1   5       1274.54       1356.91       106.21 o                         
 -10  -1   5       3784.63       4352.19       277.06 o                         
  -9  -1   5        260.98        306.76        42.14 o                         
  -8  -1   5       1272.43       1470.22       135.84 o                         
  -7  -1   5        133.02        154.19        22.23 o                         
  -6  -1   5         20.67         36.93        13.36 o                         
  -5  -1   5       2092.60       2129.64        98.02 o                         
  -4  -1   5         93.59        122.99        15.01 o                         
  -3  -1   5        893.86        837.02        42.98 o                         
  -2  -1   5        184.59        264.55        18.64 o                         
  -1  -1   5       1694.31       1771.35        79.26 o                         
   0  -1   5      22993.68      26393.26      1098.35 o                         
   1  -1   5      12514.03      13782.29       574.92 o                         
   2  -1   5       8696.21       9750.85       408.17 o                         
   3  -1   5      14435.74      15000.58       558.57 o                         
   4  -1   5       9791.67      10156.09       399.44 o                         
   5  -1   5      10841.89       9797.65       599.66 o                         
   6  -1   5        341.08        311.85        25.52 o                         
   7  -1   5       7483.86       7065.07       344.04 o                         
   8  -1   5       1567.96       1422.85        94.87 o                         
   9  -1   5       5776.59       5374.36       325.71 o                         
  10  -1   5       1411.54       1511.51       103.54 o                         
  11  -1   5       2513.20       2405.64       174.95 o                         
  12  -1   5       2077.24       2195.91       146.18 o                         
  13  -1   5       1635.42       1650.02       174.25 o                         
  14  -1   5        209.05        287.09        64.64 o                         
  15  -1   5          4.74         20.61        48.71 o                         
 -15   0   5       1133.31       1154.26       104.70 o                         
 -14   0   5        228.52        244.83        43.89 o                         
 -13   0   5       2979.45       3109.33       219.19 o                         
 -12   0   5        512.24        581.64        61.56 o                         
 -11   0   5       2820.03       3096.33       202.79 o                         
 -10   0   5        158.08        252.88        36.90 o                         
  -9   0   5       3279.40       3685.54       342.36 o                         
  -8   0   5       1217.62       1428.08       100.23 o                         
  -7   0   5       1524.06       1312.03       112.97 o                         
  -6   0   5       5391.87       5159.06       286.23 o                         
  -5   0   5        520.02        585.32        33.98 o                         
  -4   0   5      21462.03      23858.68      1152.03 o                         
  -3   0   5       2936.11       3258.62       142.27 o                         
  -2   0   5       1261.80       1264.27        58.88 o                         
  -1   0   5       4971.40       5716.97       241.87 o                         
   0   0   5         81.77         72.36         8.22 o                         
   1   0   5       5676.18       6444.96       374.86 o                         
   2   0   5       4458.40       4668.17       176.44 o                         
   3   0   5        472.54        501.71        22.56 o                         
   4   0   5       8407.53       7734.90       289.52 o                         
   5   0   5       6742.45       6319.79       269.18 o                         
   6   0   5       9868.30       8941.53       531.36 o                         
   7   0   5       4152.96       4173.08       205.02 o                         
   8   0   5      22119.13      19937.92       957.59 o                         
   9   0   5        285.48        300.30        34.80 o                         
  10   0   5       9461.01       8909.22       534.31 o                         
  11   0   5        751.88        779.54        63.14 o                         
  12   0   5       4054.80       4218.54       381.71 o                         
  13   0   5        141.90        141.93        55.27 o                         
  14   0   5       2471.07       2603.14       253.83 o                         
  15   0   5          4.47         44.97        50.59 o                         
 -15   1   5         26.61        -17.77        34.14 o                         
 -14   1   5         82.71         70.34        30.21 o                         
 -13   1   5        417.07        478.38        54.36 o                         
 -12   1   5         61.59        117.87        30.57 o                         
 -11   1   5       1896.52       2101.61       143.00 o                         
 -10   1   5       2805.49       3194.30       204.60 o                         
  -9   1   5       1909.86       2252.85       149.39 o                         
  -8   1   5        350.04        450.84        55.74 o                         
  -7   1   5         83.20         89.40        19.01 o                         
  -6   1   5       2789.73       2868.55       128.19 o                         
  -5   1   5      15747.79      16228.49       681.44 o                         
  -4   1   5       1404.63       1513.81        70.70 o                         
  -3   1   5       9151.77      10069.45       422.95 o                         
  -2   1   5       1641.35       1722.94        77.34 o                         
  -1   1   5        339.51        408.38        22.78 o                         
   0   1   5        271.81        225.65        14.78 o                         
   1   1   5       2523.65       2865.73       123.39 o                         
   2   1   5       1834.25       1909.50        97.16 o                         
   3   1   5         37.45         12.90         5.84 o                         
   4   1   5      10106.79      10360.35       499.62 o                         
   5   1   5       4602.50       4368.62       185.51 o                         
   6   1   5      16689.87      15693.67       584.55 o                         
   7   1   5       4586.46       4292.00       210.96 o                         
   8   1   5       7944.86       7053.32       343.48 o                         
   9   1   5       8160.75       7521.23       366.54 o                         
  10   1   5        383.69        307.50        35.09 o                         
  11   1   5       7218.12       7140.02       679.83 o                         
  12   1   5        136.38        162.54        58.08 o                         
  13   1   5        845.13        930.64       126.94 o                         
  14   1   5        959.04       1062.26       138.65 o                         
  15   1   5        321.10        356.41        81.03 o                         
 -15   2   5        570.32        617.29        74.27 o                         
 -14   2   5         78.14         65.62        26.10 o                         
 -13   2   5         40.92         19.40        22.41 o                         
 -12   2   5         30.08         40.64        23.40 o                         
 -11   2   5         32.89         47.62        23.19 o                         
 -10   2   5       4607.81       5091.10       312.97 o                         
  -9   2   5         28.87         32.94        18.50 o                         
  -8   2   5       1463.99       1579.20       105.73 o                         
  -7   2   5       2278.71       2339.56       148.05 o                         
  -6   2   5      12336.62      12504.08       470.97 o                         
  -5   2   5       6143.60       6072.76       259.42 o                         
  -4   2   5      16132.89      17233.76       834.93 o                         
  -3   2   5        403.38        418.78        24.61 o                         
  -2   2   5        810.19        814.89        40.02 o                         
  -1   2   5        892.54        957.24        45.28 o                         
   0   2   5       2447.63       2885.92       146.47 o                         
   1   2   5        337.13        396.42        19.38 o                         
   2   2   5       7254.61       7202.97       349.73 o                         
   3   2   5        103.26         88.20         8.32 o                         
   4   2   5       1117.45       1201.28        49.40 o                         
   5   2   5        699.96        620.70        31.74 o                         
   6   2   5        475.74        347.37        32.52 o                         
   7   2   5      13236.39      12653.41       473.52 o                         
   8   2   5         44.87         53.12        17.93 o                         
   9   2   5       4710.39       4540.56       242.25 o                         
  10   2   5        634.42        577.91       117.55 o                         
  11   2   5       3685.48       3372.04       215.01 o                         
  12   2   5        832.63        843.56       139.59 o                         
  13   2   5       2777.93       3058.85       295.99 o                         
  14   2   5        546.08        519.89        94.62 o                         
  15   2   5       1986.15       2239.70       231.86 o                         
 -15   3   5       1198.63       1150.77       118.25 o                         
 -14   3   5         35.56         33.19        26.23 o                         
 -13   3   5         68.82         80.35        27.17 o                         
 -12   3   5        946.36        970.68        76.09 o                         
 -11   3   5        338.64        360.67        41.17 o                         
 -10   3   5         74.65         82.18        22.98 o                         
  -9   3   5          2.06         11.19        17.58 o                         
  -8   3   5       2020.17       2049.68       131.13 o                         
  -7   3   5        682.95        714.53        53.22 o                         
  -6   3   5      31913.56      30567.29      1275.77 o                         
  -5   3   5       3600.02       3833.39       166.67 o                         
  -4   3   5       7378.00       7556.72       320.05 o                         
  -3   3   5       1859.53       1813.68        82.95 o                         
  -2   3   5       2342.78       2547.01       111.66 o                         
  -1   3   5       6397.09       6808.72       287.67 o                         
   0   3   5       2089.44       2509.17       109.62 o                         
   1   3   5       2286.76       2479.85        96.40 o                         
   2   3   5       7180.39       7018.09       264.04 o                         
   3   3   5        390.55        336.36        21.21 o                         
   4   3   5      10062.90      10267.35       432.64 o                         
   5   3   5       1951.85       1748.29        80.90 o                         
   6   3   5       1117.96       1134.26        56.06 o                         
   7   3   5       1161.36       1002.39        71.34 o                         
   8   3   5        914.44        732.79        52.80 o                         
   9   3   5        115.61         85.25        31.38 o                         
  10   3   5          4.78         -7.68        19.92 o                         
  11   3   5       1659.00       1575.78       187.81 o                         
  12   3   5       1799.54       1789.82       163.22 o                         
  13   3   5        362.67        498.34        65.58 o                         
  14   3   5       3028.57       3423.27       332.06 o                         
  15   3   5        583.88        743.74       122.72 o                         
 -15   4   5        540.91        415.57        96.02 o                         
 -14   4   5          8.63         15.21        25.76 o                         
 -13   4   5        662.17        664.69        58.89 o                         
 -12   4   5         98.93        121.16        25.61 o                         
 -11   4   5        709.67        694.72        57.69 o                         
 -10   4   5        712.20        674.69        54.68 o                         
  -9   4   5        158.05        159.32        29.54 o                         
  -8   4   5         80.48         92.81        18.77 o                         
  -7   4   5       5902.57       5646.58       482.88 o                         
  -6   4   5       3058.53       3155.45       176.98 o                         
  -5   4   5       8230.99       8325.86       313.28 o                         
  -4   4   5       2693.14       2522.72       112.15 o                         
  -3   4   5      11525.22      12203.47       464.77 o                         
  -2   4   5       4348.04       4669.90       199.89 o                         
  -1   4   5       1782.48       1896.05        85.24 o                         
   0   4   5       7766.23       7876.98       331.89 o                         
   1   4   5       2731.81       2531.76        98.91 o                         
   2   4   5         47.08         56.51         7.98 o                         
   3   4   5      14943.94      14977.42       559.99 o                         
   4   4   5      20520.41      18738.38       698.16 o                         
   5   4   5        646.59        522.07        32.80 o                         
   6   4   5       2917.36       2565.78       116.90 o                         
   7   4   5         31.66         23.70        11.52 o                         
   8   4   5       1540.32       1552.09        87.47 o                         
   9   4   5         60.95         53.33        25.65 o                         
  10   4   5       1564.42       1436.94       159.26 o                         
  11   4   5       1246.24        996.89       116.17 o                         
  12   4   5        691.12        589.84        92.51 o                         
  13   4   5          1.94         -8.92        26.17 o                         
  14   4   5       4453.61       5975.35       512.39 o                         
  15   4   5        243.52        268.35        80.10 o                         
 -14   5   5        459.66        584.06        66.98 o                         
 -13   5   5        277.90        158.32        41.69 o                         
 -12   5   5        908.90        766.94        60.96 o                         
 -11   5   5        711.22        655.14        53.65 o                         
 -10   5   5       1700.29       1750.99       114.39 o                         
  -9   5   5          9.77          7.11        15.19 o                         
  -8   5   5       2144.82       2007.44       136.77 o                         
  -7   5   5        285.64        260.10        24.05 o                         
  -6   5   5        420.75        458.53        31.51 o                         
  -5   5   5       3165.16       3000.42       107.79 o                         
  -4   5   5        312.93        311.74        17.58 o                         
  -3   5   5        849.73        919.47        47.45 o                         
  -2   5   5       4284.73       4395.10       168.78 o                         
  -1   5   5       1450.16       1655.73        75.75 o                         
   0   5   5       3992.29       3804.63       189.15 o                         
   1   5   5      10640.86      10857.60       407.84 o                         
   2   5   5       7937.96       7189.99       272.93 o                         
   3   5   5      12954.88      11994.36       593.80 o                         
   4   5   5        900.79        811.36        50.74 o                         
   5   5   5       5383.14       4854.72       187.76 o                         
   6   5   5        479.35        484.05        37.86 o                         
   7   5   5        742.99        739.61        66.02 o                         
   8   5   5         18.80         -3.14        22.02 o                         
   9   5   5        200.02        121.52        32.30 o                         
  10   5   5       3773.15       3339.52       220.37 o                         
  11   5   5         14.15        -22.40        27.21 o                         
  12   5   5        481.21        451.58        59.42 o                         
  13   5   5        590.91        525.31        69.11 o                         
 -14   6   5        102.46         16.39        34.66 o                         
 -13   6   5          9.72         -8.90        22.48 o                         
 -10   6   5       1538.99       1428.98       133.50 o                         
  -9   6   5       2552.53       2423.90       156.72 o                         
  -8   6   5       1577.05       1517.10        89.52 o                         
  -7   6   5       2725.03       2642.07       178.61 o                         
  -6   6   5       1446.66       1539.32        83.61 o                         
  -5   6   5        749.01        837.50        72.51 o                         
  -4   6   5        178.28        179.86        25.80 o                         
  -3   6   5       3966.69       4131.35       160.12 o                         
  -2   6   5       3255.31       3436.32       150.38 o                         
  -1   6   5       3019.01       3035.05       133.67 o                         
   0   6   5         98.33         99.16        14.91 o                         
   1   6   5         38.69         57.64         9.81 o                         
   2   6   5      20105.39      18364.86       815.10 o                         
   3   6   5         36.64         32.50        10.36 o                         
   4   6   5      28888.00      27293.91      1016.48 o                         
   5   6   5        425.51        451.71        28.13 o                         
   6   6   5        836.00        833.61        49.06 o                         
   7   6   5         10.79         25.99        22.52 o                         
   8   6   5        682.44        785.15        71.85 o                         
   9   6   5        163.18        165.06        38.33 o                         
  10   6   5          4.72         -8.38        28.91 o                         
  11   6   5       1129.84       1067.19        95.97 o                         
  12   6   5       2222.40       2043.40       153.73 o                         
  13   6   5       1866.13       1637.96       132.39 o                         
  14   6   5          4.86        -16.49        34.91 o                         
 -13   7   5         20.19         46.37        20.61 o                         
 -12   7   5          7.79          7.96        21.55 o                         
 -11   7   5       3429.91       3498.69       304.42 o                         
 -10   7   5       1272.23       1218.19       117.10 o                         
  -9   7   5       6474.69       6487.64       412.39 o                         
  -8   7   5        422.76        422.40        44.52 o                         
  -7   7   5       1074.79       1061.81        79.76 o                         
  -6   7   5        173.91        131.85        24.61 o                         
  -5   7   5        143.22        104.81        19.58 o                         
  -4   7   5       2337.14       2296.56       120.51 o                         
  -3   7   5        693.18        725.00        37.60 o                         
  -2   7   5       8549.95       8319.01       316.17 o                         
  -1   7   5        861.97        853.29        46.64 o                         
   0   7   5        309.58        303.01        22.36 o                         
   1   7   5         18.16          4.78        12.90 o                         
   2   7   5       9735.22       9570.53       405.22 o                         
   3   7   5      15231.21      14901.35       725.25 o                         
   4   7   5      19641.12      19362.17       726.00 o                         
   5   7   5       4137.24       4316.47       194.59 o                         
   6   7   5        960.35        962.01        59.30 o                         
   7   7   5       6444.49       6786.15       415.64 o                         
   8   7   5       1212.36       1302.48       101.35 o                         
   9   7   5       5766.91       5796.16       361.65 o                         
  10   7   5        433.13        428.36        57.71 o                         
  11   7   5       3353.11       3371.73       227.49 o                         
  12   7   5       1723.90       1638.82       200.48 o                         
  13   7   5        430.62        541.08        71.40 o                         
  14   7   5       1110.33       1046.00       102.09 o                         
 -12   8   5       1529.31       1421.95       135.37 o                         
 -11   8   5        337.49        326.90        53.87 o                         
  -9   8   5       2899.21       2692.99       414.52 o                         
  -8   8   5       4655.28       5056.75       603.01 o                         
  -7   8   5        103.38         75.88        49.65 o                         
  -6   8   5       2680.95       2821.47       189.34 o                         
  -5   8   5       1360.35       1211.15        88.39 o                         
  -4   8   5        514.81        476.76        38.77 o                         
  -3   8   5       9445.84       9611.75       406.98 o                         
  -2   8   5        809.46        765.83        40.71 o                         
  -1   8   5       2100.60       1773.86        77.76 o                         
   0   8   5        714.70        677.16        36.91 o                         
   1   8   5         17.09        -14.18        14.18 o                         
   2   8   5        295.56        299.19        29.44 o                         
   3   8   5       9978.52       9527.40       362.97 o                         
   4   8   5        463.31        495.25        44.62 o                         
   5   8   5        639.39        677.51        43.59 o                         
   6   8   5        125.30        131.92        22.90 o                         
   7   8   5       2243.41       2439.49       130.89 o                         
   8   8   5        246.06        259.36        43.35 o                         
   9   8   5       2254.93       2373.93       166.06 o                         
  10   8   5       1999.05       2008.63       148.03 o                         
  11   8   5       1126.29       1171.53       104.69 o                         
  12   8   5         16.36         -7.09        38.88 o                         
  13   8   5        650.71        674.69        78.72 o                         
  14   8   5       1240.06       1282.46       151.06 o                         
 -12   9   5        721.96        454.78        58.08 o                         
 -11   9   5       1180.82       1115.19       112.42 o                         
  -9   9   5       2556.52       2752.56       247.74 o                         
  -8   9   5       2113.89       2620.00       237.90 o                         
  -7   9   5       6939.98       6931.07       873.04 o                         
  -6   9   5       1418.01       1463.01       160.90 o                         
  -5   9   5        334.61        334.87        90.87 o                         
  -4   9   5        335.18        354.74        35.50 o                         
  -3   9   5       4152.48       4229.18       189.97 o                         
  -2   9   5         65.34         33.37        16.62 o                         
  -1   9   5        116.17        107.56        18.21 o                         
   0   9   5         68.72        100.01        20.54 o                         
   1   9   5        894.27        768.33        50.77 o                         
   2   9   5        448.98        407.75        60.35 o                         
   3   9   5         20.14         16.52        19.62 o                         
   4   9   5        510.35        517.03        41.71 o                         
   5   9   5         20.51         20.74        29.28 o                         
   6   9   5         48.66         20.41        18.76 o                         
   7   9   5          0.96         27.85        22.77 o                         
   8   9   5        936.32        971.43        85.48 o                         
   9   9   5         12.03         37.26        43.09 o                         
  10   9   5       1983.41       1953.69       144.60 o                         
  11   9   5         27.77         31.22        35.35 o                         
  12   9   5       2197.96       2277.27       166.02 o                         
  13   9   5        874.92        906.27        94.57 o                         
 -12  10   5          3.83        -18.27        18.27 o                         
 -11  10   5        150.12        119.91        31.38 o                         
 -10  10   5        524.41        648.70        79.63 o                         
  -9  10   5       5279.54       5815.44       692.71 o                         
  -8  10   5          0.80        -51.20        53.87 o                         
  -7  10   5       9506.37       9710.71       589.96 o                         
  -6  10   5        340.85        314.10        45.94 o                         
  -5  10   5       5035.36       5058.00       316.43 o                         
  -4  10   5       1030.94        902.06       111.01 o                         
  -3  10   5        983.49        970.57        68.96 o                         
  -2  10   5        139.63        211.00        32.94 o                         
  -1  10   5       1838.36       2004.60       134.57 o                         
   0  10   5        164.69        178.72        25.89 o                         
   1  10   5         42.44         43.87        36.58 o                         
   3  10   5       3934.64       3723.03       308.40 o                         
   4  10   5         23.25         11.55        51.76 o                         
   5  10   5       1181.45       1097.96        82.60 o                         
   6  10   5        639.11        680.25        63.24 o                         
   7  10   5         36.30         17.55        23.24 o                         
   8  10   5        567.16        582.42        63.25 o                         
   9  10   5         63.80         61.46        32.74 o                         
  10  10   5         92.33         90.87        47.31 o                         
  11  10   5        230.67        205.54        45.65 o                         
  12  10   5       2576.25       2621.61       183.38 o                         
  13  10   5        653.65        482.88       104.92 o                         
 -10  11   5        908.05        806.51        93.21 o                         
  -9  11   5        296.85        300.84        81.25 o                         
  -8  11   5       3502.47       3787.98       246.12 o                         
  -7  11   5        104.67        120.45        38.96 o                         
  -6  11   5       3511.46       3406.68       229.03 o                         
  -5  11   5       1420.08       1441.34       178.70 o                         
  -4  11   5        122.44         41.36        32.29 o                         
  -3  11   5       5274.98       5696.28       286.90 o                         
  -2  11   5       1485.15       1616.79        96.03 o                         
  -1  11   5       3812.29       4426.31       266.42 o                         
   0  11   5       3931.02       4385.28       223.57 o                         
   1  11   5        186.59        193.35        38.54 o                         
   2  11   5       2432.05       2698.63       221.77 o                         
   3  11   5       4363.73       4364.57       280.01 o                         
   4  11   5       1618.32       1650.41       128.32 o                         
   5  11   5        327.88        251.97        33.82 o                         
   6  11   5       2492.16       2494.10       156.97 o                         
   7  11   5       1595.54       1532.08       117.00 o                         
   8  11   5        103.86         73.07        29.57 o                         
   9  11   5       1065.10       1107.08       102.19 o                         
  10  11   5        104.34        121.16        36.99 o                         
  11  11   5        301.30        362.47        93.45 o                         
  12  11   5         62.32         86.18        44.26 o                         
 -10  12   5        150.10        154.57        39.35 o                         
  -9  12   5        650.16        725.31        72.14 o                         
  -8  12   5        564.70        537.24        62.18 o                         
  -7  12   5        779.31        718.79        72.78 o                         
  -6  12   5         53.94         39.92        35.60 o                         
  -5  12   5        545.49        603.65        67.23 o                         
  -4  12   5        384.78        391.67        52.32 o                         
  -3  12   5         80.77        130.06        36.07 o                         
  -2  12   5       1774.33       2013.55       122.99 o                         
  -1  12   5       3026.65       3322.60       175.57 o                         
   0  12   5       2177.88       2454.96       169.35 o                         
   1  12   5       1869.55       2017.63       145.47 o                         
   2  12   5       3590.78       3976.91       258.96 o                         
   3  12   5         14.55         18.73        32.28 o                         
   4  12   5       3610.36       4012.63       262.12 o                         
   5  12   5        102.91        127.52        41.40 o                         
   6  12   5        331.55        338.78        51.99 o                         
   7  12   5        949.90       1019.64        92.29 o                         
   8  12   5       3440.65       3479.48       308.17 o                         
   9  12   5         14.81          3.75        25.98 o                         
  10  12   5         97.73         66.50        51.29 o                         
  11  12   5        378.24        276.49        52.80 o                         
 -10  13   5         36.15        -37.47        37.47 o                         
  -9  13   5       3585.98       3368.94       302.55 o                         
  -8  13   5        777.85        688.02       110.29 o                         
  -7  13   5        955.88       1021.55        90.59 o                         
  -6  13   5        297.11        305.91        50.96 o                         
  -5  13   5       1063.67       1227.64       101.60 o                         
  -4  13   5       1064.70       1052.76        92.44 o                         
  -3  13   5        196.97        253.18        42.17 o                         
  -2  13   5        182.62        268.31        41.49 o                         
  -1  13   5       5739.79       6594.63       409.65 o                         
   0  13   5        263.15        345.04        50.22 o                         
   1  13   5      11371.63      12215.11       739.52 o                         
   2  13   5       2806.97       3061.50       206.91 o                         
   3  13   5      12969.81      13261.59       799.97 o                         
   4  13   5        284.40        344.09        56.38 o                         
   5  13   5       4672.88       5272.47       336.97 o                         
   6  13   5       1545.23       1861.73       140.54 o                         
   7  13   5        306.09        254.30        78.69 o                         
   8  13   5        378.54        363.44        87.12 o                         
   9  13   5          0.40         41.69        59.02 o                         
  10  13   5         16.46         24.83        57.61 o                         
  -9  14   5          2.82        -26.70        41.69 o                         
  -8  14   5        519.20        576.10        81.97 o                         
  -7  14   5        579.49        637.46        92.28 o                         
  -6  14   5        226.30        216.20        41.40 o                         
  -5  14   5         89.86         50.50        33.59 o                         
  -4  14   5         47.95         43.56        38.41 o                         
  -3  14   5         50.11         64.29        32.18 o                         
  -2  14   5       1665.11       1911.39       202.82 o                         
  -1  14   5        276.00        320.81        76.35 o                         
   0  14   5       2087.40       2326.13       168.16 o                         
   1  14   5       3539.63       4063.29       265.04 o                         
   2  14   5       1173.95       1317.60       110.62 o                         
   3  14   5       7809.70       8775.89       539.47 o                         
   4  14   5        376.15        436.79        61.01 o                         
   5  14   5        274.38        309.65        68.86 o                         
   6  14   5        747.62        982.22        92.52 o                         
   7  14   5         23.30         46.37        62.30 o                         
   8  14   5         49.74        130.69        64.64 o                         
   9  14   5        252.76        242.12        75.88 o                         
  -8  15   5        472.47        411.22        68.39 o                         
  -7  15   5        171.19        155.51        44.03 o                         
  -6  15   5         21.18         26.70        38.41 o                         
  -5  15   5        739.98       1006.05       126.94 o                         
  -4  15   5         68.86        102.58        56.68 o                         
  -3  15   5        258.73        280.06        70.73 o                         
  -2  15   5        729.08        987.31       137.24 o                         
  -1  15   5        237.94        240.25        70.26 o                         
   0  15   5       2768.97       3493.54       332.52 o                         
   1  15   5        434.89        456.18        86.66 o                         
   2  15   5       4614.25       5236.17       332.48 o                         
   3  15   5        112.32        139.74        40.87 o                         
   4  15   5        135.61        252.62        49.78 o                         
   5  15   5          4.56         56.11        34.09 o                         
   6  15   5       1618.35       1804.64       134.71 o                         
   7  15   5         36.00         68.86        61.36 o                         
   8  15   5       1371.50       1330.14       162.54 o                         
  -6  16   5         11.94         52.93        49.18 o                         
  -5  16   5        109.31        140.99        49.65 o                         
  -4  16   5         67.87        120.85        53.40 o                         
  -3  16   5        459.76        448.69        78.69 o                         
  -2  16   5        454.79        673.53       116.17 o                         
  -1  16   5       1479.88       1669.22       186.43 o                         
   0  16   5        109.38        140.05        61.36 o                         
   1  16   5       4449.77       5533.22       496.47 o                         
   2  16   5         16.13         72.13        50.59 o                         
   3  16   5          1.05         48.61        33.89 o                         
   4  16   5        101.25        119.81        39.11 o                         
   5  16   5         86.20        102.00        34.88 o                         
   6  16   5         87.79        139.77        34.49 o                         
  -3  17   5        231.31        338.61        70.26 o                         
  -2  17   5        357.41        355.01        68.86 o                         
  -1  17   5       1827.36       1998.51       207.51 o                         
   0  17   5       1452.99       1757.75       188.30 o                         
   1  17   5         75.83         60.42        52.93 o                         
   2  17   5         45.66        107.27        51.53 o                         
   3  17   5         35.96         64.64        50.12 o                         
   4  17   5        165.16        236.03        53.40 o                         
  -4 -14   6          6.93        -27.64        51.99 o                         
  -3 -14   6       3293.78       3600.29       347.98 o                         
  -2 -14   6        114.70         95.09        66.05 o                         
  -1 -14   6        611.85        615.44       112.42 o                         
   0 -14   6       1475.42       1443.33       110.13 o                         
   1 -14   6         67.89         59.78        43.33 o                         
   2 -14   6        902.99        971.21        86.71 o                         
   3 -14   6        132.77        134.29        53.40 o                         
   4 -14   6        114.93         92.80        40.52 o                         
   5 -14   6        360.02        474.44        67.00 o                         
  -6 -13   6       4785.71       4628.18       530.19 o                         
  -5 -13   6       1066.47       1143.12       101.43 o                         
  -4 -13   6       2860.22       2752.09       285.68 o                         
  -3 -13   6        336.39        336.74        88.06 o                         
  -2 -13   6        610.28        671.33        62.99 o                         
  -1 -13   6         31.75        -22.48        22.48 o                         
   0 -13   6        542.20        494.56        57.45 o                         
   1 -13   6        128.41        141.01        59.96 o                         
   2 -13   6        114.25        124.22        37.95 o                         
   3 -13   6          4.96          3.59        29.96 o                         
   4 -13   6       1844.49       1995.16       153.15 o                         
   5 -13   6         99.63        160.94        50.82 o                         
   6 -13   6        363.46        753.58       106.80 o                         
   7 -13   6         45.39         47.31        44.03 o                         
  -7 -12   6       1234.69       1186.37       109.07 o                         
  -6 -12   6       3550.68       3381.73       475.86 o                         
  -5 -12   6        890.66        827.35        64.38 o                         
  -4 -12   6       3948.80       4162.04       222.20 o                         
  -3 -12   6          5.88        -47.31        56.21 o                         
  -2 -12   6        823.29        899.44        80.08 o                         
  -1 -12   6        835.00        935.81        87.41 o                         
   0 -12   6        408.32        390.99        61.83 o                         
   1 -12   6        773.65        709.01        70.92 o                         
   2 -12   6        796.33        843.67        87.59 o                         
   3 -12   6        150.75        129.41        41.38 o                         
   4 -12   6       3477.51       3838.02       248.33 o                         
   5 -12   6         62.05         58.71        32.84 o                         
   6 -12   6       1449.25       1790.43       130.80 o                         
   7 -12   6         69.20         36.07        45.44 o                         
   8 -12   6         16.37          1.87        44.03 o                         
   9 -12   6        437.38        390.61        70.73 o                         
  -8 -11   6        216.00        217.75        40.39 o                         
  -7 -11   6       1372.05       1471.39       114.87 o                         
  -6 -11   6        174.64        193.97        34.85 o                         
  -5 -11   6       1915.19       2092.67       272.82 o                         
  -4 -11   6        176.38        178.39        21.94 o                         
  -3 -11   6         44.97         45.53        17.36 o                         
  -2 -11   6        153.71        140.82        24.02 o                         
  -1 -11   6       1073.67       1001.35        66.25 o                         
   0 -11   6        731.84        737.96        79.84 o                         
   1 -11   6       1716.18       1654.41       122.39 o                         
   2 -11   6         22.35         15.07        28.81 o                         
   3 -11   6       3576.93       3561.86       232.14 o                         
   4 -11   6       1454.29       1393.10       107.25 o                         
   5 -11   6       3040.63       3037.86       200.58 o                         
   6 -11   6       1238.80       1289.73       112.14 o                         
   9 -11   6        235.59        274.91        63.70 o                         
  10 -11   6        771.12        742.80       108.20 o                         
 -10 -10   6        980.77        885.54        82.80 o                         
  -9 -10   6          7.62         -5.69        31.33 o                         
  -8 -10   6       3851.22       4043.04       264.88 o                         
  -7 -10   6         72.04         45.39        28.32 o                         
  -6 -10   6       2125.23       2191.13       176.82 o                         
  -5 -10   6         95.67         96.63        18.90 o                         
  -4 -10   6          9.85          6.67        16.33 o                         
  -3 -10   6         24.99         19.71        15.58 o                         
  -2 -10   6        403.21        388.26        39.30 o                         
  -1 -10   6        259.71        248.01        39.40 o                         
   0 -10   6       2687.20       2593.60       174.11 o                         
   1 -10   6       3228.66       3261.66       212.93 o                         
   2 -10   6       3917.99       3682.45       237.38 o                         
   3 -10   6       3536.01       3487.96       225.31 o                         
   4 -10   6       1656.06       1589.00       115.65 o                         
   5 -10   6       9392.92       8921.79       540.29 o                         
   6 -10   6        606.14        629.63        61.66 o                         
   7 -10   6        407.55        639.14       124.81 o                         
   8 -10   6       1795.93       3287.44       282.40 o                         
   9 -10   6         55.57         52.46        50.59 o                         
  10 -10   6        548.70        485.23        83.38 o                         
  11 -10   6         15.50         -5.15        51.06 o                         
 -11  -9   6         34.57         18.60        32.92 o                         
 -10  -9   6        152.46        158.55        42.22 o                         
  -9  -9   6       1143.19       1414.45       161.60 o                         
  -8  -9   6       4204.22       3498.22       340.02 o                         
  -7  -9   6       1995.55       1763.14       183.10 o                         
  -6  -9   6       1288.92       1245.93        84.70 o                         
  -5  -9   6       4300.81       3957.60       195.70 o                         
  -4  -9   6        134.59        128.37        21.01 o                         
  -3  -9   6         55.95         29.21        19.09 o                         
  -2  -9   6       4818.48       4412.94       226.41 o                         
  -1  -9   6        843.50        723.66        52.00 o                         
   0  -9   6        515.02        548.57        76.87 o                         
   1  -9   6        369.05        363.13        64.41 o                         
   2  -9   6       2726.43       2710.86       203.03 o                         
   3  -9   6          3.13          0.07        23.60 o                         
   4  -9   6       7404.18       6868.86       745.17 o                         
   5  -9   6       1913.95       1836.44       126.49 o                         
   6  -9   6       4724.07       4558.44       567.41 o                         
   7  -9   6        432.88        379.12        68.62 o                         
   8  -9   6        957.57       1485.65       134.90 o                         
   9  -9   6         36.42         27.17        47.78 o                         
  10  -9   6        262.24        284.28        73.54 o                         
  11  -9   6        108.76         69.32        60.89 o                         
  12  -9   6       2045.97       2195.67       225.30 o                         
 -12  -8   6        118.31        118.48        39.27 o                         
 -11  -8   6        518.63        505.15       117.80 o                         
 -10  -8   6        224.44        283.34        77.29 o                         
  -9  -8   6       3778.29       4500.15       331.38 o                         
  -8  -8   6        859.54        843.84        69.91 o                         
  -7  -8   6       7213.61       6804.50       331.62 o                         
  -6  -8   6        980.77        916.98        54.27 o                         
  -5  -8   6       1917.27       1775.91        90.53 o                         
  -4  -8   6        408.03        422.96        37.97 o                         
  -3  -8   6       2768.92       2259.56       141.02 o                         
  -2  -8   6        498.32        440.49        39.05 o                         
  -1  -8   6        454.87        400.51        44.29 o                         
   0  -8   6        122.31         92.80        19.53 o                         
   1  -8   6        636.29        621.06        78.69 o                         
   2  -8   6          4.83          9.94        30.21 o                         
   3  -8   6       3371.10       3318.82       293.18 o                         
   4  -8   6       7213.23       7434.31       634.18 o                         
   5  -8   6       5870.28       5351.68       514.73 o                         
   6  -8   6        320.47        243.56        34.99 o                         
   7  -8   6       5238.71       5200.35       724.32 o                         
   9  -8   6        660.53        772.31       111.95 o                         
  10  -8   6        218.37        229.52        70.73 o                         
  11  -8   6        259.49        257.58        74.95 o                         
  12  -8   6        789.41        857.09       133.03 o                         
 -12  -7   6        811.29        669.78       104.92 o                         
 -11  -7   6        205.99        208.68        88.74 o                         
 -10  -7   6       2269.52       2473.82       261.82 o                         
  -9  -7   6       1708.73       2145.13       220.69 o                         
  -8  -7   6       4969.71       5026.62       284.47 o                         
  -7  -7   6        448.10        414.41        44.62 o                         
  -6  -7   6       9030.21       8465.94       361.15 o                         
  -5  -7   6        109.41         92.01        19.75 o                         
  -4  -7   6        494.21        457.01        38.21 o                         
  -3  -7   6        460.13        405.01        43.33 o                         
  -2  -7   6        290.39        207.13        24.47 o                         
  -1  -7   6        117.04        136.50        20.41 o                         
   0  -7   6       2210.50       2100.40       113.09 o                         
   1  -7   6         57.40         33.71        20.87 o                         
   2  -7   6        578.20        562.69        65.58 o                         
   3  -7   6         24.79         23.65        19.21 o                         
   4  -7   6         37.06         31.57        19.74 o                         
   5  -7   6       3880.13       3293.69       446.35 o                         
   6  -7   6        485.71        377.28        40.95 o                         
   7  -7   6        211.95        288.07        73.05 o                         
   8  -7   6         94.06        126.47        51.06 o                         
   9  -7   6        858.65        885.67       118.51 o                         
  10  -7   6        251.99        243.99        68.39 o                         
  11  -7   6       1642.63       1579.80       178.00 o                         
  12  -7   6        275.90        231.86        78.69 o                         
  13  -7   6       2738.41       2615.32       262.73 o                         
 -13  -6   6         24.22         20.49        36.37 o                         
 -12  -6   6        541.03        567.75        70.67 o                         
 -11  -6   6         37.90         44.48        37.07 o                         
 -10  -6   6        967.27       1031.78        97.49 o                         
  -9  -6   6       1662.25       1619.17       110.17 o                         
  -8  -6   6       2157.89       2059.56       121.75 o                         
  -7  -6   6       7857.84       7432.19       369.04 o                         
  -6  -6   6        348.93        329.61        32.32 o                         
  -5  -6   6        278.43        275.98        28.51 o                         
  -4  -6   6       2491.94       2466.69       133.36 o                         
  -3  -6   6       2060.68       2119.88       114.56 o                         
  -2  -6   6       1434.39       1522.19        82.76 o                         
  -1  -6   6        244.46        300.51        28.60 o                         
   0  -6   6       3683.60       3390.15       150.66 o                         
   1  -6   6       1396.66       1473.97        65.76 o                         
   2  -6   6       2127.40       2119.85       100.83 o                         
   3  -6   6       8565.57       8439.31       361.17 o                         
   4  -6   6       4233.61       4043.53       177.66 o                         
   5  -6   6        374.78        297.77        35.70 o                         
   6  -6   6         21.81         32.01        19.20 o                         
   7  -6   6        845.07        770.60        84.06 o                         
   8  -6   6        110.24        103.05        45.90 o                         
   9  -6   6         41.74         30.78        29.48 o                         
  10  -6   6         72.43         33.06        32.72 o                         
  11  -6   6         21.12        -32.57        41.47 o                         
  12  -6   6       2012.66       1739.34       131.94 o                         
  13  -6   6        368.55        234.16        73.54 o                         
  14  -6   6       1656.88       1507.20       168.16 o                         
 -13  -5   6         56.10         55.40        39.30 o                         
 -12  -5   6        277.64        288.31        52.49 o                         
 -11  -5   6        134.35        127.27        49.16 o                         
 -10  -5   6        425.33        521.02        69.19 o                         
  -9  -5   6       2561.25       2487.38       218.48 o                         
  -8  -5   6        379.31        517.91        50.22 o                         
  -7  -5   6       6562.75       7190.50       541.90 o                         
  -6  -5   6        159.65        164.76        35.83 o                         
  -5  -5   6      10716.46      10963.24       467.22 o                         
  -4  -5   6       1626.70       1660.83        91.74 o                         
  -3  -5   6        785.80        776.78        41.24 o                         
  -2  -5   6       1215.38       1137.20        52.82 o                         
  -1  -5   6       1622.92       1810.28        87.27 o                         
   0  -5   6       4875.26       4674.19       182.14 o                         
   1  -5   6       1708.65       1460.34        72.45 o                         
   2  -5   6        123.24        125.28        16.76 o                         
   3  -5   6      18295.83      18029.98       754.18 o                         
   4  -5   6        315.78        309.00        23.42 o                         
   5  -5   6       2790.07       2937.46       148.76 o                         
   6  -5   6        540.66        614.50        60.17 o                         
   7  -5   6        164.54        152.74        32.09 o                         
   8  -5   6        337.35        327.21        47.18 o                         
   9  -5   6        211.15        219.62        38.35 o                         
  10  -5   6        152.73         95.10        32.34 o                         
  11  -5   6        244.79        130.07        50.82 o                         
  12  -5   6       1784.19       1735.65       156.89 o                         
  13  -5   6       2178.07       2251.03       157.91 o                         
  14  -5   6       3041.36       3155.22       216.30 o                         
 -14  -4   6         25.26         -5.51        38.41 o                         
 -13  -4   6        241.58        250.36        50.64 o                         
 -12  -4   6        207.44        246.10        51.04 o                         
 -11  -4   6       1192.86       1257.82       110.61 o                         
 -10  -4   6       3758.80       3969.39       260.57 o                         
  -9  -4   6       4918.40       5564.42       302.76 o                         
  -8  -4   6         27.58         34.69        23.25 o                         
  -7  -4   6        127.41        145.54        27.69 o                         
  -6  -4   6        756.57        821.50        81.50 o                         
  -5  -4   6       8680.29       8372.49       415.84 o                         
  -4  -4   6       1440.35       1437.02        74.44 o                         
  -3  -4   6       6192.67       6449.85       279.65 o                         
  -2  -4   6          8.63         24.76         9.39 o                         
  -1  -4   6       3892.63       4270.83       166.80 o                         
   0  -4   6       7933.44       8278.02       314.15 o                         
   1  -4   6       5418.45       5635.57       242.89 o                         
   2  -4   6      27069.14      28545.19      1190.45 o                         
   3  -4   6       2319.50       2261.34       102.02 o                         
   4  -4   6       5491.87       5622.39       213.73 o                         
   5  -4   6       2373.90       2312.80       119.08 o                         
   6  -4   6        193.10        208.06        23.93 o                         
   7  -4   6         23.34         -8.22        19.20 o                         
   8  -4   6       1252.03       1287.91        93.47 o                         
   9  -4   6       1684.90       1486.34       213.81 o                         
  10  -4   6         20.94         24.26        27.15 o                         
  11  -4   6        887.22        787.15        92.96 o                         
  12  -4   6        407.09        400.85        50.69 o                         
  13  -4   6       3662.04       3728.75       239.91 o                         
  14  -4   6         27.12         -9.37        41.22 o                         
 -14  -3   6        221.91        152.10        51.99 o                         
 -13  -3   6        225.87        231.30        59.70 o                         
 -12  -3   6         81.38        103.34        39.93 o                         
 -11  -3   6       3238.81       3366.44       460.40 o                         
 -10  -3   6       1290.83       1472.63       182.91 o                         
  -9  -3   6       1815.20       2028.01       144.85 o                         
  -8  -3   6        391.03        477.00        45.28 o                         
  -7  -3   6         29.03         57.45        23.46 o                         
  -6  -3   6       1754.07       1672.38       225.75 o                         
  -5  -3   6       1040.26       1013.64        87.95 o                         
  -4  -3   6        156.35        246.82        29.46 o                         
  -3  -3   6       5022.12       5058.08       221.00 o                         
  -2  -3   6       2240.67       2673.27       121.19 o                         
  -1  -3   6         21.60         50.50        10.87 o                         
   0  -3   6      16924.50      17789.40       746.20 o                         
   1  -3   6       6259.63       6109.28       231.57 o                         
   2  -3   6      22599.59      24424.67      1175.56 o                         
   3  -3   6       6791.58       7006.18       264.84 o                         
   4  -3   6       6851.30       6972.43       295.01 o                         
   5  -3   6       4576.63       4729.47       233.44 o                         
   6  -3   6       1358.04       1316.70        71.92 o                         
   7  -3   6        449.90        486.82        42.55 o                         
   8  -3   6        198.75        182.96        48.48 o                         
   9  -3   6        900.63        859.52        76.58 o                         
  10  -3   6         23.45         29.29        25.48 o                         
  11  -3   6        843.23        896.51        77.33 o                         
  12  -3   6       2629.74       2948.13       192.40 o                         
  13  -3   6         39.43         12.65        44.03 o                         
  14  -3   6       1669.11       2465.47       222.03 o                         
  15  -3   6          2.45        -37.00        37.00 o                         
 -14  -2   6         21.43         18.86        34.21 o                         
 -13  -2   6        524.88        471.61        95.32 o                         
 -11  -2   6       1852.50       1793.38       134.51 o                         
 -10  -2   6       9713.74       9875.23      1097.37 o                         
  -9  -2   6        183.72        225.13        38.37 o                         
  -8  -2   6       1089.34       1256.28        93.22 o                         
  -7  -2   6         94.96         89.18        24.18 o                         
  -6  -2   6        655.81        693.66        62.39 o                         
  -5  -2   6        213.79        216.45        25.55 o                         
  -4  -2   6        232.82        216.59        20.95 o                         
  -3  -2   6       7839.33       8705.74       370.75 o                         
  -2  -2   6         97.98        109.26        18.19 o                         
  -1  -2   6      24223.04      28417.71      1183.89 o                         
   0  -2   6       7960.85       8896.17       375.35 o                         
   1  -2   6      35434.78      38604.00      1855.44 o                         
   2  -2   6         11.98         15.29         7.33 o                         
   3  -2   6      26144.43      28746.81      1070.88 o                         
   4  -2   6       2614.27       2613.83       101.43 o                         
   5  -2   6       1491.04       1578.86        82.79 o                         
   6  -2   6       3181.86       3147.01       204.02 o                         
   7  -2   6        655.69        660.11        81.01 o                         
   8  -2   6        160.94        127.38        25.67 o                         
   9  -2   6       1099.35       1067.20        79.82 o                         
  10  -2   6         33.17         31.37        27.40 o                         
  11  -2   6       3613.64       3664.03       232.12 o                         
  12  -2   6       1406.33       1463.48       107.14 o                         
  13  -2   6       3151.54       3669.85       235.45 o                         
  14  -2   6        162.61        207.51        59.49 o                         
  15  -2   6        422.39        405.13        74.01 o                         
 -14  -1   6       1469.01       1520.13       119.90 o                         
 -13  -1   6        225.27        217.66        43.21 o                         
 -12  -1   6       2592.55       2625.10       180.33 o                         
 -11  -1   6       1234.20       1479.63       114.29 o                         
 -10  -1   6       4308.96       4825.03       363.44 o                         
  -9  -1   6        179.26        208.24        48.93 o                         
  -8  -1   6        301.57        436.98        78.22 o                         
  -7  -1   6         21.51         63.73        20.36 o                         
  -6  -1   6         30.56         38.27        12.44 o                         
  -5  -1   6       1213.57       1501.14        73.76 o                         
  -4  -1   6       2022.13       2404.80       110.03 o                         
  -3  -1   6       2801.27       3269.80       144.76 o                         
  -2  -1   6          4.70         17.73         8.67 o                         
  -1  -1   6        410.99        458.12        27.11 o                         
   0  -1   6       2612.11       2715.39       144.94 o                         
   1  -1   6         55.73         67.05         8.12 o                         
   2  -1   6       4950.85       5397.47       204.33 o                         
   3  -1   6      21835.29      23721.89       879.56 o                         
   4  -1   6        344.12        394.97        20.24 o                         
   5  -1   6       5911.40       5992.51       226.32 o                         
   6  -1   6        904.41        901.57        86.99 o                         
   7  -1   6       4635.75       4654.99       252.60 o                         
   8  -1   6        429.06        387.68        28.11 o                         
   9  -1   6       2229.61       2214.53       143.07 o                         
  10  -1   6       3793.23       3719.14       232.10 o                         
  11  -1   6       3735.32       3814.38       239.05 o                         
  12  -1   6        224.85        317.30        65.09 o                         
  13  -1   6       3504.91       3644.32       334.87 o                         
  14  -1   6        599.13        685.24       105.86 o                         
  15  -1   6        124.80        163.94        55.27 o                         
 -14   0   6        348.09        359.26        50.21 o                         
 -13   0   6       1685.96       1909.49       288.02 o                         
 -12   0   6         18.47         20.49        28.08 o                         
 -11   0   6       8013.15       8798.24       536.40 o                         
 -10   0   6       1117.95       1249.84        96.66 o                         
  -9   0   6       4440.89       5351.85       388.05 o                         
  -8   0   6         66.28         78.03        39.81 o                         
  -7   0   6        124.24        124.29        22.26 o                         
  -6   0   6          4.44         -0.85        11.12 o                         
  -5   0   6       2399.73       2406.77       110.32 o                         
  -4   0   6        118.63        160.05        16.70 o                         
  -3   0   6        358.88        354.65        24.08 o                         
  -2   0   6        167.64        252.10        18.62 o                         
  -1   0   6       6573.13       7468.05       314.47 o                         
   0   0   6       1989.36       2091.52        92.64 o                         
   1   0   6       2849.96       3254.32       161.10 o                         
   2   0   6       7240.73       7901.34       296.85 o                         
   3   0   6         94.54         82.08         8.75 o                         
   4   0   6        873.40        887.38        42.03 o                         
   5   0   6        489.98        377.61        25.45 o                         
   6   0   6       1659.27       1764.20        93.09 o                         
   7   0   6        672.18        512.34        32.87 o                         
   8   0   6       9505.03       9153.46       445.06 o                         
   9   0   6          8.46         19.60         9.86 o                         
  10   0   6      10155.36       9898.78       592.10 o                         
  11   0   6         91.08        134.90        51.06 o                         
  12   0   6       4390.53       4909.86       438.85 o                         
  13   0   6        747.51        824.31       144.74 o                         
  14   0   6       1130.27       1371.83       159.26 o                         
  15   0   6          3.56         30.45        49.65 o                         
 -15   1   6        260.33        202.82        56.21 o                         
 -14   1   6        377.36        367.14        47.16 o                         
 -13   1   6          5.97         35.51        26.15 o                         
 -12   1   6       1821.60       2018.87       140.38 o                         
 -11   1   6       7341.67       8150.23       496.25 o                         
 -10   1   6       1576.26       1847.57       128.32 o                         
  -9   1   6       5040.12       5648.96       348.00 o                         
  -8   1   6       2024.74       2069.26       153.38 o                         
  -7   1   6        241.05        287.76        29.61 o                         
  -6   1   6        276.61        281.71        26.82 o                         
  -5   1   6       2012.09       1980.39        92.13 o                         
  -4   1   6        337.77        390.75        26.11 o                         
  -3   1   6       8142.29       8937.64       376.44 o                         
  -2   1   6      18480.91      21381.33       891.74 o                         
  -1   1   6       3295.80       3361.97       145.33 o                         
   0   1   6       1155.81       1302.79        59.77 o                         
   1   1   6       1472.33       1467.19        59.15 o                         
   2   1   6       9718.86      10413.04       433.81 o                         
   3   1   6       1621.24       1629.95        65.08 o                         
   4   1   6       1750.62       1972.14        77.62 o                         
   5   1   6       7648.27       7642.28       286.58 o                         
   6   1   6       2560.25       2430.65        94.92 o                         
   7   1   6        122.71        110.87        13.57 o                         
   8   1   6      10799.50       9822.67       477.06 o                         
   9   1   6       2204.88       2091.72       107.64 o                         
  10   1   6       2789.77       2594.99       133.12 o                         
  11   1   6       5729.18       5430.77       368.85 o                         
  12   1   6       5011.96       5692.48       505.83 o                         
  14   1   6        895.60       1081.46       140.99 o                         
  15   1   6       1015.97       1241.14       150.83 o                         
 -15   2   6       1299.72       1332.48       144.74 o                         
 -14   2   6        347.08        324.07        42.20 o                         
 -13   2   6        299.99        300.56        41.30 o                         
 -12   2   6        667.20        761.18        68.75 o                         
 -11   2   6         40.35         73.64        26.85 o                         
 -10   2   6       3838.59       4350.15       271.01 o                         
  -9   2   6         43.88         73.41        23.05 o                         
  -8   2   6       1157.31       1351.60        94.63 o                         
  -7   2   6       1422.53       1614.86        89.69 o                         
  -6   2   6       1151.08       1134.66        57.77 o                         
  -5   2   6       9274.63       9204.45       390.39 o                         
  -4   2   6       7391.91       7843.40       332.03 o                         
  -3   2   6        146.71        168.90        22.44 o                         
  -2   2   6       4099.64       4371.63       218.91 o                         
  -1   2   6        372.04        425.46        24.76 o                         
   0   2   6      11642.28      12487.21       522.15 o                         
   1   2   6        621.17        654.39        34.07 o                         
   2   2   6       8549.42       8435.83       354.35 o                         
   3   2   6         14.46         12.58         6.34 o                         
   4   2   6         82.30         62.35         8.72 o                         
   5   2   6       3222.66       3019.51       117.70 o                         
   6   2   6       1058.05        973.56        42.40 o                         
   7   2   6       1805.02       1840.13        94.86 o                         
   8   2   6        697.37        701.44        42.42 o                         
   9   2   6       2013.61       1937.93       101.86 o                         
  10   2   6       2907.65       2644.64       170.10 o                         
  11   2   6       4117.49       4351.10       394.82 o                         
  12   2   6        215.84        161.58        28.97 o                         
  13   2   6       2161.06       2724.45       288.02 o                         
  14   2   6          4.46         61.83        56.68 o                         
  15   2   6       2465.12       2489.36       250.55 o                         
 -14   3   6         28.26          1.89        23.42 o                         
 -13   3   6         11.85         15.32        23.61 o                         
 -12   3   6        660.59        766.16        66.36 o                         
 -11   3   6       2415.72       2631.17       170.01 o                         
 -10   3   6         25.23         20.12        20.45 o                         
  -9   3   6       1290.22       1329.35       101.09 o                         
  -8   3   6        224.74        296.08        34.61 o                         
  -7   3   6        248.69        209.84        27.68 o                         
  -6   3   6      26796.28      26945.73      1297.50 o                         
  -5   3   6        197.11        296.01        39.81 o                         
  -4   3   6      10842.43      11715.73       494.10 o                         
  -3   3   6      14028.07      15269.76       638.65 o                         
  -2   3   6       1271.60       1275.96        59.93 o                         
  -1   3   6       9145.39       9754.46       410.43 o                         
   0   3   6       7740.08       8332.69       350.78 o                         
   1   3   6      21388.89      22264.98       827.60 o                         
   2   3   6        452.94        399.93        20.83 o                         
   3   3   6        609.78        607.96        27.34 o                         
   4   3   6         20.42         18.75         6.51 o                         
   5   3   6        191.28        174.15        14.24 o                         
   6   3   6        931.36        956.24        42.60 o                         
   7   3   6        846.66        767.37        39.11 o                         
   8   3   6        890.68        747.65        47.63 o                         
   9   3   6        216.21        214.53        44.24 o                         
  10   3   6       1486.46       1473.69       107.54 o                         
  11   3   6        351.35        348.92        45.41 o                         
  12   3   6       2438.09       2181.65       150.49 o                         
  13   3   6       2496.83       2868.44       478.67 o                         
  14   3   6       2592.53       2769.42       276.78 o
[truncated: 480,493 more chars]
